# Supplementary material for: A pentameric protein ring with novel architecture is required for herpesviral packaging
Source: eLife. 2021 Feb 8;10:e62261. doi: 10.7554/eLife.62261 (PMC7889075; doi:10.7554/eLife.62261)
Supplement: Supplementary file 4. [file elife-62261-supp4.zip]

Archive with 8 entries (8 files):
- Supplementary File 4 - data sets, maps, coordinates/.DS_Store
- Supplementary File 4 - data sets, maps, coordinates/6XF9_ORF68.pdb
- Supplementary File 4 - data sets, maps, coordinates/6XFA_BFLF1.pdb
- Supplementary File 4 - data sets, maps, coordinates/6XF9_ORF68-untruncated.mtz
- Supplementary File 4 - data sets, maps, coordinates/6XF9_ORF68.mtz
- Supplementary File 4 - data sets, maps, coordinates/EMD-22167_ORF68.mrc
- Supplementary File 4 - data sets, maps, coordinates/Supplementary-File-4.zip
- Supplementary File 4 - data sets, maps, coordinates/EMD-22168_BFLF1.mrc
