# Supplementary material for: A pentameric protein ring with novel architecture is required for herpesviral packaging
Source: eLife. 2021 Feb 8;10:e62261. doi: 10.7554/eLife.62261 (PMC7889075; doi:10.7554/eLife.62261)
Supplement: Supplementary file 4. [file elife-62261-supp4.zip › Supplementary File 4 - data sets, maps, coordinates/6XF9_ORF68.pdb]

REMARK   3
REMARK   3 REFINEMENT.
REMARK   3   PROGRAM     : PHENIX (1.18.1_3865: ???)
REMARK   3   AUTHORS     : Adams,Afonine,Bunkoczi,Burnley,Chen,Dar,Davis,
REMARK   3               : Draizen,Echols,Gildea,Gros,Grosse-Kunstleve,Headd,
REMARK   3               : Hintze,Hung,Ioerger,Liebschner,McCoy,McKee,Moriarty,
REMARK   3               : Oeffner,Poon,Read,Richardson,Richardson,Sacchettini,
REMARK   3               : Sauter,Sobolev,Storoni,Terwilliger,Williams,Zwart
REMARK   3
REMARK   3  X-RAY DATA.
REMARK   3  
REMARK   3  REFINEMENT TARGET : ML
REMARK   3  
REMARK   3  DATA USED IN REFINEMENT.
REMARK   3   RESOLUTION RANGE HIGH (ANGSTROMS) : 2.22    
REMARK   3   RESOLUTION RANGE LOW  (ANGSTROMS) : 49.54   
REMARK   3   MIN(FOBS/SIGMA_FOBS)              : 1.91  
REMARK   3   COMPLETENESS FOR RANGE        (%) : 63.37 
REMARK   3   NUMBER OF REFLECTIONS             : 176889    
REMARK   3   NUMBER OF REFLECTIONS (NON-ANOMALOUS) : 91381     
REMARK   3  
REMARK   3  FIT TO DATA USED IN REFINEMENT.
REMARK   3   R VALUE     (WORKING + TEST SET) : 0.2227
REMARK   3   R VALUE            (WORKING SET) : 0.2221
REMARK   3   FREE R VALUE                     : 0.2479
REMARK   3   FREE R VALUE TEST SET SIZE   (%) : 2.19  
REMARK   3   FREE R VALUE TEST SET COUNT      : 3866      
REMARK   3  
REMARK   3  FIT TO DATA USED IN REFINEMENT (IN BINS).
REMARK   3   BIN  RESOLUTION RANGE  COMPL.    NWORK NFREE   RWORK  RFREE  CCWORK CCFREE
REMARK   3     1   49.54 -    6.73    1.00     9742   217  0.1758 0.2038   0.928  0.892
REMARK   3     2    6.73 -    5.34    1.00     9747   224  0.2150 0.2345   0.881  0.867
REMARK   3     3    5.34 -    4.67    1.00     9734   214  0.1746 0.2094   0.922  0.890
REMARK   3     4    4.67 -    4.24    1.00     9771   222  0.1761 0.1987   0.918  0.884
REMARK   3     5    4.24 -    3.94    1.00     9743   216  0.1748 0.2025   0.916  0.906
REMARK   3     6    3.94 -    3.71    1.00     9766   226  0.1962 0.2073   0.901  0.880
REMARK   3     7    3.71 -    3.52    1.00     9729   216  0.2069 0.2632   0.888  0.839
REMARK   3     8    3.52 -    3.37    1.00     9746   213  0.2375 0.2720   0.851  0.787
REMARK   3     9    3.37 -    3.24    1.00     9785   209  0.2501 0.2919   0.827  0.729
REMARK   3    10    3.24 -    3.13    1.00     9742   213  0.2838 0.3480   0.778  0.562
REMARK   3    11    3.13 -    3.03    1.00     9754   224  0.2998 0.2969   0.749  0.716
REMARK   3    12    3.03 -    2.94    1.00     9759   219  0.3104 0.3353   0.698  0.683
REMARK   3    13    2.94 -    2.86    0.96     9396   199  0.3150 0.3732   0.664  0.489
REMARK   3    14    2.86 -    2.79    0.88     8581   202  0.3243 0.3577   0.647  0.615
REMARK   3    15    2.79 -    2.73    0.79     7691   178  0.3315 0.3202   0.643  0.710
REMARK   3    16    2.73 -    2.67    0.67     6514   156  0.3512 0.3104   0.610  0.617
REMARK   3    17    2.67 -    2.62    0.54     5262   104  0.3419 0.3480   0.599  0.538
REMARK   3    18    2.62 -    2.57    0.41     3995    85  0.3411 0.3267   0.616  0.600
REMARK   3    19    2.57 -    2.52    0.33     3228    60  0.3400 0.3836   0.617  0.566
REMARK   3    20    2.52 -    2.48    0.28     2690    67  0.3420 0.3172   0.600  0.557
REMARK   3    21    2.48 -    2.44    0.24     2278    61  0.3528 0.2874   0.600  0.722
REMARK   3    22    2.44 -    2.40    0.21     2070    39  0.3507 0.3276   0.590  0.597
REMARK   3    23    2.40 -    2.37    0.18     1791    39  0.3508 0.4146   0.562  0.445
REMARK   3    24    2.37 -    2.33    0.14     1361    37  0.3591 0.2928   0.487  0.788
REMARK   3    25    2.33 -    2.30    0.07      676     8  0.3439 0.3059   0.548  0.202
REMARK   3    26    2.30 -    2.27    0.03      284    10  0.3657 0.3678   0.387  -0.061
REMARK   3    27    2.27 -    2.24    0.02      149     8  0.4162 0.3319   0.024  -0.072
REMARK   3    28    2.24 -    2.22    0.00       39     0  0.3538 1000000000.0000   0.196  0.000
REMARK   3  
REMARK   3  BULK SOLVENT MODELLING.
REMARK   3   METHOD USED        : FLAT BULK SOLVENT MODEL
REMARK   3   SOLVENT RADIUS     : 1.11    
REMARK   3   SHRINKAGE RADIUS   : 0.90    
REMARK   3   GRID STEP FACTOR   : 4.00    
REMARK   3  
REMARK   3  ERROR ESTIMATES.
REMARK   3   COORDINATE ERROR (MAXIMUM-LIKELIHOOD BASED)     : 0.31    
REMARK   3   PHASE ERROR (DEGREES, MAXIMUM-LIKELIHOOD BASED) : 37.84   
REMARK   3  
REMARK   3  STRUCTURE FACTORS CALCULATION ALGORITHM : FFT
REMARK   3  
REMARK   3  
REMARK   3  GEOMETRY RESTRAINTS LIBRARY: GEOSTD + MONOMER LIBRARY + CDL V1.2
REMARK   3  DEVIATIONS FROM IDEAL VALUES.
REMARK   3    BOND      :  0.013   0.225  16774
REMARK   3    ANGLE     :  1.380  21.243  22826
REMARK   3    CHIRALITY :  0.075   0.514   2666
REMARK   3    PLANARITY :  0.010   0.074   2910
REMARK   3    DIHEDRAL  : 17.857 179.993   6072
REMARK   3    MIN NONBONDED DISTANCE : 1.014
REMARK   3  
REMARK   3  MOLPROBITY STATISTICS.
REMARK   3    ALL-ATOM CLASHSCORE : 11.37
REMARK   3    RAMACHANDRAN PLOT:
REMARK   3      OUTLIERS :  0.00 %
REMARK   3      ALLOWED  :  1.93 %
REMARK   3      FAVORED  : 98.07 %
REMARK   3    ROTAMER OUTLIERS :  0.33 %
REMARK   3    CBETA DEVIATIONS :  0.10 %
REMARK   3    PEPTIDE PLANE:
REMARK   3      CIS-PROLINE     : 0.00 %
REMARK   3      CIS-GENERAL     : 0.00 %
REMARK   3      TWISTED PROLINE : 0.00 %
REMARK   3      TWISTED GENERAL : 0.00 %
REMARK   3  
REMARK   3  RAMA-Z (RAMACHANDRAN PLOT Z-SCORE):
REMARK   3  INTERPRETATION: BAD |RAMA-Z| > 3; SUSPICIOUS 2 < |RAMA-Z| < 3; GOOD |RAMA-Z| < 2.
REMARK   3  SCORES FOR WHOLE/HELIX/SHEET/LOOP ARE SCALED INDEPENDENTLY;
REMARK   3  THEREFORE, THE VALUES ARE NOT RELATED IN A SIMPLE MANNER.
REMARK   3    WHOLE: -2.43 (0.16), RESIDUES: 2080
REMARK   3    HELIX: -1.74 (0.12), RESIDUES: 1278
REMARK   3    SHEET:  NONE (NONE), RESIDUES: 0
REMARK   3    LOOP : -1.08 (0.21), RESIDUES: 802
REMARK   3  
REMARK   3                  min    max   mean <Bi,j>   iso aniso
REMARK   3     Overall:   30.35 175.48  62.79   4.37 16391 16373
REMARK   3     Protein:   30.35 175.48  62.81   4.37 16373 16373
REMARK   3     Water:     35.85  44.55  40.49    N/A     3     0
REMARK   3     Other:     42.50  54.52  48.61    N/A    15     0
REMARK   3     Chain  A:  32.93 144.37  59.00    N/A  3284  3284
REMARK   3     Chain  C:  30.35 157.93  63.11    N/A  3277  3277
REMARK   3     Chain  B:  31.17 145.61  61.08    N/A  3262  3262
REMARK   3     Chain  E:  35.29 175.48  69.86    N/A  3267  3267
REMARK   3     Chain  D:  31.83 167.67  61.01    N/A  3283  3283
REMARK   3     Chain  S:  35.85  44.55  40.49    N/A     3     0
REMARK   3     Chain  Z:  42.50  54.52  48.61    N/A    15     0
REMARK   3     Histogram:
REMARK   3         Values      Number of atoms
REMARK   3      30.35 - 44.86      2104
REMARK   3      44.86 - 59.37      6203
REMARK   3      59.37 - 73.89      4350
REMARK   3      73.89 - 88.40      2232
REMARK   3      88.40 - 102.91      904
REMARK   3     102.91 - 117.43      397
REMARK   3     117.43 - 131.94      139
REMARK   3     131.94 - 146.45       27
REMARK   3     146.45 - 160.96       24
REMARK   3     160.96 - 175.48       11
REMARK   3  
REMARK   3  
REMARK   3  TLS DETAILS.
REMARK   3   NUMBER OF TLS GROUPS: 22    
REMARK   3   ORIGIN: CENTER OF MASS
REMARK   3   TLS GROUP : 1     
REMARK   3    SELECTION: chain 'A' and (resid 2 through 52 )
REMARK   3    ORIGIN FOR THE GROUP (A): -49.4314 108.2394 -36.9833
REMARK   3    T TENSOR                                            
REMARK   3      T11:   0.6249 T22:   0.3841                       
REMARK   3      T33:   0.2068 T12:  -0.1201                       
REMARK   3      T13:   0.0419 T23:  -0.0503                       
REMARK   3    L TENSOR                                            
REMARK   3      L11:   2.4698 L22:   1.8078                       
REMARK   3      L33:   1.6558 L12:  -1.3701                       
REMARK   3      L13:  -0.8803 L23:  -0.5205                       
REMARK   3    S TENSOR                                            
REMARK   3      S11:   0.0599 S12:   0.3557 S13:  -0.0128         
REMARK   3      S21:  -0.2223 S22:   0.0049 S23:  -0.1276         
REMARK   3      S31:  -0.4124 S32:   0.0548 S33:  -0.1037         
REMARK   3   TLS GROUP : 2     
REMARK   3    SELECTION: chain 'A' and (resid 53 through 88 )
REMARK   3    ORIGIN FOR THE GROUP (A): -42.5903 110.3659 -20.9057
REMARK   3    T TENSOR                                            
REMARK   3      T11:   0.7368 T22:   0.4240                       
REMARK   3      T33:   0.3270 T12:  -0.1495                       
REMARK   3      T13:  -0.0442 T23:  -0.0577                       
REMARK   3    L TENSOR                                            
REMARK   3      L11:   4.2198 L22:   4.6863                       
REMARK   3      L33:   4.9134 L12:  -2.0306                       
REMARK   3      L13:  -1.7744 L23:   1.7597                       
REMARK   3    S TENSOR                                            
REMARK   3      S11:   0.1452 S12:  -0.3305 S13:   0.3035         
REMARK   3      S21:   0.4138 S22:   0.1372 S23:  -0.6344         
REMARK   3      S31:  -0.6163 S32:   0.9739 S33:  -0.2644         
REMARK   3   TLS GROUP : 3     
REMARK   3    SELECTION: chain 'A' and (resid 89 through 141 )
REMARK   3    ORIGIN FOR THE GROUP (A): -44.3090 110.8330 -27.6243
REMARK   3    T TENSOR                                            
REMARK   3      T11:   0.6953 T22:   0.4026                       
REMARK   3      T33:   0.3281 T12:  -0.1650                       
REMARK   3      T13:   0.0163 T23:  -0.0654                       
REMARK   3    L TENSOR                                            
REMARK   3      L11:   1.5769 L22:   4.2707                       
REMARK   3      L33:   3.4260 L12:  -1.3851                       
REMARK   3      L13:  -0.1650 L23:  -0.0924                       
REMARK   3    S TENSOR                                            
REMARK   3      S11:   0.2023 S12:   0.0510 S13:   0.2703         
REMARK   3      S21:   0.0611 S22:  -0.0103 S23:  -0.5037         
REMARK   3      S31:  -0.8207 S32:   0.7715 S33:  -0.1843         
REMARK   3   TLS GROUP : 4     
REMARK   3    SELECTION: chain 'A' and (resid 142 through 199 )
REMARK   3    ORIGIN FOR THE GROUP (A): -53.2670  90.7476 -19.6440
REMARK   3    T TENSOR                                            
REMARK   3      T11:   0.5593 T22:   0.2554                       
REMARK   3      T33:   0.3679 T12:  -0.0738                       
REMARK   3      T13:  -0.0460 T23:  -0.0483                       
REMARK   3    L TENSOR                                            
REMARK   3      L11:   2.4559 L22:   3.5151                       
REMARK   3      L33:   5.2923 L12:  -0.8848                       
REMARK   3      L13:  -1.1531 L23:  -1.7442                       
REMARK   3    S TENSOR                                            
REMARK   3      S11:   0.1419 S12:  -0.0240 S13:  -0.3205         
REMARK   3      S21:   0.4005 S22:   0.0400 S23:   0.0390         
REMARK   3      S31:   0.2475 S32:   0.0197 S33:  -0.2017         
REMARK   3   TLS GROUP : 5     
REMARK   3    SELECTION: chain 'A' and (resid 200 through 285 )
REMARK   3    ORIGIN FOR THE GROUP (A): -59.2066 114.7107 -27.9220
REMARK   3    T TENSOR                                            
REMARK   3      T11:   0.6719 T22:   0.2448                       
REMARK   3      T33:   0.3172 T12:  -0.0110                       
REMARK   3      T13:   0.0450 T23:   0.0352                       
REMARK   3    L TENSOR                                            
REMARK   3      L11:   2.6691 L22:   2.4658                       
REMARK   3      L33:   2.0370 L12:  -0.0881                       
REMARK   3      L13:   0.1077 L23:   0.3935                       
REMARK   3    S TENSOR                                            
REMARK   3      S11:   0.0885 S12:   0.1157 S13:   0.1114         
REMARK   3      S21:  -0.0639 S22:  -0.0152 S23:   0.0737         
REMARK   3      S31:  -0.5345 S32:  -0.1093 S33:  -0.0852         
REMARK   3   TLS GROUP : 6     
REMARK   3    SELECTION: chain 'A' and (resid 286 through 379 )
REMARK   3    ORIGIN FOR THE GROUP (A): -74.7038 110.4356 -23.2129
REMARK   3    T TENSOR                                            
REMARK   3      T11:   0.6963 T22:   0.3073                       
REMARK   3      T33:   0.3219 T12:   0.1235                       
REMARK   3      T13:   0.0986 T23:  -0.0237                       
REMARK   3    L TENSOR                                            
REMARK   3      L11:   2.9034 L22:   3.8216                       
REMARK   3      L33:   0.8436 L12:   1.8532                       
REMARK   3      L13:   1.2005 L23:   0.2203                       
REMARK   3    S TENSOR                                            
REMARK   3      S11:   0.1507 S12:  -0.2411 S13:   0.5769         
REMARK   3      S21:   0.2555 S22:  -0.0858 S23:   0.6576         
REMARK   3      S31:  -0.5599 S32:  -0.3137 S33:  -0.0578         
REMARK   3   TLS GROUP : 7     
REMARK   3    SELECTION: chain 'A' and (resid 380 through 434 )
REMARK   3    ORIGIN FOR THE GROUP (A): -54.7703 107.2944 -15.9586
REMARK   3    T TENSOR                                            
REMARK   3      T11:   0.6672 T22:   0.3448                       
REMARK   3      T33:   0.1984 T12:  -0.0583                       
REMARK   3      T13:   0.0806 T23:  -0.0404                       
REMARK   3    L TENSOR                                            
REMARK   3      L11:   1.9134 L22:   6.3183                       
REMARK   3      L33:   2.1504 L12:   1.2025                       
REMARK   3      L13:   0.4154 L23:   1.7670                       
REMARK   3    S TENSOR                                            
REMARK   3      S11:   0.0913 S12:   0.0359 S13:   0.0719         
REMARK   3      S21:   0.1430 S22:   0.0886 S23:  -0.2902         
REMARK   3      S31:  -0.5672 S32:   0.3199 S33:  -0.1556         
REMARK   3   TLS GROUP : 8     
REMARK   3    SELECTION: chain 'A' and (resid 435 through 467 )
REMARK   3    ORIGIN FOR THE GROUP (A): -69.2290  90.7001 -21.1888
REMARK   3    T TENSOR                                            
REMARK   3      T11:   0.4773 T22:   0.2520                       
REMARK   3      T33:   0.3538 T12:   0.0013                       
REMARK   3      T13:   0.0601 T23:  -0.0322                       
REMARK   3    L TENSOR                                            
REMARK   3      L11:   8.6984 L22:   5.4046                       
REMARK   3      L33:   4.2226 L12:  -1.2667                       
REMARK   3      L13:   4.9462 L23:  -2.7499                       
REMARK   3    S TENSOR                                            
REMARK   3      S11:   0.3818 S12:   0.0740 S13:  -0.7234         
REMARK   3      S21:  -0.1471 S22:  -0.0956 S23:   0.1941         
REMARK   3      S31:   0.1906 S32:  -0.3641 S33:  -0.2367         
REMARK   3   TLS GROUP : 9     
REMARK   3    SELECTION: chain 'B' and (resid 2 through 70 )
REMARK   3    ORIGIN FOR THE GROUP (A): -21.7597  59.4690 -33.8226
REMARK   3    T TENSOR                                            
REMARK   3      T11:   0.3076 T22:   0.5300                       
REMARK   3      T33:   0.4340 T12:   0.0864                       
REMARK   3      T13:   0.0713 T23:  -0.0717                       
REMARK   3    L TENSOR                                            
REMARK   3      L11:   3.8045 L22:   3.7202                       
REMARK   3      L33:   2.9450 L12:   1.2206                       
REMARK   3      L13:   0.5443 L23:   0.8141                       
REMARK   3    S TENSOR                                            
REMARK   3      S11:   0.0096 S12:   0.1482 S13:  -0.3369         
REMARK   3      S21:  -0.4530 S22:   0.0270 S23:  -0.5665         
REMARK   3      S31:   0.0381 S32:   0.3888 S33:  -0.0200         
REMARK   3   TLS GROUP : 10    
REMARK   3    SELECTION: chain 'B' and (resid 71 through 467 )
REMARK   3    ORIGIN FOR THE GROUP (A): -27.8496  72.1159 -22.2246
REMARK   3    T TENSOR                                            
REMARK   3      T11:   0.2175 T22:   0.4908                       
REMARK   3      T33:   0.3550 T12:  -0.0681                       
REMARK   3      T13:  -0.0092 T23:  -0.0391                       
REMARK   3    L TENSOR                                            
REMARK   3      L11:   1.4720 L22:   1.9882                       
REMARK   3      L33:   1.8191 L12:  -0.3265                       
REMARK   3      L13:   0.2254 L23:  -0.1479                       
REMARK   3    S TENSOR                                            
REMARK   3      S11:  -0.0253 S12:  -0.0064 S13:   0.0319         
REMARK   3      S21:  -0.1693 S22:   0.0302 S23:  -0.3395         
REMARK   3      S31:  -0.1078 S32:   0.3883 S33:   0.0048         
REMARK   3   TLS GROUP : 11    
REMARK   3    SELECTION: chain 'C' and (resid 2 through 36 )
REMARK   3    ORIGIN FOR THE GROUP (A): -53.4305  20.4253 -37.4142
REMARK   3    T TENSOR                                            
REMARK   3      T11:   0.3965 T22:   0.4348                       
REMARK   3      T33:   0.5172 T12:   0.0357                       
REMARK   3      T13:   0.0691 T23:  -0.1520                       
REMARK   3    L TENSOR                                            
REMARK   3      L11:   3.7251 L22:   3.9385                       
REMARK   3      L33:   5.7069 L12:   0.0309                       
REMARK   3      L13:   1.2985 L23:  -0.9640                       
REMARK   3    S TENSOR                                            
REMARK   3      S11:  -0.0113 S12:   0.5383 S13:  -0.2794         
REMARK   3      S21:  -0.7754 S22:  -0.0002 S23:  -0.6491         
REMARK   3      S31:   0.6262 S32:   0.6981 S33:  -0.0207         
REMARK   3   TLS GROUP : 12    
REMARK   3    SELECTION: chain 'C' and (resid 37 through 69 )
REMARK   3    ORIGIN FOR THE GROUP (A): -68.8428  22.5656 -30.9462
REMARK   3    T TENSOR                                            
REMARK   3      T11:   0.4090 T22:   0.4228                       
REMARK   3      T33:   0.4469 T12:  -0.0204                       
REMARK   3      T13:   0.0169 T23:  -0.0073                       
REMARK   3    L TENSOR                                            
REMARK   3      L11:   2.5680 L22:   6.3778                       
REMARK   3      L33:   5.9216 L12:   0.0537                       
REMARK   3      L13:   1.0557 L23:  -3.7237                       
REMARK   3    S TENSOR                                            
REMARK   3      S11:   0.0680 S12:   0.1210 S13:  -0.0931         
REMARK   3      S21:  -0.3584 S22:   0.2290 S23:   0.7581         
REMARK   3      S31:   0.6407 S32:  -0.5090 S33:  -0.1936         
REMARK   3   TLS GROUP : 13    
REMARK   3    SELECTION: chain 'C' and (resid 70 through 141 )
REMARK   3    ORIGIN FOR THE GROUP (A): -59.5211  18.4053 -24.9642
REMARK   3    T TENSOR                                            
REMARK   3      T11:   0.4467 T22:   0.2938                       
REMARK   3      T33:   0.5123 T12:   0.0372                       
REMARK   3      T13:  -0.0017 T23:  -0.0107                       
REMARK   3    L TENSOR                                            
REMARK   3      L11:   4.9106 L22:   2.4318                       
REMARK   3      L33:   5.4241 L12:  -0.7530                       
REMARK   3      L13:  -0.2524 L23:  -0.3968                       
REMARK   3    S TENSOR                                            
REMARK   3      S11:  -0.0182 S12:   0.2929 S13:  -0.8309         
REMARK   3      S21:   0.0373 S22:  -0.0029 S23:  -0.0292         
REMARK   3      S31:   0.9543 S32:  -0.4043 S33:  -0.0162         
REMARK   3   TLS GROUP : 14    
REMARK   3    SELECTION: chain 'C' and (resid 142 through 199 )
REMARK   3    ORIGIN FOR THE GROUP (A): -65.3379  39.5025 -20.0607
REMARK   3    T TENSOR                                            
REMARK   3      T11:   0.2960 T22:   0.2708                       
REMARK   3      T33:   0.4586 T12:   0.0688                       
REMARK   3      T13:   0.0867 T23:   0.0305                       
REMARK   3    L TENSOR                                            
REMARK   3      L11:   6.6435 L22:   3.5163                       
REMARK   3      L33:   3.9799 L12:  -0.0308                       
REMARK   3      L13:  -0.6261 L23:   3.6005                       
REMARK   3    S TENSOR                                            
REMARK   3      S11:   0.0388 S12:  -0.0593 S13:   0.3535         
REMARK   3      S21:   0.2921 S22:  -0.2182 S23:   0.2597         
REMARK   3      S31:   0.0795 S32:  -0.4666 S33:   0.1413         
REMARK   3   TLS GROUP : 15    
REMARK   3    SELECTION: chain 'C' and (resid 200 through 296 )
REMARK   3    ORIGIN FOR THE GROUP (A): -46.2274  25.9200 -28.5615
REMARK   3    T TENSOR                                            
REMARK   3      T11:   0.3873 T22:   0.3637                       
REMARK   3      T33:   0.5244 T12:   0.1282                       
REMARK   3      T13:  -0.0123 T23:  -0.1169                       
REMARK   3    L TENSOR                                            
REMARK   3      L11:   3.0262 L22:   3.6233                       
REMARK   3      L33:   2.4476 L12:   0.3590                       
REMARK   3      L13:   0.1990 L23:  -1.2705                       
REMARK   3    S TENSOR                                            
REMARK   3      S11:  -0.0978 S12:   0.1660 S13:  -0.3842         
REMARK   3      S21:   0.1310 S22:   0.1553 S23:  -0.5970         
REMARK   3      S31:   0.2874 S32:   0.2296 S33:  -0.0639         
REMARK   3   TLS GROUP : 16    
REMARK   3    SELECTION: chain 'C' and (resid 297 through 379 )
REMARK   3    ORIGIN FOR THE GROUP (A): -35.2162  35.8341 -21.2080
REMARK   3    T TENSOR                                            
REMARK   3      T11:   0.3405 T22:   0.4907                       
REMARK   3      T33:   0.6416 T12:   0.1448                       
REMARK   3      T13:  -0.0713 T23:  -0.0054                       
REMARK   3    L TENSOR                                            
REMARK   3      L11:   0.5509 L22:   3.3426                       
REMARK   3      L33:   1.5007 L12:  -0.2808                       
REMARK   3      L13:  -0.2529 L23:  -0.9974                       
REMARK   3    S TENSOR                                            
REMARK   3      S11:   0.0472 S12:  -0.1402 S13:  -0.4178         
REMARK   3      S21:   0.2963 S22:  -0.0332 S23:  -0.8282         
REMARK   3      S31:   0.1447 S32:   0.5074 S33:  -0.0160         
REMARK   3   TLS GROUP : 17    
REMARK   3    SELECTION: chain 'C' and (resid 380 through 434 )
REMARK   3    ORIGIN FOR THE GROUP (A): -54.5305  27.0587 -15.8377
REMARK   3    T TENSOR                                            
REMARK   3      T11:   0.3715 T22:   0.3554                       
REMARK   3      T33:   0.3250 T12:   0.0510                       
REMARK   3      T13:  -0.0368 T23:  -0.0303                       
REMARK   3    L TENSOR                                            
REMARK   3      L11:   3.9469 L22:   8.9353                       
REMARK   3      L33:   3.5035 L12:  -0.9055                       
REMARK   3      L13:   0.6516 L23:  -2.2434                       
REMARK   3    S TENSOR                                            
REMARK   3      S11:   0.1609 S12:  -0.1225 S13:  -0.4687         
REMARK   3      S21:   0.3458 S22:  -0.0754 S23:  -0.1778         
REMARK   3      S31:   0.4764 S32:   0.1891 S33:  -0.0802         
REMARK   3   TLS GROUP : 18    
REMARK   3    SELECTION: chain 'C' and (resid 435 through 467 )
REMARK   3    ORIGIN FOR THE GROUP (A): -52.5360  48.9864 -21.0564
REMARK   3    T TENSOR                                            
REMARK   3      T11:   0.3537 T22:   0.3176                       
REMARK   3      T33:   0.5279 T12:   0.0681                       
REMARK   3      T13:  -0.0420 T23:  -0.0436                       
REMARK   3    L TENSOR                                            
REMARK   3      L11:   4.7828 L22:   4.7075                       
REMARK   3      L33:   8.7732 L12:   2.3239                       
REMARK   3      L13:  -2.4801 L23:  -3.1781                       
REMARK   3    S TENSOR                                            
REMARK   3      S11:  -0.0313 S12:   0.1119 S13:   0.6861         
REMARK   3      S21:   0.1645 S22:  -0.1175 S23:   0.1240         
REMARK   3      S31:  -0.6459 S32:  -0.0167 S33:   0.1218         
REMARK   3   TLS GROUP : 19    
REMARK   3    SELECTION: chain 'D' and (resid 2 through 164 )
REMARK   3    ORIGIN FOR THE GROUP (A):-108.0505  47.3062 -28.4253
REMARK   3    T TENSOR                                            
REMARK   3      T11:   0.2874 T22:   0.6398                       
REMARK   3      T33:   0.4734 T12:   0.0141                       
REMARK   3      T13:   0.0289 T23:  -0.0028                       
REMARK   3    L TENSOR                                            
REMARK   3      L11:   1.2465 L22:   3.2711                       
REMARK   3      L33:   2.1931 L12:   0.4465                       
REMARK   3      L13:   0.0187 L23:  -0.1630                       
REMARK   3    S TENSOR                                            
REMARK   3      S11:   0.1067 S12:   0.2935 S13:  -0.0090         
REMARK   3      S21:  -0.2294 S22:  -0.1125 S23:   0.4783         
REMARK   3      S31:  -0.0022 S32:  -0.6986 S33:  -0.0117         
REMARK   3   TLS GROUP : 20    
REMARK   3    SELECTION: chain 'D' and (resid 165 through 467 )
REMARK   3    ORIGIN FOR THE GROUP (A): -92.5986  36.9095 -21.5998
REMARK   3    T TENSOR                                            
REMARK   3      T11:   0.3197 T22:   0.3695                       
REMARK   3      T33:   0.3876 T12:  -0.0826                       
REMARK   3      T13:   0.0379 T23:  -0.0263                       
REMARK   3    L TENSOR                                            
REMARK   3      L11:   2.6304 L22:   1.4152                       
REMARK   3      L33:   1.8381 L12:  -0.2991                       
REMARK   3      L13:  -0.4948 L23:   0.1913                       
REMARK   3    S TENSOR                                            
REMARK   3      S11:   0.0827 S12:   0.0386 S13:  -0.2185         
REMARK   3      S21:  -0.0983 S22:  -0.0811 S23:   0.0396         
REMARK   3      S31:   0.2195 S32:  -0.1039 S33:   0.0006         
REMARK   3   TLS GROUP : 21    
REMARK   3    SELECTION: chain 'E' and (resid 2 through 224 )
REMARK   3    ORIGIN FOR THE GROUP (A): -99.4617  97.5189 -25.5076
REMARK   3    T TENSOR                                            
REMARK   3      T11:   0.5096 T22:   0.3933                       
REMARK   3      T33:   0.5055 T12:   0.2301                       
REMARK   3      T13:   0.2579 T23:   0.0322                       
REMARK   3    L TENSOR                                            
REMARK   3      L11:   2.5188 L22:   2.6090                       
REMARK   3      L33:   1.6352 L12:   0.4373                       
REMARK   3      L13:  -0.3718 L23:  -0.1349                       
REMARK   3    S TENSOR                                            
REMARK   3      S11:   0.0762 S12:   0.0252 S13:   0.3606         
REMARK   3      S21:   0.4057 S22:   0.1462 S23:   0.6442         
REMARK   3      S31:  -0.7196 S32:  -0.3803 S33:  -0.1261         
REMARK   3   TLS GROUP : 22    
REMARK   3    SELECTION: chain 'E' and (resid 225 through 467 )
REMARK   3    ORIGIN FOR THE GROUP (A):-104.9700  80.4795 -23.7799
REMARK   3    T TENSOR                                            
REMARK   3      T11:   0.3239 T22:   0.5416                       
REMARK   3      T33:   0.4706 T12:   0.1661                       
REMARK   3      T13:   0.1824 T23:   0.0321                       
REMARK   3    L TENSOR                                            
REMARK   3      L11:   1.5930 L22:   2.9354                       
REMARK   3      L33:   1.4233 L12:   0.6797                       
REMARK   3      L13:   0.1039 L23:  -0.4808                       
REMARK   3    S TENSOR                                            
REMARK   3      S11:   0.0253 S12:   0.0788 S13:  -0.0355         
REMARK   3      S21:   0.2824 S22:   0.1235 S23:   0.6200         
REMARK   3      S31:  -0.1029 S32:  -0.4732 S33:  -0.0170         
REMARK   3  
REMARK   3  TORSION NCS DETAILS.
REMARK   3   NUMBER OF NCS GROUPS : 1     
REMARK   3   NCS GROUP : 1     
REMARK   3     SELECTION          : (chain 'A' and (resid 2 through 15
REMARK   3                        : or (resid 16 and (name N or name
REMARK   3                        : CA or name C or name O or name CB
REMARK   3                        : )) or resid 17 through 30 or
REMARK   3                        : (resid 31 and (name N or name CA
REMARK   3                        : or name C or name O or name CB ))
REMARK   3                        : or resid 32 through 68 or resid 70
REMARK   3                        : through 86 or resid 88 through 108
REMARK   3                        : or resid 110 or resid 112 through
REMARK   3                        : 177 or resid 191 through 192 or
REMARK   3                        : resid 194 through 197 or resid 199
REMARK   3                        : or resid 201 through 206 or resid
REMARK   3                        : 208 through 209 or resid 211
REMARK   3                        : through 236 or (resid 237 and
REMARK   3                        : (name N or name CA or name C or
REMARK   3                        : name O or name CB )) or resid 238
REMARK   3                        : through 239 or resid 263 through
REMARK   3                        : 286 or (resid 287 and (name N or
REMARK   3                        : name CA or name C or name O or
REMARK   3                        : name CB )) or resid 288 through
REMARK   3                        : 309 or resid 311 through 390 or
REMARK   3                        : resid 392 through 395 or resid 397
REMARK   3                        : through 434 or resid 436 through
REMARK   3                        : 442 or resid 444 through 449 or
REMARK   3                        : resid 451 through 467))
REMARK   3     SELECTION          : (chain 'B' and (resid 2 through 68
REMARK   3                        : or resid 70 through 86 or resid 88
REMARK   3                        : through 108 or resid 110 or resid
REMARK   3                        : 112 through 167 or resid 173
REMARK   3                        : through 177 or resid 191 through
REMARK   3                        : 192 or resid 194 through 197 or
REMARK   3                        : resid 199 or resid 201 through 206
REMARK   3                        : or resid 208 through 209 or resid
REMARK   3                        : 211 through 236 or (resid 237 and
REMARK   3                        : (name N or name CA or name C or
REMARK   3                        : name O or name CB )) or resid 238
REMARK   3                        : through 239 or resid 263 through
REMARK   3                        : 286 or (resid 287 and (name N or
REMARK   3                        : name CA or name C or name O or
REMARK   3                        : name CB )) or resid 288 through
REMARK   3                        : 309 or resid 311 through 390 or
REMARK   3                        : resid 392 through 395 or resid 397
REMARK   3                        : through 434 or resid 436 through
REMARK   3                        : 442 or resid 444 through 449 or
REMARK   3                        : resid 451 through 467))
REMARK   3     SELECTION          : (chain 'C' and (resid 2 through 30
REMARK   3                        : or (resid 31 and (name N or name
REMARK   3                        : CA or name C or name O or name CB
REMARK   3                        : )) or resid 32 through 68 or resid
REMARK   3                        : 70 through 86 or resid 88 through
REMARK   3                        : 108 or resid 110 or resid 112
REMARK   3                        : through 167 or resid 173 through
REMARK   3                        : 177 or resid 191 through 192 or
REMARK   3                        : resid 194 through 197 or resid 199
REMARK   3                        : or resid 201 through 206 or resid
REMARK   3                        : 208 through 209 or resid 211
REMARK   3                        : through 286 or (resid 287 and
REMARK   3                        : (name N or name CA or name C or
REMARK   3                        : name O or name CB )) or resid 288
REMARK   3                        : through 309 or resid 311 through
REMARK   3                        : 340 or (resid 341 through 342 and
REMARK   3                        : (name N or name CA or name C or
REMARK   3                        : name O or name CB )) or resid 343
REMARK   3                        : through 390 or resid 392 through
REMARK   3                        : 395 or resid 397 through 434 or
REMARK   3                        : resid 436 through 442 or resid 444
REMARK   3                        : through 449 or resid 451 through
REMARK   3                        : 467))
REMARK   3     SELECTION          : (chain 'D' and (resid 2 through 30
REMARK   3                        : or (resid 31 and (name N or name
REMARK   3                        : CA or name C or name O or name CB
REMARK   3                        : )) or resid 32 through 68 or resid
REMARK   3                        : 70 through 86 or resid 88 through
REMARK   3                        : 108 or resid 110 or resid 112
REMARK   3                        : through 167 or resid 173 through
REMARK   3                        : 177 or resid 191 through 192 or
REMARK   3                        : resid 194 through 197 or resid 199
REMARK   3                        : or resid 201 through 206 or resid
REMARK   3                        : 208 through 209 or resid 211
REMARK   3                        : through 236 or (resid 237 and
REMARK   3                        : (name N or name CA or name C or
REMARK   3                        : name O or name CB )) or resid 238
REMARK   3                        : through 239 or resid 263 through
REMARK   3                        : 286 or (resid 287 and (name N or
REMARK   3                        : name CA or name C or name O or
REMARK   3                        : name CB )) or resid 288 through
REMARK   3                        : 309 or resid 311 through 390 or
REMARK   3                        : resid 392 through 395 or resid 397
REMARK   3                        : through 434 or resid 436 through
REMARK   3                        : 442 or resid 444 through 449 or
REMARK   3                        : resid 451 through 467))
REMARK   3     SELECTION          : (chain 'E' and (resid 2 through 30
REMARK   3                        : or (resid 31 and (name N or name
REMARK   3                        : CA or name C or name O or name CB
REMARK   3                        : )) or resid 32 through 68 or resid
REMARK   3                        : 70 through 86 or resid 88 through
REMARK   3                        : 108 or resid 110 or resid 112
REMARK   3                        : through 167 or resid 173 through
REMARK   3                        : 177 or resid 191 through 192 or
REMARK   3                        : resid 194 through 197 or resid 199
REMARK   3                        : or resid 201 through 206 or resid
REMARK   3                        : 208 through 209 or resid 211
REMARK   3                        : through 236 or (resid 237 and
REMARK   3                        : (name N or name CA or name C or
REMARK   3                        : name O or name CB )) or resid 238
REMARK   3                        : through 239 or resid 263 through
REMARK   3                        : 309 or resid 311 through 390 or
REMARK   3                        : resid 392 through 395 or resid 397
REMARK   3                        : through 434 or resid 436 through
REMARK   3                        : 442 or resid 444 through 449 or
REMARK   3                        : resid 451 through 467))
REMARK   3     RESTRAINED TORSIONS: 9308
REMARK   3     BELOW LIMIT RMSD   : 2.488     
REMARK   3     ALL RESTRAINT RMSD : 9.530     
REMARK   3    Histogram of differences under limit:
REMARK   3       0.000 -    1.500: 6010
REMARK   3       1.500 -    3.000: 1910
REMARK   3       3.000 -    4.500: 543
REMARK   3       4.500 -    6.000: 240
REMARK   3       6.000 -    7.500: 120
REMARK   3       7.500 -    9.000: 76
REMARK   3       9.000 -   10.500: 53
REMARK   3      10.500 -   12.000: 50
REMARK   3      12.000 -   13.500: 34
REMARK   3      13.500 -   15.000: 15
REMARK   3    Histogram of differences over limit:
REMARK   3      15.000 -   28.400: 99
REMARK   3      28.400 -   41.800: 81
REMARK   3      41.800 -   55.200: 24
REMARK   3      55.200 -   68.600: 7
REMARK   3      68.600 -   82.000: 14
REMARK   3      82.000 -   95.400: 2
REMARK   3      95.400 -  108.800: 10
REMARK   3     108.800 -  122.200: 1
REMARK   3     122.200 -  135.600: 7
REMARK   3     135.600 -  149.000: 12
REMARK   3
HELIX    1   1 LEU A    7  SER A   24  1                                  18
HELIX    2   2 PRO A   30  GLU A   32  5                                   3
HELIX    3   3 PRO A   37  SER A   45  1                                   9
HELIX    4   4 ARG A   53  LEU A   61  1                                   9
HELIX    5   5 GLY A   70  TYR A   84  1                                  15
HELIX    6   6 TRP A   89  HIS A  106  1                                  18
HELIX    7   7 GLU A  111  THR A  113  5                                   3
HELIX    8   8 GLY A  124  PHE A  131  1                                   8
HELIX    9   9 ALA A  142  THR A  164  5                                  23
HELIX   10  10 PHE A  173  SER A  176  1                                   4
HELIX   11  11 GLU A  207  PHE A  213  1                                   7
HELIX   12  12 LEU A  225  THR A  234  1                                  10
HELIX   13  13 CYS A  278  MET A  280  5                                   3
HELIX   14  14 LEU A  297  ALA A  304  1                                   8
HELIX   15  15 ALA A  308  GLY A  321  1                                  14
HELIX   16  16 LEU A  329  ASP A  338  1                                  10
HELIX   17  17 PRO A  349  GLY A  357  1                                   9
HELIX   18  18 PRO A  360  PHE A  368  1                                   9
HELIX   19  19 PRO A  371  VAL A  379  1                                   9
HELIX   20  20 GLU A  382  PHE A  386  1                                   5
HELIX   21  21 GLU A  391  ALA A  403  1                                  13
HELIX   22  22 GLU A  416  GLN A  429  1                                  14
HELIX   23  23 LYS A  435  ARG A  451  1                                  17
HELIX   24  24 PRO A  459  LEU A  465  1                                   7
HELIX   25  25 LEU B    7  ARG B   12  1                                   6
HELIX   26  26 ARG B   14  SER B   24  1                                  11
HELIX   27  27 PRO B   30  GLU B   32  5                                   3
HELIX   28  28 PRO B   37  SER B   45  1                                   9
HELIX   29  29 ARG B   53  SER B   60  1                                   8
HELIX   30  30 PHE B   71  TYR B   84  1                                  14
HELIX   31  31 TRP B   89  HIS B  106  1                                  18
HELIX   32  32 GLU B  111  THR B  113  5                                   3
HELIX   33  33 GLY B  124  PHE B  131  1                                   8
HELIX   34  34 ALA B  142  THR B  164  5                                  23
HELIX   35  35 GLU B  207  PHE B  213  1                                   7
HELIX   36  36 LEU B  225  SER B  235  1                                  11
HELIX   37  37 CYS B  278  MET B  280  5                                   3
HELIX   38  38 LEU B  297  ALA B  304  1                                   8
HELIX   39  39 ALA B  308  GLY B  321  1                                  14
HELIX   40  40 LEU B  329  ASP B  338  1                                  10
HELIX   41  41 PRO B  349  GLY B  357  1                                   9
HELIX   42  42 PRO B  360  PHE B  368  1                                   9
HELIX   43  43 PRO B  371  VAL B  379  1                                   9
HELIX   44  44 GLU B  382  PHE B  386  1                                   5
HELIX   45  45 GLU B  391  ALA B  402  1                                  12
HELIX   46  46 GLN B  405  LEU B  407  5                                   3
HELIX   47  47 GLU B  416  ASN B  430  1                                  15
HELIX   48  48 LYS B  435  ARG B  451  1                                  17
HELIX   49  49 PRO B  459  LEU B  465  1                                   7
HELIX   50  50 LEU C    7  ARG C   12  1                                   6
HELIX   51  51 ARG C   14  SER C   24  1                                  11
HELIX   52  52 PRO C   30  GLU C   32  5                                   3
HELIX   53  53 PRO C   37  SER C   45  1                                   9
HELIX   54  54 ARG C   53  SER C   60  1                                   8
HELIX   55  55 PHE C   71  TYR C   84  1                                  14
HELIX   56  56 TRP C   89  HIS C  106  1                                  18
HELIX   57  57 GLU C  111  THR C  113  5                                   3
HELIX   58  58 GLY C  124  PHE C  131  1                                   8
HELIX   59  59 ALA C  142  THR C  164  5                                  23
HELIX   60  60 GLU C  207  PHE C  213  1                                   7
HELIX   61  61 LEU C  225  SER C  235  1                                  11
HELIX   62  62 CYS C  278  MET C  280  5                                   3
HELIX   63  63 LEU C  297  ALA C  304  1                                   8
HELIX   64  64 ALA C  308  GLY C  321  1                                  14
HELIX   65  65 LEU C  329  ASP C  338  1                                  10
HELIX   66  66 PRO C  349  GLY C  357  1                                   9
HELIX   67  67 PRO C  360  PHE C  368  1                                   9
HELIX   68  68 PRO C  371  VAL C  379  1                                   9
HELIX   69  69 GLU C  382  PHE C  386  1                                   5
HELIX   70  70 GLU C  391  ALA C  402  1                                  12
HELIX   71  71 GLU C  416  GLN C  429  1                                  14
HELIX   72  72 LYS C  435  ARG C  451  1                                  17
HELIX   73  73 PRO C  459  LEU C  465  1                                   7
HELIX   74  74 LEU D    7  ARG D   12  1                                   6
HELIX   75  75 ARG D   14  SER D   24  1                                  11
HELIX   76  76 PRO D   30  GLU D   32  5                                   3
HELIX   77  77 PRO D   37  SER D   45  1                                   9
HELIX   78  78 ARG D   53  LEU D   61  1                                   9
HELIX   79  79 PHE D   71  TYR D   84  1                                  14
HELIX   80  80 TRP D   89  HIS D  106  1                                  18
HELIX   81  81 GLY D  124  PHE D  131  1                                   8
HELIX   82  82 ALA D  142  THR D  164  5                                  23
HELIX   83  83 GLU D  207  PHE D  213  1                                   7
HELIX   84  84 LEU D  225  SER D  235  1                                  11
HELIX   85  85 CYS D  278  MET D  280  5                                   3
HELIX   86  86 LEU D  297  ALA D  304  1                                   8
HELIX   87  87 ALA D  308  GLY D  321  1                                  14
HELIX   88  88 LEU D  329  ASP D  338  1                                  10
HELIX   89  89 PRO D  349  GLY D  357  1                                   9
HELIX   90  90 PRO D  360  PHE D  368  1                                   9
HELIX   91  91 PRO D  371  VAL D  379  1                                   9
HELIX   92  92 GLU D  382  PHE D  386  1                                   5
HELIX   93  93 GLU D  391  ALA D  402  1                                  12
HELIX   94  94 GLU D  416  ASN D  430  1                                  15
HELIX   95  95 LYS D  435  ARG D  451  1                                  17
HELIX   96  96 PRO D  459  LEU D  465  1                                   7
HELIX   97  97 LEU E    7  ARG E   12  1                                   6
HELIX   98  98 ARG E   14  SER E   24  1                                  11
HELIX   99  99 PRO E   30  GLU E   32  5                                   3
HELIX  100 100 PRO E   37  SER E   45  1                                   9
HELIX  101 101 ARG E   53  LEU E   61  1                                   9
HELIX  102 102 PHE E   71  TYR E   84  1                                  14
HELIX  103 103 TRP E   89  HIS E  106  1                                  18
HELIX  104 104 GLU E  111  THR E  113  5                                   3
HELIX  105 105 GLY E  124  PHE E  131  1                                   8
HELIX  106 106 ALA E  142  THR E  164  5                                  23
HELIX  107 107 GLU E  207  PHE E  213  1                                   7
HELIX  108 108 LEU E  225  SER E  235  1                                  11
HELIX  109 109 CYS E  278  MET E  280  5                                   3
HELIX  110 110 LEU E  297  ALA E  304  1                                   8
HELIX  111 111 ALA E  308  GLY E  321  1                                  14
HELIX  112 112 LEU E  329  ASP E  338  1                                  10
HELIX  113 113 PRO E  349  GLY E  357  1                                   9
HELIX  114 114 PRO E  360  PHE E  368  1                                   9
HELIX  115 115 PRO E  371  VAL E  379  1                                   9
HELIX  116 116 GLU E  382  PHE E  386  1                                   5
HELIX  117 117 GLU E  391  ALA E  402  1                                  12
HELIX  118 118 GLU E  416  ASN E  430  1                                  15
HELIX  119 119 LYS E  435  ARG E  451  1                                  17
HELIX  120 120 PRO E  459  LEU E  465  1                                   7
CRYST1  134.987  224.042  192.270  90.00  90.00  90.00 C 2 2 21
SCALE1      0.007408  0.000000  0.000000        0.00000
SCALE2      0.000000  0.004463  0.000000        0.00000
SCALE3      0.000000  0.000000  0.005201        0.00000
ATOM      1  N   PHE A   2     -44.175 123.939 -17.230  1.00 78.62           N
ANISOU    1  N   PHE A   2    13623   8206   8041  -1482   -714  -2203       N
ATOM      2  CA  PHE A   2     -44.735 123.213 -18.346  1.00 75.69           C
ANISOU    2  CA  PHE A   2    13248   7847   7665  -1470   -574  -1965       C
ATOM      3  C   PHE A   2     -45.863 122.333 -17.952  1.00 73.46           C
ANISOU    3  C   PHE A   2    13014   7694   7202  -1202   -535  -1819       C
ATOM      4  O   PHE A   2     -45.714 121.477 -17.175  1.00 73.16           O
ANISOU    4  O   PHE A   2    12870   7861   7068  -1083   -622  -1850       O
ATOM      5  CB  PHE A   2     -43.706 122.317 -18.949  1.00 74.89           C
ANISOU    5  CB  PHE A   2    12919   7890   7645  -1632   -613  -1953       C
ATOM      6  CG  PHE A   2     -44.256 121.401 -19.953  1.00 72.05           C
ANISOU    6  CG  PHE A   2    12535   7584   7256  -1596   -491  -1740       C
ATOM      7  CD1 PHE A   2     -44.988 121.884 -20.985  1.00 71.24           C
ANISOU    7  CD1 PHE A   2    12574   7307   7185  -1619   -334  -1597       C
ATOM      8  CD2 PHE A   2     -44.048 120.058 -19.866  1.00 70.41           C
ANISOU    8  CD2 PHE A   2    12167   7603   6984  -1534   -531  -1690       C
ATOM      9  CE1 PHE A   2     -45.512 121.050 -21.909  1.00 68.77           C
ANISOU    9  CE1 PHE A   2    12237   7055   6837  -1581   -236  -1425       C
ATOM     10  CE2 PHE A   2     -44.577 119.205 -20.785  1.00 67.92           C
ANISOU   10  CE2 PHE A   2    11825   7332   6650  -1500   -423  -1514       C
ATOM     11  CZ  PHE A   2     -45.303 119.706 -21.806  1.00 67.22           C
ANISOU   11  CZ  PHE A   2    11871   7079   6590  -1527   -283  -1391       C
ATOM     12  N   VAL A   3     -46.977 122.518 -18.576  1.00 63.85           N
ANISOU   12  N   VAL A   3    11949   6357   5953  -1113   -391  -1646       N
ATOM     13  CA  VAL A   3     -48.192 121.763 -18.264  1.00 61.99           C
ANISOU   13  CA  VAL A   3    11764   6216   5574   -853   -336  -1487       C
ATOM     14  C   VAL A   3     -48.844 121.099 -19.485  1.00 59.54           C
ANISOU   14  C   VAL A   3    11436   5906   5278   -852   -209  -1282       C
ATOM     15  O   VAL A   3     -49.068 121.752 -20.513  1.00 59.52           O
ANISOU   15  O   VAL A   3    11538   5739   5337   -955   -104  -1215       O
ATOM     16  CB  VAL A   3     -49.189 122.687 -17.558  1.00 63.17           C
ANISOU   16  CB  VAL A   3    12138   6230   5633   -673   -294  -1481       C
ATOM     17  CG1 VAL A   3     -50.590 122.075 -17.547  1.00 61.34           C
ANISOU   17  CG1 VAL A   3    11975   6041   5292   -423   -193  -1270       C
ATOM     18  CG2 VAL A   3     -48.699 122.962 -16.170  1.00 65.43           C
ANISOU   18  CG2 VAL A   3    12412   6593   5855   -605   -432  -1677       C
ATOM     19  N   PRO A   4     -49.182 119.813 -19.409  1.00 57.70           N
ANISOU   19  N   PRO A   4    11078   5855   4990   -729   -209  -1181       N
ATOM     20  CA  PRO A   4     -49.804 119.124 -20.548  1.00 55.54           C
ANISOU   20  CA  PRO A   4    10769   5599   4735   -727   -103  -1011       C
ATOM     21  C   PRO A   4     -51.254 119.533 -20.759  1.00 54.98           C
ANISOU   21  C   PRO A   4    10873   5419   4599   -556      9   -864       C
ATOM     22  O   PRO A   4     -51.840 120.273 -19.972  1.00 56.21           O
ANISOU   22  O   PRO A   4    11182   5487   4689   -417     17   -875       O
ATOM     23  CB  PRO A   4     -49.702 117.652 -20.148  1.00 54.10           C
ANISOU   23  CB  PRO A   4    10395   5638   4522   -629   -146   -973       C
ATOM     24  CG  PRO A   4     -48.470 117.603 -19.235  1.00 55.48           C
ANISOU   24  CG  PRO A   4    10469   5916   4696   -695   -282  -1148       C
ATOM     25  CD  PRO A   4     -48.597 118.860 -18.442  1.00 57.75           C
ANISOU   25  CD  PRO A   4    10920   6077   4946   -655   -320  -1253       C
ATOM     26  N   TRP A   5     -51.828 119.019 -21.856  1.00 50.80           N
ANISOU   26  N   TRP A   5    10312   4907   4082   -561     95   -727       N
ATOM     27  CA  TRP A   5     -53.232 119.243 -22.231  1.00 50.22           C
ANISOU   27  CA  TRP A   5    10364   4769   3949   -397    203   -568       C
ATOM     28  C   TRP A   5     -53.546 120.708 -22.482  1.00 51.70           C
ANISOU   28  C   TRP A   5    10800   4733   4110   -414    278   -572       C
ATOM     29  O   TRP A   5     -54.627 121.197 -22.160  1.00 52.29           O
ANISOU   29  O   TRP A   5    11022   4732   4112   -229    345   -481       O
ATOM     30  CB  TRP A   5     -54.205 118.680 -21.197  1.00 49.75           C
ANISOU   30  CB  TRP A   5    10279   4796   3829   -138    203   -482       C
ATOM     31  CG  TRP A   5     -54.987 117.501 -21.671  1.00 47.88           C
ANISOU   31  CG  TRP A   5     9885   4689   3617    -44    247   -333       C
ATOM     32  CD1 TRP A   5     -56.317 117.478 -21.985  1.00 47.47           C
ANISOU   32  CD1 TRP A   5     9850   4625   3560    112    331   -167       C
ATOM     33  CD2 TRP A   5     -54.499 116.166 -21.880  1.00 46.63           C
ANISOU   33  CD2 TRP A   5     9511   4693   3514   -102    210   -337       C
ATOM     34  NE1 TRP A   5     -56.685 116.205 -22.395  1.00 46.09           N
ANISOU   34  NE1 TRP A   5     9470   4591   3449    139    339    -78       N
ATOM     35  CE2 TRP A   5     -55.583 115.389 -22.335  1.00 45.62           C
ANISOU   35  CE2 TRP A   5     9288   4629   3416     12    273   -181       C
ATOM     36  CE3 TRP A   5     -53.245 115.557 -21.741  1.00 46.58           C
ANISOU   36  CE3 TRP A   5     9376   4780   3541   -238    132   -455       C
ATOM     37  CZ2 TRP A   5     -55.450 114.030 -22.635  1.00 44.52           C
ANISOU   37  CZ2 TRP A   5     8946   4623   3345    -12    266   -152       C
ATOM     38  CZ3 TRP A   5     -53.114 114.214 -22.034  1.00 45.21           C
ANISOU   38  CZ3 TRP A   5     9019   4745   3413   -246    134   -415       C
ATOM     39  CH2 TRP A   5     -54.203 113.464 -22.472  1.00 44.24           C
ANISOU   39  CH2 TRP A   5     8801   4664   3343   -136    202   -266       C
ATOM     40  N   GLN A   6     -52.669 121.392 -23.184  1.00 57.92           N
ANISOU   40  N   GLN A   6    11635   5405   4968   -631    292   -654       N
ATOM     41  CA  GLN A   6     -52.915 122.786 -23.506  1.00 59.26           C
ANISOU   41  CA  GLN A   6    12043   5334   5140   -657    388   -651       C
ATOM     42  C   GLN A   6     -53.147 122.936 -24.988  1.00 59.52           C
ANISOU   42  C   GLN A   6    12029   5348   5236   -716    503   -490       C
ATOM     43  O   GLN A   6     -52.253 122.651 -25.796  1.00 59.89           O
ANISOU   43  O   GLN A   6    11936   5442   5377   -898    496   -508       O
ATOM     44  CB  GLN A   6     -51.762 123.651 -23.038  1.00 61.32           C
ANISOU   44  CB  GLN A   6    12313   5479   5506   -834    327   -822       C
ATOM     45  CG  GLN A   6     -51.752 123.669 -21.537  1.00 62.45           C
ANISOU   45  CG  GLN A   6    12445   5684   5598   -710    216   -927       C
ATOM     46  CD  GLN A   6     -51.092 124.886 -20.979  1.00 65.22           C
ANISOU   46  CD  GLN A   6    12888   5875   6018   -813    181  -1089       C
ATOM     47  OE1 GLN A   6     -49.882 125.081 -21.141  1.00 66.21           O
ANISOU   47  OE1 GLN A   6    12900   5987   6269  -1033    118  -1219       O
ATOM     48  NE2 GLN A   6     -51.880 125.726 -20.304  1.00 66.61           N
ANISOU   48  NE2 GLN A   6    13263   5927   6121   -652    223  -1084       N
ATOM     49  N   LEU A   7     -54.352 123.406 -25.331  1.00 42.52           N
ANISOU   49  N   LEU A   7     9996   3136   3022   -544    612   -327       N
ATOM     50  CA  LEU A   7     -54.680 123.678 -26.721  1.00 42.38           C
ANISOU   50  CA  LEU A   7     9960   3109   3034   -561    726   -164       C
ATOM     51  C   LEU A   7     -53.549 124.406 -27.413  1.00 43.69           C
ANISOU   51  C   LEU A   7    10147   3137   3316   -786    776   -222       C
ATOM     52  O   LEU A   7     -53.199 124.083 -28.548  1.00 43.20           O
ANISOU   52  O   LEU A   7     9957   3158   3298   -873    815   -145       O
ATOM     53  CB  LEU A   7     -55.929 124.535 -26.791  1.00 43.12           C
ANISOU   53  CB  LEU A   7    10242   3091   3052   -360    846    -12       C
ATOM     54  CG  LEU A   7     -56.389 124.850 -28.204  1.00 43.20           C
ANISOU   54  CG  LEU A   7    10238   3114   3062   -333    966    177       C
ATOM     55  CD1 LEU A   7     -56.299 123.631 -29.096  1.00 41.52           C
ANISOU   55  CD1 LEU A   7     9775   3146   2853   -377    906    225       C
ATOM     56  CD2 LEU A   7     -57.824 125.421 -28.189  1.00 43.65           C
ANISOU   56  CD2 LEU A   7    10410   3138   3038    -82   1062    344       C
ATOM     57  N   GLY A   8     -52.929 125.358 -26.715  1.00 56.40           N
ANISOU   57  N   GLY A   8    11908   4537   4983   -884    772   -367       N
ATOM     58  CA  GLY A   8     -51.821 126.093 -27.296  1.00 57.42           C
ANISOU   58  CA  GLY A   8    12047   4510   5262  -1113    827   -425       C
ATOM     59  C   GLY A   8     -50.702 125.195 -27.771  1.00 57.30           C
ANISOU   59  C   GLY A   8    11787   4656   5327  -1298    751   -480       C
ATOM     60  O   GLY A   8     -50.074 125.468 -28.797  1.00 58.43           O
ANISOU   60  O   GLY A   8    11874   4757   5572  -1433    841   -416       O
ATOM     61  N   THR A   9     -50.419 124.122 -27.025  1.00 59.47           N
ANISOU   61  N   THR A   9    11917   5118   5560  -1293    600   -588       N
ATOM     62  CA  THR A   9     -49.335 123.223 -27.418  1.00 59.10           C
ANISOU   62  CA  THR A   9    11637   5231   5588  -1455    532   -638       C
ATOM     63  C   THR A   9     -49.653 122.537 -28.742  1.00 59.67           C
ANISOU   63  C   THR A   9    11581   5449   5640  -1415    610   -464       C
ATOM     64  O   THR A   9     -48.753 122.292 -29.560  1.00 60.40           O
ANISOU   64  O   THR A   9    11540   5590   5817  -1562    637   -453       O
ATOM     65  CB  THR A   9     -49.091 122.165 -26.345  1.00 57.15           C
ANISOU   65  CB  THR A   9    11266   5164   5286  -1416    373   -761       C
ATOM     66  OG1 THR A   9     -49.289 122.724 -25.038  1.00 57.27           O
ANISOU   66  OG1 THR A   9    11437   5081   5243  -1346    302   -893       O
ATOM     67  CG2 THR A   9     -47.668 121.644 -26.450  1.00 57.21           C
ANISOU   67  CG2 THR A   9    11073   5263   5399  -1622    297   -867       C
ATOM     68  N   ILE A  10     -50.927 122.194 -28.955  1.00 58.33           N
ANISOU   68  N   ILE A  10    11443   5363   5358  -1211    640   -334       N
ATOM     69  CA  ILE A  10     -51.318 121.543 -30.199  1.00 58.13           C
ANISOU   69  CA  ILE A  10    11301   5489   5297  -1161    692   -191       C
ATOM     70  C   ILE A  10     -51.129 122.488 -31.374  1.00 60.33           C
ANISOU   70  C   ILE A  10    11658   5654   5612  -1215    840    -77       C
ATOM     71  O   ILE A  10     -50.361 122.196 -32.305  1.00 60.72           O
ANISOU   71  O   ILE A  10    11589   5772   5710  -1324    877    -51       O
ATOM     72  CB  ILE A  10     -52.771 121.051 -30.111  1.00 54.82           C
ANISOU   72  CB  ILE A  10    10890   5175   4763   -936    682    -86       C
ATOM     73  CG1 ILE A  10     -52.860 119.845 -29.167  1.00 52.54           C
ANISOU   73  CG1 ILE A  10    10469   5032   4462   -886    558   -168       C
ATOM     74  CG2 ILE A  10     -53.300 120.743 -31.494  1.00 52.78           C
ANISOU   74  CG2 ILE A  10    10559   5037   4458   -876    745     59       C
ATOM     75  CD1 ILE A  10     -54.250 119.648 -28.621  1.00 50.23           C
ANISOU   75  CD1 ILE A  10    10223   4774   4087   -667    554    -83       C
ATOM     76  N   THR A  11     -51.772 123.670 -31.312  1.00 66.18           N
ANISOU   76  N   THR A  11    12604   6209   6333  -1132    941     -1       N
ATOM     77  CA  THR A  11     -51.688 124.614 -32.426  1.00 65.77           C
ANISOU   77  CA  THR A  11    12637   6040   6312  -1150   1109    140       C
ATOM     78  C   THR A  11     -50.248 125.063 -32.646  1.00 67.30           C
ANISOU   78  C   THR A  11    12792   6108   6670  -1387   1153     65       C
ATOM     79  O   THR A  11     -49.839 125.276 -33.790  1.00 67.36           O
ANISOU   79  O   THR A  11    12760   6120   6713  -1432   1272    182       O
ATOM     80  CB  THR A  11     -52.639 125.802 -32.232  1.00 65.80           C
ANISOU   80  CB  THR A  11    12875   5851   6275  -1005   1223    240       C
ATOM     81  OG1 THR A  11     -52.425 126.402 -30.953  1.00 67.48           O
ANISOU   81  OG1 THR A  11    13222   5872   6546  -1057   1177     86       O
ATOM     82  CG2 THR A  11     -54.114 125.341 -32.347  1.00 63.14           C
ANISOU   82  CG2 THR A  11    12539   5674   5778   -757   1206    370       C
ATOM     83  N   ARG A  12     -49.457 125.190 -31.580  1.00 66.87           N
ANISOU   83  N   ARG A  12    12736   5955   6715  -1535   1056   -125       N
ATOM     84  CA  ARG A  12     -48.061 125.574 -31.766  1.00 67.52           C
ANISOU   84  CA  ARG A  12    12749   5929   6978  -1776   1085   -203       C
ATOM     85  C   ARG A  12     -47.317 124.566 -32.627  1.00 67.70           C
ANISOU   85  C   ARG A  12    12544   6163   7015  -1852   1072   -164       C
ATOM     86  O   ARG A  12     -46.452 124.945 -33.420  1.00 68.39           O
ANISOU   86  O   ARG A  12    12576   6185   7223  -1984   1181   -106       O
ATOM     87  CB  ARG A  12     -47.359 125.719 -30.409  1.00 67.46           C
ANISOU   87  CB  ARG A  12    12745   5831   7054  -1913    941   -440       C
ATOM     88  CG  ARG A  12     -45.839 126.030 -30.493  1.00 68.54           C
ANISOU   88  CG  ARG A  12    12767   5877   7400  -2186    938   -544       C
ATOM     89  CD  ARG A  12     -45.210 126.182 -29.103  1.00 68.64           C
ANISOU   89  CD  ARG A  12    12772   5833   7474  -2302    767   -797       C
ATOM     90  NE  ARG A  12     -46.097 127.028 -28.308  1.00 69.60           N
ANISOU   90  NE  ARG A  12    13090   5822   7534  -2155    766   -835       N
ATOM     91  CZ  ARG A  12     -46.535 126.741 -27.086  1.00 69.08           C
ANISOU   91  CZ  ARG A  12    13054   5843   7350  -2032    618   -959       C
ATOM     92  NH1 ARG A  12     -46.132 125.625 -26.472  1.00 67.50           N
ANISOU   92  NH1 ARG A  12    12686   5871   7090  -2033    454  -1057       N
ATOM     93  NH2 ARG A  12     -47.376 127.583 -26.479  1.00 69.89           N
ANISOU   93  NH2 ARG A  12    13352   5809   7396  -1890    649   -967       N
ATOM     94  N   HIS A  13     -47.641 123.277 -32.493  1.00 65.61           N
ANISOU   94  N   HIS A  13    12147   6144   6640  -1763    953   -190       N
ATOM     95  CA  HIS A  13     -46.956 122.220 -33.232  1.00 65.62           C
ANISOU   95  CA  HIS A  13    11938   6347   6647  -1820    935   -173       C
ATOM     96  C   HIS A  13     -47.784 121.619 -34.364  1.00 64.59           C
ANISOU   96  C   HIS A  13    11776   6388   6379  -1656    991    -23       C
ATOM     97  O   HIS A  13     -47.489 120.502 -34.806  1.00 64.11           O
ANISOU   97  O   HIS A  13    11551   6522   6287  -1658    944    -37       O
ATOM     98  CB  HIS A  13     -46.528 121.115 -32.279  1.00 64.86           C
ANISOU   98  CB  HIS A  13    11693   6400   6550  -1859    764   -328       C
ATOM     99  CG  HIS A  13     -45.537 121.556 -31.263  1.00 64.52           C
ANISOU   99  CG  HIS A  13    11637   6246   6631  -2029    685   -492       C
ATOM    100  ND1 HIS A  13     -45.907 122.088 -30.047  1.00 63.57           N
ANISOU  100  ND1 HIS A  13    11651   6013   6492  -1996    604   -606       N
ATOM    101  CD2 HIS A  13     -44.183 121.503 -31.261  1.00 65.12           C
ANISOU  101  CD2 HIS A  13    11571   6325   6847  -2227    663   -570       C
ATOM    102  CE1 HIS A  13     -44.821 122.364 -29.345  1.00 63.66           C
ANISOU  102  CE1 HIS A  13    11606   5962   6618  -2172    523   -765       C
ATOM    103  NE2 HIS A  13     -43.761 122.014 -30.057  1.00 64.55           N
ANISOU  103  NE2 HIS A  13    11541   6146   6838  -2320    555   -741       N
ATOM    104  N   ARG A  14     -48.659 122.391 -34.935  1.00 68.26           N
ANISOU  104  N   ARG A  14    12386   6778   6773  -1530   1101    118       N
ATOM    105  CA  ARG A  14     -49.510 121.921 -35.962  1.00 65.62           C
ANISOU  105  CA  ARG A  14    12026   6612   6295  -1364   1137    248       C
ATOM    106  C   ARG A  14     -48.716 121.383 -37.113  1.00 65.64           C
ANISOU  106  C   ARG A  14    11894   6749   6299  -1420   1192    293       C
ATOM    107  O   ARG A  14     -49.170 120.542 -37.816  1.00 63.79           O
ANISOU  107  O   ARG A  14    11577   6711   5948  -1315   1160    325       O
ATOM    108  CB  ARG A  14     -50.398 123.047 -36.369  1.00 64.82           C
ANISOU  108  CB  ARG A  14    12108   6389   6132  -1229   1266    404       C
ATOM    109  CG  ARG A  14     -50.508 123.268 -37.816  1.00 64.84           C
ANISOU  109  CG  ARG A  14    12112   6471   6055  -1143   1401    577       C
ATOM    110  CD  ARG A  14     -51.574 124.291 -38.036  1.00 65.55           C
ANISOU  110  CD  ARG A  14    12375   6463   6068   -969   1510    732       C
ATOM    111  NE  ARG A  14     -51.736 124.603 -39.424  1.00 66.81           N
ANISOU  111  NE  ARG A  14    12460   6737   6188   -831   1611    878       N
ATOM    112  CZ  ARG A  14     -52.816 125.149 -39.928  1.00 67.64           C
ANISOU  112  CZ  ARG A  14    12562   6902   6236   -609   1641    991       C
ATOM    113  NH1 ARG A  14     -53.818 125.455 -39.147  1.00 67.22           N
ANISOU  113  NH1 ARG A  14    12571   6796   6175   -503   1587    975       N
ATOM    114  NH2 ARG A  14     -52.886 125.393 -41.211  1.00 68.81           N
ANISOU  114  NH2 ARG A  14    12640   7173   6333   -485   1727   1127       N
ATOM    115  N   ASP A  15     -47.521 121.879 -37.313  1.00 78.04           N
ANISOU  115  N   ASP A  15    13438   8209   8004  -1584   1277    292       N
ATOM    116  CA  ASP A  15     -46.672 121.400 -38.404  1.00 78.11           C
ANISOU  116  CA  ASP A  15    13318   8342   8019  -1631   1351    349       C
ATOM    117  C   ASP A  15     -46.301 119.933 -38.192  1.00 77.78           C
ANISOU  117  C   ASP A  15    13093   8504   7957  -1662   1210    222       C
ATOM    118  O   ASP A  15     -46.593 119.078 -39.038  1.00 76.17           O
ANISOU  118  O   ASP A  15    12816   8493   7632  -1558   1202    253       O
ATOM    119  CB  ASP A  15     -45.412 122.266 -38.532  1.00 80.06           C
ANISOU  119  CB  ASP A  15    13557   8408   8456  -1816   1478    379       C
ATOM    120  N   GLU A  16     -45.675 119.613 -37.057  1.00 80.34           N
ANISOU  120  N   GLU A  16    13342   8792   8392  -1793   1098     73       N
ATOM    121  CA  GLU A  16     -45.340 118.218 -36.783  1.00 79.93           C
ANISOU  121  CA  GLU A  16    13118   8923   8327  -1806    980    -34       C
ATOM    122  C   GLU A  16     -46.594 117.360 -36.667  1.00 76.82           C
ANISOU  122  C   GLU A  16    12727   8662   7800  -1635    886    -52       C
ATOM    123  O   GLU A  16     -46.626 116.223 -37.155  1.00 75.02           O
ANISOU  123  O   GLU A  16    12380   8604   7518  -1586    849    -77       O
ATOM    124  CB  GLU A  16     -44.501 118.107 -35.509  1.00 81.90           C
ANISOU  124  CB  GLU A  16    13294   9119   8705  -1952    875   -179       C
ATOM    125  CG  GLU A  16     -42.993 118.023 -35.758  1.00 83.43           C
ANISOU  125  CG  GLU A  16    13341   9324   9034  -2126    918   -197       C
ATOM    126  CD  GLU A  16     -42.526 116.637 -36.258  1.00 83.36           C
ANISOU  126  CD  GLU A  16    13154   9529   8990  -2100    898   -210       C
ATOM    127  OE1 GLU A  16     -43.374 115.819 -36.733  1.00 81.33           O
ANISOU  127  OE1 GLU A  16    12898   9400   8602  -1951    878   -191       O
ATOM    128  OE2 GLU A  16     -41.296 116.374 -36.167  1.00 84.48           O1-
ANISOU  128  OE2 GLU A  16    13151   9705   9244  -2232    902   -245       O1-
ATOM    129  N   LEU A  17     -47.646 117.892 -36.037  1.00 55.42           N
ANISOU  129  N   LEU A  17    10146   5866   5044  -1542    852    -40       N
ATOM    130  CA  LEU A  17     -48.865 117.112 -35.838  1.00 52.17           C
ANISOU  130  CA  LEU A  17     9719   5569   4534  -1386    766    -48       C
ATOM    131  C   LEU A  17     -49.540 116.769 -37.159  1.00 50.25           C
ANISOU  131  C   LEU A  17     9457   5465   4169  -1265    807     41       C
ATOM    132  O   LEU A  17     -50.231 115.747 -37.247  1.00 48.45           O
ANISOU  132  O   LEU A  17     9142   5377   3890  -1178    725      4       O
ATOM    133  CB  LEU A  17     -49.813 117.857 -34.895  1.00 51.80           C
ANISOU  133  CB  LEU A  17     9819   5396   4467  -1302    741    -34       C
ATOM    134  CG  LEU A  17     -49.264 117.940 -33.459  1.00 53.22           C
ANISOU  134  CG  LEU A  17    10004   5484   4735  -1389    662   -159       C
ATOM    135  CD1 LEU A  17     -50.226 118.620 -32.516  1.00 52.85           C
ANISOU  135  CD1 LEU A  17    10112   5321   4647  -1280    643   -150       C
ATOM    136  CD2 LEU A  17     -48.920 116.550 -32.933  1.00 51.16           C
ANISOU  136  CD2 LEU A  17     9566   5373   4500  -1403    556   -257       C
ATOM    137  N   GLN A  18     -49.378 117.616 -38.179  1.00 65.97           N
ANISOU  137  N   GLN A  18    11529   7422   6116  -1250    934    159       N
ATOM    138  CA  GLN A  18     -49.855 117.278 -39.522  1.00 65.07           C
ANISOU  138  CA  GLN A  18    11391   7472   5861  -1127    971    237       C
ATOM    139  C   GLN A  18     -49.144 116.061 -40.110  1.00 64.79           C
ANISOU  139  C   GLN A  18    11197   7599   5820  -1170    938    154       C
ATOM    140  O   GLN A  18     -49.765 115.259 -40.818  1.00 63.84           O
ANISOU  140  O   GLN A  18    11018   7646   5590  -1064    885    132       O
ATOM    141  CB  GLN A  18     -49.704 118.475 -40.447  1.00 66.41           C
ANISOU  141  CB  GLN A  18    11681   7569   5983  -1089   1136    399       C
ATOM    142  CG  GLN A  18     -50.779 119.490 -40.223  1.00 66.84           C
ANISOU  142  CG  GLN A  18    11891   7520   5984   -970   1175    504       C
ATOM    143  CD  GLN A  18     -50.515 120.765 -40.970  1.00 68.96           C
ANISOU  143  CD  GLN A  18    12289   7670   6244   -943   1365    675       C
ATOM    144  OE1 GLN A  18     -49.433 120.947 -41.548  1.00 70.03           O
ANISOU  144  OE1 GLN A  18    12392   7778   6439  -1036   1472    712       O
ATOM    145  NE2 GLN A  18     -51.514 121.654 -40.995  1.00 69.55           N
ANISOU  145  NE2 GLN A  18    12432   7687   6308   -785   1393    771       N
ATOM    146  N   LYS A  19     -47.846 115.900 -39.850  1.00 62.33           N
ANISOU  146  N   LYS A  19    10812   7243   5627  -1322    966    103       N
ATOM    147  CA  LYS A  19     -47.190 114.711 -40.384  1.00 62.08           C
ANISOU  147  CA  LYS A  19    10635   7363   5588  -1346    946     31       C
ATOM    148  C   LYS A  19     -47.759 113.462 -39.706  1.00 60.44           C
ANISOU  148  C   LYS A  19    10328   7239   5395  -1313    802    -98       C
ATOM    149  O   LYS A  19     -48.053 112.463 -40.378  1.00 59.67           O
ANISOU  149  O   LYS A  19    10155   7286   5230  -1244    764   -150       O
ATOM    150  CB  LYS A  19     -45.667 114.785 -40.167  1.00 64.40           C
ANISOU  150  CB  LYS A  19    10852   7599   6020  -1512   1007     14       C
ATOM    151  CG  LYS A  19     -44.895 115.994 -40.800  1.00 66.44           C
ANISOU  151  CG  LYS A  19    11177   7747   6320  -1575   1173    148       C
ATOM    152  CD  LYS A  19     -44.852 116.048 -42.330  1.00 66.52           C
ANISOU  152  CD  LYS A  19    11208   7869   6197  -1465   1302    268       C
ATOM    153  CE  LYS A  19     -43.798 115.081 -42.903  1.00 67.34           C
ANISOU  153  CE  LYS A  19    11170   8104   6313  -1502   1335    231       C
ATOM    154  NZ  LYS A  19     -43.536 115.251 -44.380  1.00 67.66           N
ANISOU  154  NZ  LYS A  19    11238   8245   6226  -1394   1488    361       N
ATOM    155  N   LEU A  20     -48.027 113.552 -38.387  1.00 59.49           N
ANISOU  155  N   LEU A  20    10220   7024   5360  -1346    726   -146       N
ATOM    156  CA  LEU A  20     -48.622 112.453 -37.619  1.00 57.53           C
ANISOU  156  CA  LEU A  20     9883   6833   5145  -1301    613   -238       C
ATOM    157  C   LEU A  20     -50.072 112.193 -37.998  1.00 56.40           C
ANISOU  157  C   LEU A  20     9759   6758   4911  -1157    562   -217       C
ATOM    158  O   LEU A  20     -50.498 111.032 -38.050  1.00 55.67           O
ANISOU  158  O   LEU A  20     9557   6760   4835  -1115    494   -291       O
ATOM    159  CB  LEU A  20     -48.541 112.732 -36.121  1.00 57.71           C
ANISOU  159  CB  LEU A  20     9926   6743   5256  -1345    560   -275       C
ATOM    160  CG  LEU A  20     -49.308 111.770 -35.197  1.00 55.99           C
ANISOU  160  CG  LEU A  20     9637   6564   5072  -1267    466   -331       C
ATOM    161  CD1 LEU A  20     -48.840 110.333 -35.357  1.00 55.59           C
ANISOU  161  CD1 LEU A  20     9420   6625   5078  -1286    442   -409       C
ATOM    162  CD2 LEU A  20     -49.160 112.210 -33.756  1.00 55.89           C
ANISOU  162  CD2 LEU A  20     9670   6451   5113  -1288    426   -355       C
ATOM    163  N   LEU A  21     -50.877 113.245 -38.155  1.00 47.05           N
ANISOU  163  N   LEU A  21     8706   5519   3651  -1079    592   -117       N
ATOM    164  CA  LEU A  21     -52.253 113.024 -38.574  1.00 46.54           C
ANISOU  164  CA  LEU A  21     8641   5542   3499   -937    539    -88       C
ATOM    165  C   LEU A  21     -52.300 112.386 -39.949  1.00 47.35           C
ANISOU  165  C   LEU A  21     8677   5812   3501   -890    533   -115       C
ATOM    166  O   LEU A  21     -53.096 111.471 -40.189  1.00 47.24           O
ANISOU  166  O   LEU A  21     8570   5907   3474   -826    444   -183       O
ATOM    167  CB  LEU A  21     -53.026 114.333 -38.575  1.00 47.24           C
ANISOU  167  CB  LEU A  21     8886   5550   3513   -848    591     44       C
ATOM    168  CG  LEU A  21     -53.386 114.937 -37.230  1.00 46.89           C
ANISOU  168  CG  LEU A  21     8927   5353   3537   -842    581     65       C
ATOM    169  CD1 LEU A  21     -53.921 116.335 -37.455  1.00 47.91           C
ANISOU  169  CD1 LEU A  21     9228   5386   3590   -760    669    203       C
ATOM    170  CD2 LEU A  21     -54.458 114.081 -36.596  1.00 45.87           C
ANISOU  170  CD2 LEU A  21     8708   5283   3437   -754    482     32       C
ATOM    171  N   ALA A  22     -51.438 112.844 -40.866  1.00 59.29           N
ANISOU  171  N   ALA A  22    10233   7346   4949   -919    631    -68       N
ATOM    172  CA  ALA A  22     -51.434 112.290 -42.218  1.00 59.91           C
ANISOU  172  CA  ALA A  22    10267   7597   4900   -850    634    -95       C
ATOM    173  C   ALA A  22     -51.042 110.821 -42.209  1.00 59.28           C
ANISOU  173  C   ALA A  22    10041   7596   4888   -902    564   -253       C
ATOM    174  O   ALA A  22     -51.648 110.003 -42.911  1.00 59.81           O
ANISOU  174  O   ALA A  22    10043   7798   4883   -828    489   -337       O
ATOM    175  CB  ALA A  22     -50.498 113.090 -43.116  1.00 61.03           C
ANISOU  175  CB  ALA A  22    10485   7735   4968   -860    779     10       C
ATOM    176  N   ALA A  23     -50.032 110.465 -41.424  1.00 53.64           N
ANISOU  176  N   ALA A  23     9270   6798   4313  -1026    585   -300       N
ATOM    177  CA  ALA A  23     -49.643 109.069 -41.312  1.00 53.22           C
ANISOU  177  CA  ALA A  23     9080   6801   4339  -1065    537   -435       C
ATOM    178  C   ALA A  23     -50.644 108.225 -40.541  1.00 52.52           C
ANISOU  178  C   ALA A  23     8912   6704   4341  -1034    427   -513       C
ATOM    179  O   ALA A  23     -50.396 107.034 -40.352  1.00 52.75           O
ANISOU  179  O   ALA A  23     8827   6755   4463  -1063    398   -619       O
ATOM    180  CB  ALA A  23     -48.271 108.964 -40.632  1.00 53.66           C
ANISOU  180  CB  ALA A  23     9087   6783   4517  -1192    596   -443       C
ATOM    181  N   SER A  24     -51.756 108.773 -40.071  1.00 48.29           N
ANISOU  181  N   SER A  24     8425   6128   3794   -971    379   -454       N
ATOM    182  CA  SER A  24     -52.670 108.001 -39.251  1.00 47.94           C
ANISOU  182  CA  SER A  24     8292   6062   3860   -940    295   -503       C
ATOM    183  C   SER A  24     -53.988 107.736 -39.945  1.00 48.93           C
ANISOU  183  C   SER A  24     8382   6285   3923   -841    214   -526       C
ATOM    184  O   SER A  24     -54.952 107.329 -39.285  1.00 49.55           O
ANISOU  184  O   SER A  24     8392   6338   4097   -802    152   -531       O
ATOM    185  CB  SER A  24     -52.920 108.723 -37.932  1.00 47.24           C
ANISOU  185  CB  SER A  24     8266   5847   3834   -938    302   -419       C
ATOM    186  OG  SER A  24     -51.713 108.804 -37.198  1.00 46.99           O
ANISOU  186  OG  SER A  24     8238   5742   3873  -1034    348   -430       O
ATOM    187  N   LEU A  25     -54.066 107.959 -41.246  1.00 50.62           N
ANISOU  187  N   LEU A  25     8632   6621   3981   -790    212   -534       N
ATOM    188  CA  LEU A  25     -55.283 107.640 -41.965  1.00 51.91           C
ANISOU  188  CA  LEU A  25     8741   6907   4074   -695    112   -579       C
ATOM    189  C   LEU A  25     -55.157 106.296 -42.650  1.00 52.78           C
ANISOU  189  C   LEU A  25     8731   7107   4215   -720     49   -763       C
ATOM    190  O   LEU A  25     -54.062 105.846 -42.997  1.00 52.24           O
ANISOU  190  O   LEU A  25     8661   7045   4142   -775    106   -829       O
ATOM    191  CB  LEU A  25     -55.613 108.687 -43.010  1.00 52.79           C
ANISOU  191  CB  LEU A  25     8963   7126   3969   -589    134   -480       C
ATOM    192  CG  LEU A  25     -55.983 110.067 -42.533  1.00 52.64           C
ANISOU  192  CG  LEU A  25     9073   7023   3905   -536    198   -297       C
ATOM    193  CD1 LEU A  25     -54.760 110.943 -42.702  1.00 52.50           C
ANISOU  193  CD1 LEU A  25     9179   6931   3839   -587    338   -210       C
ATOM    194  CD2 LEU A  25     -57.172 110.548 -43.349  1.00 54.13           C
ANISOU  194  CD2 LEU A  25     9279   7354   3933   -385    143   -232       C
ATOM    195  N   LEU A  26     -56.302 105.673 -42.868  1.00 52.17           N
ANISOU  195  N   LEU A  26     8551   7098   4172   -675    -68   -846       N
ATOM    196  CA  LEU A  26     -56.160 104.383 -43.500  1.00 53.04           C
ANISOU  196  CA  LEU A  26     8554   7269   4328   -708   -128  -1045       C
ATOM    197  C   LEU A  26     -55.980 104.585 -45.004  1.00 53.67           C
ANISOU  197  C   LEU A  26     8696   7530   4165   -632   -150  -1104       C
ATOM    198  O   LEU A  26     -56.343 105.639 -45.537  1.00 53.93           O
ANISOU  198  O   LEU A  26     8823   7656   4012   -536   -144   -986       O
ATOM    199  CB  LEU A  26     -57.385 103.526 -43.210  1.00 54.93           C
ANISOU  199  CB  LEU A  26     8639   7504   4729   -709   -249  -1140       C
ATOM    200  CG  LEU A  26     -57.538 102.976 -41.786  1.00 55.15           C
ANISOU  200  CG  LEU A  26     8575   7360   5021   -770   -216  -1105       C
ATOM    201  CD1 LEU A  26     -58.922 102.375 -41.589  1.00 57.55           C
ANISOU  201  CD1 LEU A  26     8724   7665   5476   -752   -324  -1154       C
ATOM    202  CD2 LEU A  26     -56.463 101.936 -41.459  1.00 54.37           C
ANISOU  202  CD2 LEU A  26     8427   7168   5062   -858   -146  -1203       C
ATOM    203  N   PRO A  27     -55.357 103.620 -45.696  1.00 55.58           N
ANISOU  203  N   PRO A  27     8901   7822   4394   -658   -156  -1273       N
ATOM    204  CA  PRO A  27     -55.245 103.702 -47.164  1.00 56.67           C
ANISOU  204  CA  PRO A  27     9098   8153   4282   -560   -184  -1348       C
ATOM    205  C   PRO A  27     -56.605 103.598 -47.831  1.00 58.48           C
ANISOU  205  C   PRO A  27     9265   8538   4418   -472   -352  -1439       C
ATOM    206  O   PRO A  27     -57.456 102.801 -47.415  1.00 59.35           O
ANISOU  206  O   PRO A  27     9236   8607   4708   -523   -466  -1557       O
ATOM    207  CB  PRO A  27     -54.372 102.501 -47.518  1.00 56.71           C
ANISOU  207  CB  PRO A  27     9061   8143   4344   -614   -159  -1532       C
ATOM    208  CG  PRO A  27     -53.618 102.192 -46.272  1.00 55.21           C
ANISOU  208  CG  PRO A  27     8833   7756   4387   -733    -59  -1473       C
ATOM    209  CD  PRO A  27     -54.500 102.565 -45.132  1.00 54.91           C
ANISOU  209  CD  PRO A  27     8748   7615   4500   -762    -99  -1368       C
ATOM    210  N   GLU A  28     -56.799 104.399 -48.891  1.00 59.46           N
ANISOU  210  N   GLU A  28     9481   8849   4263   -333   -365  -1378       N
ATOM    211  CA  GLU A  28     -58.127 104.478 -49.503  1.00 61.25           C
ANISOU  211  CA  GLU A  28     9644   9254   4374   -229   -531  -1435       C
ATOM    212  C   GLU A  28     -58.506 103.151 -50.164  1.00 62.74           C
ANISOU  212  C   GLU A  28     9710   9538   4591   -251   -693  -1735       C
ATOM    213  O   GLU A  28     -59.616 102.636 -49.957  1.00 63.54           O
ANISOU  213  O   GLU A  28     9665   9654   4822   -280   -847  -1843       O
ATOM    214  CB  GLU A  28     -58.207 105.659 -50.479  1.00 62.09           C
ANISOU  214  CB  GLU A  28     9872   9549   4169    -55   -490  -1278       C
ATOM    215  N   HIS A  29     -57.586 102.548 -50.921  1.00 72.54           N
ANISOU  215  N   HIS A  29    11003  10775   5786   -236   -649  -1840       N
ATOM    216  CA  HIS A  29     -57.859 101.297 -51.634  1.00 74.00           C
ANISOU  216  CA  HIS A  29    11098  10981   6038   -256   -779  -2092       C
ATOM    217  C   HIS A  29     -56.769 100.295 -51.286  1.00 73.13           C
ANISOU  217  C   HIS A  29    10982  10702   6103   -347   -684  -2202       C
ATOM    218  O   HIS A  29     -55.842 100.066 -52.076  1.00 73.93           O
ANISOU  218  O   HIS A  29    11176  10819   6094   -287   -608  -2224       O
ATOM    219  CB  HIS A  29     -57.920 101.531 -53.143  1.00 76.35           C
ANISOU  219  CB  HIS A  29    11465  11464   6080   -123   -817  -2101       C
ATOM    220  CG  HIS A  29     -58.887 102.603 -53.540  1.00 77.49           C
ANISOU  220  CG  HIS A  29    11609  11789   6046     -8   -882  -1957       C
ATOM    221  ND1 HIS A  29     -60.256 102.446 -53.447  1.00 78.59           N
ANISOU  221  ND1 HIS A  29    11606  12018   6236      0  -1073  -2040       N
ATOM    222  CD2 HIS A  29     -58.681 103.859 -54.006  1.00 77.61           C
ANISOU  222  CD2 HIS A  29    11735  11906   5849    110   -771  -1722       C
ATOM    223  CE1 HIS A  29     -60.851 103.559 -53.841  1.00 79.34           C
ANISOU  223  CE1 HIS A  29    11736  12270   6140    135  -1081  -1859       C
ATOM    224  NE2 HIS A  29     -59.918 104.431 -54.189  1.00 78.90           N
ANISOU  224  NE2 HIS A  29    11835  12214   5931    203   -893  -1661       N
ATOM    225  N   PRO A  30     -56.848  99.674 -50.106  1.00 70.40           N
ANISOU  225  N   PRO A  30    10523  10195   6031   -494   -670  -2258       N
ATOM    226  CA  PRO A  30     -55.763  98.768 -49.689  1.00 69.38           C
ANISOU  226  CA  PRO A  30    10381   9899   6079   -579   -551  -2324       C
ATOM    227  C   PRO A  30     -55.631  97.556 -50.588  1.00 71.30           C
ANISOU  227  C   PRO A  30    10599  10136   6358   -555   -618  -2550       C
ATOM    228  O   PRO A  30     -54.512  97.070 -50.803  1.00 71.20           O
ANISOU  228  O   PRO A  30    10640  10066   6349   -542   -504  -2574       O
ATOM    229  CB  PRO A  30     -56.159  98.366 -48.260  1.00 68.19           C
ANISOU  229  CB  PRO A  30    10117   9573   6219   -738   -532  -2320       C
ATOM    230  CG  PRO A  30     -57.284  99.300 -47.850  1.00 68.48           C
ANISOU  230  CG  PRO A  30    10124   9654   6241   -704   -611  -2164       C
ATOM    231  CD  PRO A  30     -57.934  99.759 -49.114  1.00 70.01           C
ANISOU  231  CD  PRO A  30    10354  10094   6153   -581   -744  -2236       C
ATOM    232  N   GLU A  31     -56.744  97.073 -51.151  1.00 78.56           N
ANISOU  232  N   GLU A  31    11437  11117   7295   -551   -797  -2712       N
ATOM    233  CA  GLU A  31     -56.740  95.855 -51.958  1.00 80.52           C
ANISOU  233  CA  GLU A  31    11656  11336   7603   -558   -868  -2941       C
ATOM    234  C   GLU A  31     -55.960  96.013 -53.260  1.00 82.26           C
ANISOU  234  C   GLU A  31    12035  11681   7538   -427   -821  -2941       C
ATOM    235  O   GLU A  31     -55.659  95.002 -53.908  1.00 84.08           O
ANISOU  235  O   GLU A  31    12276  11875   7794   -425   -835  -3120       O
ATOM    236  CB  GLU A  31     -58.177  95.432 -52.278  1.00 82.34           C
ANISOU  236  CB  GLU A  31    11745  11627   7915   -593  -1079  -3103       C
ATOM    237  CG  GLU A  31     -58.954  96.448 -53.105  1.00 83.67           C
ANISOU  237  CG  GLU A  31    11947  12041   7804   -476  -1194  -3030       C
ATOM    238  CD  GLU A  31     -59.560  97.554 -52.253  1.00 82.31           C
ANISOU  238  CD  GLU A  31    11741  11916   7618   -473  -1196  -2838       C
ATOM    239  OE1 GLU A  31     -59.772  97.318 -51.030  1.00 80.65           O
ANISOU  239  OE1 GLU A  31    11427  11556   7660   -589  -1168  -2828       O
ATOM    240  OE2 GLU A  31     -59.822  98.654 -52.810  1.00 82.77           O1-
ANISOU  240  OE2 GLU A  31    11877  12159   7412   -348  -1212  -2691       O1-
ATOM    241  N   GLU A  32     -55.636  97.245 -53.654  1.00 73.60           N
ANISOU  241  N   GLU A  32    11061  10724   6178   -320   -751  -2743       N
ATOM    242  CA  GLU A  32     -54.990  97.545 -54.922  1.00 75.24           C
ANISOU  242  CA  GLU A  32    11411  11072   6105   -194   -687  -2713       C
ATOM    243  C   GLU A  32     -53.478  97.717 -54.835  1.00 74.16           C
ANISOU  243  C   GLU A  32    11392  10872   5913   -159   -474  -2593       C
ATOM    244  O   GLU A  32     -52.860  98.032 -55.854  1.00 75.78           O
ANISOU  244  O   GLU A  32    11709  11196   5888    -62   -387  -2544       O
ATOM    245  CB  GLU A  32     -55.618  98.798 -55.522  1.00 76.16           C
ANISOU  245  CB  GLU A  32    11568  11393   5975    -91   -725  -2557       C
ATOM    246  CG  GLU A  32     -57.069  98.600 -55.910  1.00 78.05           C
ANISOU  246  CG  GLU A  32    11687  11752   6216    -80   -949  -2689       C
ATOM    247  CD  GLU A  32     -57.570  99.719 -56.784  1.00 79.61           C
ANISOU  247  CD  GLU A  32    11930  12183   6136     68   -980  -2548       C
ATOM    248  OE1 GLU A  32     -56.768 100.661 -57.007  1.00 79.08           O
ANISOU  248  OE1 GLU A  32    11985  12159   5904    145   -809  -2336       O
ATOM    249  OE2 GLU A  32     -58.748  99.661 -57.234  1.00 81.49           O1-
ANISOU  249  OE2 GLU A  32    12069  12560   6333    109  -1168  -2643       O1-
ATOM    250  N   SER A  33     -52.873  97.593 -53.654  1.00 74.47           N
ANISOU  250  N   SER A  33    11382  10757   6156   -231   -380  -2533       N
ATOM    251  CA  SER A  33     -51.419  97.556 -53.522  1.00 73.47           C
ANISOU  251  CA  SER A  33    11305  10588   6021   -199   -191  -2454       C
ATOM    252  C   SER A  33     -51.007  96.320 -52.739  1.00 72.78           C
ANISOU  252  C   SER A  33    11107  10329   6217   -318   -153  -2590       C
ATOM    253  O   SER A  33     -51.782  95.787 -51.940  1.00 72.38           O
ANISOU  253  O   SER A  33    10939  10164   6400   -437   -238  -2675       O
ATOM    254  CB  SER A  33     -50.864  98.802 -52.865  1.00 71.51           C
ANISOU  254  CB  SER A  33    11062  10371   5739   -199    -59  -2202       C
ATOM    255  OG  SER A  33     -51.130  99.920 -53.696  1.00 73.01           O
ANISOU  255  OG  SER A  33    11373  10707   5659    -61    -61  -2064       O
ATOM    256  N   LEU A  34     -49.799  95.829 -53.010  1.00 64.21           N
ANISOU  256  N   LEU A  34    10063   9223   5110   -281    -12  -2606       N
ATOM    257  CA  LEU A  34     -49.340  94.639 -52.299  1.00 63.56           C
ANISOU  257  CA  LEU A  34     9891   8971   5289   -389     53  -2719       C
ATOM    258  C   LEU A  34     -49.043  94.936 -50.834  1.00 61.11           C
ANISOU  258  C   LEU A  34     9496   8539   5183   -540    155  -2569       C
ATOM    259  O   LEU A  34     -49.117  94.036 -49.988  1.00 60.55           O
ANISOU  259  O   LEU A  34     9333   8305   5369   -649    176  -2647       O
ATOM    260  CB  LEU A  34     -48.104  94.070 -52.990  1.00 64.74           C
ANISOU  260  CB  LEU A  34    10115   9141   5342   -301    193  -2762       C
ATOM    261  CG  LEU A  34     -47.697  92.681 -52.526  1.00 64.63           C
ANISOU  261  CG  LEU A  34    10031   8955   5570   -377    257  -2912       C
ATOM    262  CD1 LEU A  34     -48.798  91.737 -52.960  1.00 66.45           C
ANISOU  262  CD1 LEU A  34    10235   9117   5895   -387     79  -3148       C
ATOM    263  CD2 LEU A  34     -46.340  92.296 -53.127  1.00 65.40           C
ANISOU  263  CD2 LEU A  34    10206   9091   5554   -280    432  -2911       C
ATOM    264  N   GLY A  35     -48.717  96.182 -50.514  1.00 58.66           N
ANISOU  264  N   GLY A  35     9230   8291   4767   -549    227  -2347       N
ATOM    265  CA  GLY A  35     -48.454  96.571 -49.145  1.00 56.54           C
ANISOU  265  CA  GLY A  35     8919   7901   4661   -688    310  -2194       C
ATOM    266  C   GLY A  35     -48.470  98.078 -49.054  1.00 55.71           C
ANISOU  266  C   GLY A  35     8885   7872   4409   -675    331  -1975       C
ATOM    267  O   GLY A  35     -48.715  98.776 -50.042  1.00 56.78           O
ANISOU  267  O   GLY A  35     9090   8156   4328   -554    294  -1938       O
ATOM    268  N   ASN A  36     -48.179  98.574 -47.846  1.00 72.55           N
ANISOU  268  N   ASN A  36    11006   9898   6662   -790    400  -1827       N
ATOM    269  CA  ASN A  36     -48.163 100.007 -47.551  1.00 71.73           C
ANISOU  269  CA  ASN A  36    10973   9815   6466   -801    431  -1615       C
ATOM    270  C   ASN A  36     -47.196 100.250 -46.391  1.00 70.96           C
ANISOU  270  C   ASN A  36    10841   9594   6526   -904    543  -1469       C
ATOM    271  O   ASN A  36     -47.311  99.598 -45.340  1.00 70.70           O
ANISOU  271  O   ASN A  36    10714   9442   6705   -973    525  -1497       O
ATOM    272  CB  ASN A  36     -49.551 100.522 -47.163  1.00 71.19           C
ANISOU  272  CB  ASN A  36    10894   9740   6414   -801    295  -1597       C
ATOM    273  CG  ASN A  36     -49.602 102.037 -47.048  1.00 70.81           C
ANISOU  273  CG  ASN A  36    10937   9714   6252   -782    331  -1384       C
ATOM    274  OD1 ASN A  36     -48.726 102.645 -46.442  1.00 70.27           O
ANISOU  274  OD1 ASN A  36    10898   9570   6231   -846    441  -1239       O
ATOM    275  ND2 ASN A  36     -50.689 102.644 -47.538  1.00 71.40           N
ANISOU  275  ND2 ASN A  36    11042   9881   6206   -694    233  -1363       N
ATOM    276  N   PRO A  37     -46.229 101.161 -46.533  1.00 54.47           N
ANISOU  276  N   PRO A  37     8809   7530   4355   -911    659  -1306       N
ATOM    277  CA  PRO A  37     -45.244 101.327 -45.458  1.00 54.19           C
ANISOU  277  CA  PRO A  37     8716   7393   4481  -1011    745  -1189       C
ATOM    278  C   PRO A  37     -45.853 101.764 -44.131  1.00 53.14           C
ANISOU  278  C   PRO A  37     8552   7149   4489  -1082    673  -1123       C
ATOM    279  O   PRO A  37     -45.287 101.437 -43.081  1.00 53.40           O
ANISOU  279  O   PRO A  37     8505   7100   4683  -1150    702  -1093       O
ATOM    280  CB  PRO A  37     -44.270 102.356 -46.040  1.00 55.00           C
ANISOU  280  CB  PRO A  37     8885   7550   4463  -1003    869  -1033       C
ATOM    281  CG  PRO A  37     -45.019 103.016 -47.146  1.00 55.00           C
ANISOU  281  CG  PRO A  37     8997   7658   4244   -896    838  -1023       C
ATOM    282  CD  PRO A  37     -45.922 102.000 -47.703  1.00 55.14           C
ANISOU  282  CD  PRO A  37     9002   7742   4208   -821    725  -1225       C
ATOM    283  N   ILE A  38     -46.973 102.495 -44.120  1.00 62.08           N
ANISOU  283  N   ILE A  38     9745   8285   5558  -1053    585  -1093       N
ATOM    284  CA  ILE A  38     -47.598 102.836 -42.841  1.00 61.07           C
ANISOU  284  CA  ILE A  38     9593   8051   5560  -1100    524  -1035       C
ATOM    285  C   ILE A  38     -48.131 101.588 -42.158  1.00 61.35           C
ANISOU  285  C   ILE A  38     9516   8025   5769  -1108    466  -1148       C
ATOM    286  O   ILE A  38     -47.743 101.269 -41.030  1.00 61.54           O
ANISOU  286  O   ILE A  38     9472   7964   5945  -1155    492  -1113       O
ATOM    287  CB  ILE A  38     -48.733 103.856 -43.016  1.00 60.56           C
ANISOU  287  CB  ILE A  38     9616   8005   5389  -1049    454   -969       C
ATOM    288  CG1 ILE A  38     -48.224 105.272 -43.291  1.00 60.76           C
ANISOU  288  CG1 ILE A  38     9754   8032   5299  -1053    535   -813       C
ATOM    289  CG2 ILE A  38     -49.641 103.845 -41.792  1.00 59.97           C
ANISOU  289  CG2 ILE A  38     9501   7833   5451  -1065    379   -949       C
ATOM    290  CD1 ILE A  38     -49.411 106.250 -43.584  1.00 60.60           C
ANISOU  290  CD1 ILE A  38     9828   8040   5159   -974    480   -739       C
ATOM    291  N   MET A  39     -48.992 100.833 -42.852  1.00 64.59           N
ANISOU  291  N   MET A  39     9898   8480   6163  -1058    391  -1288       N
ATOM    292  CA  MET A  39     -49.570  99.624 -42.265  1.00 64.91           C
ANISOU  292  CA  MET A  39     9823   8439   6400  -1071    347  -1396       C
ATOM    293  C   MET A  39     -48.496  98.614 -41.886  1.00 65.60           C
ANISOU  293  C   MET A  39     9835   8469   6620  -1103    446  -1433       C
ATOM    294  O   MET A  39     -48.655  97.874 -40.910  1.00 66.17           O
ANISOU  294  O   MET A  39     9813   8441   6888  -1120    459  -1435       O
ATOM    295  CB  MET A  39     -50.551  98.994 -43.239  1.00 65.81           C
ANISOU  295  CB  MET A  39     9914   8614   6475  -1028    247  -1567       C
ATOM    296  CG  MET A  39     -51.694  99.914 -43.668  1.00 65.92           C
ANISOU  296  CG  MET A  39     9983   8712   6352   -977    139  -1531       C
ATOM    297  SD  MET A  39     -52.861 100.316 -42.369  1.00 65.99           S
ANISOU  297  SD  MET A  39     9939   8621   6515   -987     79  -1417       S
ATOM    298  CE  MET A  39     -53.724  98.733 -42.311  1.00 67.19           C
ANISOU  298  CE  MET A  39     9924   8707   6899  -1010      5  -1609       C
ATOM    299  N   THR A  40     -47.402  98.553 -42.637  1.00 50.51           N
ANISOU  299  N   THR A  40     7959   6624   4609  -1097    530  -1446       N
ATOM    300  CA  THR A  40     -46.337  97.633 -42.253  1.00 51.50           C
ANISOU  300  CA  THR A  40     8007   6702   4856  -1115    636  -1460       C
ATOM    301  C   THR A  40     -45.697  98.063 -40.949  1.00 51.45           C
ANISOU  301  C   THR A  40     7958   6643   4947  -1162    682  -1307       C
ATOM    302  O   THR A  40     -45.302  97.211 -40.144  1.00 52.43           O
ANISOU  302  O   THR A  40     7986   6704   5230  -1164    734  -1303       O
ATOM    303  CB  THR A  40     -45.265  97.531 -43.337  1.00 52.25           C
ANISOU  303  CB  THR A  40     8147   6888   4817  -1085    729  -1487       C
ATOM    304  OG1 THR A  40     -45.860  97.116 -44.580  1.00 52.61           O
ANISOU  304  OG1 THR A  40     8245   7002   4743  -1022    676  -1650       O
ATOM    305  CG2 THR A  40     -44.182  96.541 -42.910  1.00 53.53           C
ANISOU  305  CG2 THR A  40     8220   7005   5114  -1091    846  -1490       C
ATOM    306  N   GLN A  41     -45.562  99.384 -40.733  1.00 58.53           N
ANISOU  306  N   GLN A  41     8926   7566   5748  -1194    666  -1182       N
ATOM    307  CA  GLN A  41     -44.891  99.880 -39.533  1.00 58.47           C
ANISOU  307  CA  GLN A  41     8884   7519   5814  -1244    692  -1060       C
ATOM    308  C   GLN A  41     -45.796  99.774 -38.310  1.00 57.81           C
ANISOU  308  C   GLN A  41     8765   7353   5847  -1229    626  -1036       C
ATOM    309  O   GLN A  41     -45.380  99.255 -37.270  1.00 58.69           O
ANISOU  309  O   GLN A  41     8791   7428   6079  -1226    657  -1001       O
ATOM    310  CB  GLN A  41     -44.413 101.318 -39.748  1.00 58.20           C
ANISOU  310  CB  GLN A  41     8939   7517   5658  -1292    705   -953       C
ATOM    311  CG  GLN A  41     -43.252 101.709 -38.823  1.00 59.37           C
ANISOU  311  CG  GLN A  41     9031   7652   5874  -1363    748   -862       C
ATOM    312  CD  GLN A  41     -42.981 103.211 -38.744  1.00 59.28           C
ANISOU  312  CD  GLN A  41     9104   7624   5795  -1430    744   -764       C
ATOM    313  OE1 GLN A  41     -42.716 103.888 -39.749  1.00 59.63           O
ANISOU  313  OE1 GLN A  41     9217   7702   5737  -1440    796   -724       O
ATOM    314  NE2 GLN A  41     -43.038 103.735 -37.526  1.00 59.05           N
ANISOU  314  NE2 GLN A  41     9072   7537   5827  -1468    690   -723       N
ATOM    315  N   ILE A  42     -47.060 100.176 -38.429  1.00 53.55           N
ANISOU  315  N   ILE A  42     8279   6794   5272  -1202    543  -1049       N
ATOM    316  CA  ILE A  42     -47.985  99.987 -37.313  1.00 53.37           C
ANISOU  316  CA  ILE A  42     8215   6693   5369  -1169    496  -1017       C
ATOM    317  C   ILE A  42     -48.046  98.519 -36.928  1.00 54.82           C
ANISOU  317  C   ILE A  42     8272   6822   5734  -1140    537  -1080       C
ATOM    318  O   ILE A  42     -47.937  98.152 -35.754  1.00 55.81           O
ANISOU  318  O   ILE A  42     8330   6896   5978  -1112    569  -1015       O
ATOM    319  CB  ILE A  42     -49.378 100.525 -37.673  1.00 52.76           C
ANISOU  319  CB  ILE A  42     8197   6616   5234  -1135    407  -1023       C
ATOM    320  CG1 ILE A  42     -49.339 102.045 -37.731  1.00 51.55           C
ANISOU  320  CG1 ILE A  42     8172   6485   4929  -1149    389   -923       C
ATOM    321  CG2 ILE A  42     -50.417 100.022 -36.683  1.00 53.39           C
ANISOU  321  CG2 ILE A  42     8203   6615   5468  -1088    375  -1001       C
ATOM    322  CD1 ILE A  42     -50.639 102.632 -38.173  1.00 51.44           C
ANISOU  322  CD1 ILE A  42     8219   6489   4838  -1098    314   -911       C
ATOM    323  N   HIS A  43     -48.190  97.658 -37.921  1.00 49.12           N
ANISOU  323  N   HIS A  43     7521   6110   5032  -1135    544  -1209       N
ATOM    324  CA  HIS A  43     -48.225  96.222 -37.692  1.00 50.45           C
ANISOU  324  CA  HIS A  43     7575   6201   5392  -1113    600  -1284       C
ATOM    325  C   HIS A  43     -46.938  95.722 -37.050  1.00 51.54           C
ANISOU  325  C   HIS A  43     7654   6335   5595  -1105    712  -1222       C
ATOM    326  O   HIS A  43     -46.960  94.762 -36.278  1.00 52.95           O
ANISOU  326  O   HIS A  43     7734   6435   5951  -1064    776  -1205       O
ATOM    327  CB  HIS A  43     -48.497  95.549 -39.032  1.00 50.87           C
ANISOU  327  CB  HIS A  43     7635   6275   5420  -1117    577  -1461       C
ATOM    328  CG  HIS A  43     -48.655  94.072 -38.960  1.00 52.11           C
ANISOU  328  CG  HIS A  43     7687   6326   5788  -1104    632  -1570       C
ATOM    329  ND1 HIS A  43     -47.577  93.210 -38.924  1.00 53.04           N
ANISOU  329  ND1 HIS A  43     7761   6416   5975  -1089    755  -1587       N
ATOM    330  CD2 HIS A  43     -49.767  93.298 -38.952  1.00 52.51           C
ANISOU  330  CD2 HIS A  43     7661   6281   6011  -1105    589  -1668       C
ATOM    331  CE1 HIS A  43     -48.021  91.965 -38.870  1.00 53.94           C
ANISOU  331  CE1 HIS A  43     7788   6407   6298  -1077    795  -1690       C
ATOM    332  NE2 HIS A  43     -49.345  91.991 -38.884  1.00 53.69           N
ANISOU  332  NE2 HIS A  43     7730   6328   6342  -1094    693  -1745       N
ATOM    333  N   GLN A  44     -45.802  96.343 -37.352  1.00 52.66           N
ANISOU  333  N   GLN A  44     7840   6563   5606  -1137    746  -1177       N
ATOM    334  CA  GLN A  44     -44.577  95.931 -36.675  1.00 54.05           C
ANISOU  334  CA  GLN A  44     7939   6756   5843  -1127    841  -1105       C
ATOM    335  C   GLN A  44     -44.603  96.345 -35.210  1.00 54.30           C
ANISOU  335  C   GLN A  44     7936   6772   5922  -1106    819   -982       C
ATOM    336  O   GLN A  44     -44.080  95.629 -34.347  1.00 55.93           O
ANISOU  336  O   GLN A  44     8046   6969   6235  -1055    888   -927       O
ATOM    337  CB  GLN A  44     -43.357  96.553 -37.344  1.00 54.21           C
ANISOU  337  CB  GLN A  44     7996   6875   5727  -1173    882  -1077       C
ATOM    338  CG  GLN A  44     -42.063  95.845 -37.004  1.00 56.49           C
ANISOU  338  CG  GLN A  44     8183   7198   6084  -1153    992  -1032       C
ATOM    339  CD  GLN A  44     -40.846  96.607 -37.511  1.00 57.31           C
ANISOU  339  CD  GLN A  44     8300   7401   6073  -1207   1031   -973       C
ATOM    340  OE1 GLN A  44     -40.779  97.848 -37.408  1.00 56.36           O
ANISOU  340  OE1 GLN A  44     8238   7310   5866  -1273    972   -912       O
ATOM    341  NE2 GLN A  44     -39.893  95.876 -38.098  1.00 58.97           N
ANISOU  341  NE2 GLN A  44     8458   7653   6295  -1179   1143   -988       N
ATOM    342  N   SER A  45     -45.183  97.515 -34.912  1.00 46.56           N
ANISOU  342  N   SER A  45     7040   5798   4852  -1131    729   -934       N
ATOM    343  CA  SER A  45     -45.242  97.971 -33.530  1.00 46.47           C
ANISOU  343  CA  SER A  45     7017   5777   4860  -1099    700   -834       C
ATOM    344  C   SER A  45     -46.113  97.063 -32.674  1.00 47.64           C
ANISOU  344  C   SER A  45     7092   5847   5163  -1004    725   -808       C
ATOM    345  O   SER A  45     -45.928  97.011 -31.452  1.00 48.46           O
ANISOU  345  O   SER A  45     7152   5957   5302   -937    740   -719       O
ATOM    346  CB  SER A  45     -45.767  99.399 -33.478  1.00 44.42           C
ANISOU  346  CB  SER A  45     6883   5519   4477  -1137    610   -801       C
ATOM    347  OG  SER A  45     -44.896 100.269 -34.171  1.00 44.00           O
ANISOU  347  OG  SER A  45     6888   5522   4307  -1223    610   -802       O
ATOM    348  N   LEU A  46     -47.079  96.361 -33.286  1.00 40.60           N
ANISOU  348  N   LEU A  46     6179   4883   4364   -991    728   -883       N
ATOM    349  CA  LEU A  46     -47.974  95.450 -32.582  1.00 42.00           C
ANISOU  349  CA  LEU A  46     6269   4962   4726   -911    767   -855       C
ATOM    350  C   LEU A  46     -47.459  94.010 -32.578  1.00 43.97           C
ANISOU  350  C   LEU A  46     6404   5159   5145   -873    889   -884       C
ATOM    351  O   LEU A  46     -48.239  93.084 -32.336  1.00 44.96           O
ANISOU  351  O   LEU A  46     6448   5173   5461   -826    940   -890       O
ATOM    352  CB  LEU A  46     -49.371  95.505 -33.194  1.00 40.87           C
ANISOU  352  CB  LEU A  46     6146   4761   4621   -928    696   -921       C
ATOM    353  CG  LEU A  46     -50.058  96.856 -32.999  1.00 39.54           C
ANISOU  353  CG  LEU A  46     6084   4628   4313   -930    597   -860       C
ATOM    354  CD1 LEU A  46     -51.200  97.091 -33.990  1.00 38.20           C
ANISOU  354  CD1 LEU A  46     5945   4453   4118   -960    512   -941       C
ATOM    355  CD2 LEU A  46     -50.581  96.950 -31.598  1.00 41.11           C
ANISOU  355  CD2 LEU A  46     6256   4782   4582   -834    618   -727       C
ATOM    356  N   GLN A  47     -46.176  93.796 -32.827  1.00 57.43           N
ANISOU  356  N   GLN A  47     8091   6930   6800   -889    948   -892       N
ATOM    357  CA  GLN A  47     -45.755  92.419 -32.638  1.00 59.27           C
ANISOU  357  CA  GLN A  47     8215   7099   7206   -825   1083   -892       C
ATOM    358  C   GLN A  47     -45.061  92.290 -31.288  1.00 61.52           C
ANISOU  358  C   GLN A  47     8428   7434   7514   -727   1149   -737       C
ATOM    359  O   GLN A  47     -44.220  93.128 -30.952  1.00 61.50           O
ANISOU  359  O   GLN A  47     8452   7554   7361   -746   1103   -682       O
ATOM    360  CB  GLN A  47     -44.780  92.017 -33.742  1.00 59.27           C
ANISOU  360  CB  GLN A  47     8223   7139   7159   -871   1136   -990       C
ATOM    361  CG  GLN A  47     -45.371  91.907 -35.170  1.00 57.32           C
ANISOU  361  CG  GLN A  47     8042   6855   6880   -939   1084  -1166       C
ATOM    362  CD  GLN A  47     -44.254  91.961 -36.235  1.00 57.62           C
ANISOU  362  CD  GLN A  47     8125   6983   6785   -972   1123  -1231       C
ATOM    363  OE1 GLN A  47     -43.081  92.210 -35.916  1.00 58.70           O
ANISOU  363  OE1 GLN A  47     8237   7208   6858   -962   1177  -1135       O
ATOM    364  NE2 GLN A  47     -44.618  91.744 -37.496  1.00 56.74           N
ANISOU  364  NE2 GLN A  47     8073   6860   6626  -1002   1092  -1390       N
ATOM    365  N   PRO A  48     -45.316  91.244 -30.491  1.00 50.52           N
ANISOU  365  N   PRO A  48     6935   5956   6306   -615   1263   -660       N
ATOM    366  CA  PRO A  48     -44.973  91.327 -29.056  1.00 51.37           C
ANISOU  366  CA  PRO A  48     6988   6130   6399   -491   1299   -494       C
ATOM    367  C   PRO A  48     -43.502  91.561 -28.762  1.00 52.18           C
ANISOU  367  C   PRO A  48     7060   6390   6377   -476   1310   -443       C
ATOM    368  O   PRO A  48     -43.179  92.134 -27.710  1.00 52.38           O
ANISOU  368  O   PRO A  48     7077   6522   6302   -411   1264   -344       O
ATOM    369  CB  PRO A  48     -45.430  89.970 -28.506  1.00 51.52           C
ANISOU  369  CB  PRO A  48     6896   6015   6663   -366   1458   -422       C
ATOM    370  CG  PRO A  48     -46.537  89.550 -29.430  1.00 51.08           C
ANISOU  370  CG  PRO A  48     6853   5799   6755   -449   1448   -552       C
ATOM    371  CD  PRO A  48     -46.108  90.036 -30.798  1.00 50.53           C
ANISOU  371  CD  PRO A  48     6871   5787   6543   -592   1355   -718       C
ATOM    372  N   SER A  49     -42.595  91.174 -29.653  1.00 54.12           N
ANISOU  372  N   SER A  49     7285   6663   6616   -532   1362   -510       N
ATOM    373  CA  SER A  49     -41.174  91.336 -29.376  1.00 55.12           C
ANISOU  373  CA  SER A  49     7352   6945   6646   -516   1380   -448       C
ATOM    374  C   SER A  49     -40.568  92.498 -30.121  1.00 54.47           C
ANISOU  374  C   SER A  49     7343   6961   6391   -661   1269   -515       C
ATOM    375  O   SER A  49     -39.337  92.617 -30.149  1.00 55.63           O
ANISOU  375  O   SER A  49     7429   7230   6478   -677   1289   -480       O
ATOM    376  CB  SER A  49     -40.389  90.075 -29.725  1.00 56.08           C
ANISOU  376  CB  SER A  49     7378   7044   6884   -450   1547   -436       C
ATOM    377  OG  SER A  49     -40.594  89.067 -28.758  1.00 56.82           O
ANISOU  377  OG  SER A  49     7378   7082   7129   -289   1674   -321       O
ATOM    378  N   SER A  50     -41.403  93.384 -30.693  1.00 48.22           N
ANISOU  378  N   SER A  50     6672   6122   5526   -760   1160   -594       N
ATOM    379  CA  SER A  50     -40.858  94.599 -31.254  1.00 47.17           C
ANISOU  379  CA  SER A  50     6611   6073   5238   -885   1067   -628       C
ATOM    380  C   SER A  50     -40.538  95.564 -30.123  1.00 47.91           C
ANISOU  380  C   SER A  50     6704   6258   5242   -885    972   -555       C
ATOM    381  O   SER A  50     -41.170  95.525 -29.065  1.00 47.95           O
ANISOU  381  O   SER A  50     6707   6244   5269   -793    947   -501       O
ATOM    382  CB  SER A  50     -41.855  95.259 -32.201  1.00 44.70           C
ANISOU  382  CB  SER A  50     6428   5688   4866   -968    991   -720       C
ATOM    383  OG  SER A  50     -41.894  94.627 -33.472  1.00 44.31           O
ANISOU  383  OG  SER A  50     6395   5597   4842   -992   1050   -817       O
ATOM    384  N   PRO A  51     -39.536  96.412 -30.298  1.00 53.19           N
ANISOU  384  N   PRO A  51     7369   7025   5817   -981    923   -555       N
ATOM    385  CA  PRO A  51     -39.252  97.407 -29.269  1.00 53.68           C
ANISOU  385  CA  PRO A  51     7438   7161   5795  -1000    812   -521       C
ATOM    386  C   PRO A  51     -40.395  98.404 -29.199  1.00 50.78           C
ANISOU  386  C   PRO A  51     7223   6707   5365  -1038    715   -556       C
ATOM    387  O   PRO A  51     -41.244  98.483 -30.095  1.00 48.40           O
ANISOU  387  O   PRO A  51     7011   6312   5067  -1072    723   -602       O
ATOM    388  CB  PRO A  51     -37.956  98.067 -29.752  1.00 55.10           C
ANISOU  388  CB  PRO A  51     7573   7438   5926  -1127    794   -529       C
ATOM    389  CG  PRO A  51     -37.961  97.842 -31.230  1.00 53.84           C
ANISOU  389  CG  PRO A  51     7455   7224   5779  -1187    875   -572       C
ATOM    390  CD  PRO A  51     -38.569  96.478 -31.405  1.00 53.55           C
ANISOU  390  CD  PRO A  51     7392   7118   5836  -1070    974   -582       C
ATOM    391  N   CYS A  52     -40.452  99.112 -28.072  1.00 53.74           N
ANISOU  391  N   CYS A  52     7624   7120   5676  -1010    623   -533       N
ATOM    392  CA  CYS A  52     -41.339 100.255 -27.957  1.00 50.73           C
ANISOU  392  CA  CYS A  52     7394   6663   5218  -1051    530   -562       C
ATOM    393  C   CYS A  52     -40.622 101.448 -28.572  1.00 50.50           C
ANISOU  393  C   CYS A  52     7418   6644   5124  -1219    475   -609       C
ATOM    394  O   CYS A  52     -39.546 101.830 -28.110  1.00 52.83           O
ANISOU  394  O   CYS A  52     7643   7029   5400  -1275    430   -614       O
ATOM    395  CB  CYS A  52     -41.689 100.518 -26.500  1.00 50.72           C
ANISOU  395  CB  CYS A  52     7413   6692   5167   -937    463   -527       C
ATOM    396  SG  CYS A  52     -42.724 101.958 -26.351  1.00 47.71           S
ANISOU  396  SG  CYS A  52     7230   6209   4688   -976    364   -561       S
ATOM    397  N   ARG A  53     -41.158 102.007 -29.645  1.00 52.86           N
ANISOU  397  N   ARG A  53     7777   6712   5598    -27   -162   -544       N
ATOM    398  CA  ARG A  53     -40.410 103.075 -30.294  1.00 55.42           C
ANISOU  398  CA  ARG A  53     8057   7174   5828   -174    -34   -511       C
ATOM    399  C   ARG A  53     -40.221 104.272 -29.365  1.00 56.07           C
ANISOU  399  C   ARG A  53     8213   7210   5882   -430    -41   -441       C
ATOM    400  O   ARG A  53     -39.141 104.878 -29.343  1.00 60.66           O
ANISOU  400  O   ARG A  53     8645   7922   6481   -605     23   -443       O
ATOM    401  CB  ARG A  53     -41.093 103.481 -31.597  1.00 52.59           C
ANISOU  401  CB  ARG A  53     7847   6797   5338    -94     94   -526       C
ATOM    402  CG  ARG A  53     -40.966 102.398 -32.647  1.00 52.62           C
ANISOU  402  CG  ARG A  53     7739   6908   5345    139    113   -643       C
ATOM    403  CD  ARG A  53     -41.679 102.776 -33.894  1.00 49.91           C
ANISOU  403  CD  ARG A  53     7557   6588   4819    265    197   -679       C
ATOM    404  NE  ARG A  53     -40.771 103.480 -34.794  1.00 52.77           N
ANISOU  404  NE  ARG A  53     7911   7104   5038    227    408   -600       N
ATOM    405  CZ  ARG A  53     -39.919 102.859 -35.601  1.00 55.11           C
ANISOU  405  CZ  ARG A  53     8044   7580   5315    343    507   -666       C
ATOM    406  NH1 ARG A  53     -39.869 101.528 -35.604  1.00 54.85           N
ANISOU  406  NH1 ARG A  53     7858   7578   5403    514    390   -820       N
ATOM    407  NH2 ARG A  53     -39.120 103.565 -36.393  1.00 57.39           N
ANISOU  407  NH2 ARG A  53     8336   7996   5474    288    753   -577       N
ATOM    408  N   VAL A  54     -41.221 104.582 -28.530  1.00 41.51           N
ANISOU  408  N   VAL A  54     6575   5182   4014   -465   -114   -409       N
ATOM    409  CA  VAL A  54     -41.082 105.724 -27.625  1.00 41.60           C
ANISOU  409  CA  VAL A  54     6684   5134   3988   -698   -123   -376       C
ATOM    410  C   VAL A  54     -40.056 105.428 -26.536  1.00 45.22           C
ANISOU  410  C   VAL A  54     6949   5738   4496   -764   -274   -415       C
ATOM    411  O   VAL A  54     -39.245 106.289 -26.187  1.00 48.33           O
ANISOU  411  O   VAL A  54     7255   6213   4895   -989   -268   -461       O
ATOM    412  CB  VAL A  54     -42.440 106.114 -27.024  1.00 36.50           C
ANISOU  412  CB  VAL A  54     6309   4269   3291   -685   -147   -344       C
ATOM    413  CG1 VAL A  54     -42.242 107.180 -26.001  1.00 36.83           C
ANISOU  413  CG1 VAL A  54     6457   4248   3290   -904   -167   -341       C
ATOM    414  CG2 VAL A  54     -43.368 106.612 -28.105  1.00 34.18           C
ANISOU  414  CG2 VAL A  54     6182   3880   2926   -603    -25   -323       C
ATOM    415  N   CYS A  55     -40.068 104.218 -25.973  1.00 42.17           N
ANISOU  415  N   CYS A  55     6495   5383   4145   -561   -411   -410       N
ATOM    416  CA  CYS A  55     -38.998 103.857 -25.048  1.00 46.42           C
ANISOU  416  CA  CYS A  55     6835   6112   4692   -539   -580   -442       C
ATOM    417  C   CYS A  55     -37.637 103.941 -25.719  1.00 52.75           C
ANISOU  417  C   CYS A  55     7303   7170   5569   -605   -545   -524       C
ATOM    418  O   CYS A  55     -36.647 104.261 -25.060  1.00 56.38           O
ANISOU  418  O   CYS A  55     7553   7830   6040   -711   -665   -606       O
ATOM    419  CB  CYS A  55     -39.194 102.446 -24.508  1.00 46.60           C
ANISOU  419  CB  CYS A  55     6874   6097   4733   -247   -687   -385       C
ATOM    420  SG  CYS A  55     -40.423 102.251 -23.248  1.00 42.04           S
ANISOU  420  SG  CYS A  55     6628   5275   4070   -179   -729   -286       S
ATOM    421  N   GLN A  56     -37.558 103.612 -27.015  1.00 52.09           N
ANISOU  421  N   GLN A  56     7146   7112   5536   -529   -385   -524       N
ATOM    422  CA  GLN A  56     -36.277 103.639 -27.727  1.00 58.09           C
ANISOU  422  CA  GLN A  56     7578   8121   6373   -577   -297   -597       C
ATOM    423  C   GLN A  56     -35.832 105.067 -28.011  1.00 60.19           C
ANISOU  423  C   GLN A  56     7815   8406   6651   -924   -127   -628       C
ATOM    424  O   GLN A  56     -34.637 105.377 -27.962  1.00 65.85           O
ANISOU  424  O   GLN A  56     8213   9340   7466  -1082   -103   -728       O
ATOM    425  CB  GLN A  56     -36.372 102.819 -29.018  1.00 57.80           C
ANISOU  425  CB  GLN A  56     7511   8099   6353   -362   -159   -596       C
ATOM    426  CG  GLN A  56     -36.477 101.318 -28.734  1.00 57.43           C
ANISOU  426  CG  GLN A  56     7425   8037   6360    -37   -301   -604       C
ATOM    427  CD  GLN A  56     -35.187 100.720 -28.170  1.00 63.68           C
ANISOU  427  CD  GLN A  56     7884   9081   7229     86   -438   -654       C
ATOM    428  OE1 GLN A  56     -34.157 101.391 -28.104  1.00 68.33           O
ANISOU  428  OE1 GLN A  56     8203   9903   7854    -88   -428   -722       O
ATOM    429  NE2 GLN A  56     -35.253  99.470 -27.717  1.00 63.12           N
ANISOU  429  NE2 GLN A  56     7832   8958   7194    391   -564   -626       N
ATOM    430  N   LEU A  57     -36.778 105.947 -28.325  1.00 52.43           N
ANISOU  430  N   LEU A  57     7151   7185   5584  -1043     10   -551       N
ATOM    431  CA  LEU A  57     -36.448 107.359 -28.457  1.00 54.69           C
ANISOU  431  CA  LEU A  57     7487   7403   5889  -1377    197   -561       C
ATOM    432  C   LEU A  57     -35.844 107.895 -27.164  1.00 55.64           C
ANISOU  432  C   LEU A  57     7471   7593   6078  -1611     30   -688       C
ATOM    433  O   LEU A  57     -34.740 108.458 -27.172  1.00 59.45           O
ANISOU  433  O   LEU A  57     7680   8221   6688  -1868    110   -808       O
ATOM    434  CB  LEU A  57     -37.704 108.147 -28.828  1.00 49.10           C
ANISOU  434  CB  LEU A  57     7197   6402   5057  -1385    329   -443       C
ATOM    435  CG  LEU A  57     -37.532 109.604 -29.204  1.00 50.66           C
ANISOU  435  CG  LEU A  57     7553   6439   5258  -1674    597   -402       C
ATOM    436  CD1 LEU A  57     -36.594 109.670 -30.365  1.00 53.25           C
ANISOU  436  CD1 LEU A  57     7703   6899   5629  -1733    869   -379       C
ATOM    437  CD2 LEU A  57     -38.865 110.149 -29.618  1.00 44.86           C
ANISOU  437  CD2 LEU A  57     7235   5441   4368  -1550    685   -269       C
ATOM    438  N   LEU A  58     -36.523 107.655 -26.028  1.00 57.84           N
ANISOU  438  N   LEU A  58     7910   7793   6273  -1513   -206   -688       N
ATOM    439  CA  LEU A  58     -36.097 108.252 -24.763  1.00 57.32           C
ANISOU  439  CA  LEU A  58     7782   7788   6208  -1710   -384   -828       C
ATOM    440  C   LEU A  58     -34.710 107.777 -24.349  1.00 62.04           C
ANISOU  440  C   LEU A  58     7926   8748   6899  -1713   -564   -992       C
ATOM    441  O   LEU A  58     -33.833 108.598 -24.059  1.00 64.18           O
ANISOU  441  O   LEU A  58     7970   9139   7274  -2018   -564  -1177       O
ATOM    442  CB  LEU A  58     -37.120 107.959 -23.668  1.00 52.23           C
ANISOU  442  CB  LEU A  58     7423   7010   5412  -1544   -576   -773       C
ATOM    443  CG  LEU A  58     -38.490 108.586 -23.955  1.00 47.09           C
ANISOU  443  CG  LEU A  58     7176   6027   4690  -1559   -411   -656       C
ATOM    444  CD1 LEU A  58     -39.551 108.219 -22.895  1.00 42.11           C
ANISOU  444  CD1 LEU A  58     6801   5270   3929  -1388   -552   -602       C
ATOM    445  CD2 LEU A  58     -38.362 110.089 -24.123  1.00 47.54           C
ANISOU  445  CD2 LEU A  58     7350   5926   4786  -1895   -229   -717       C
ATOM    446  N   PHE A  59     -34.457 106.465 -24.387  1.00 59.06           N
ANISOU  446  N   PHE A  59     7385   8546   6509  -1378   -703   -945       N
ATOM    447  CA  PHE A  59     -33.138 106.003 -23.959  1.00 63.06           C
ANISOU  447  CA  PHE A  59     7443   9425   7090  -1318   -901  -1104       C
ATOM    448  C   PHE A  59     -32.031 106.553 -24.835  1.00 67.00           C
ANISOU  448  C   PHE A  59     7564  10101   7792  -1583   -692  -1238       C
ATOM    449  O   PHE A  59     -30.960 106.916 -24.336  1.00 68.86           O
ANISOU  449  O   PHE A  59     7418  10610   8135  -1760   -814  -1461       O
ATOM    450  CB  PHE A  59     -33.035 104.488 -23.975  1.00 64.34           C
ANISOU  450  CB  PHE A  59     7521   9707   7218   -876  -1038  -1011       C
ATOM    451  CG  PHE A  59     -31.605 103.995 -23.821  1.00 68.29           C
ANISOU  451  CG  PHE A  59     7516  10616   7816   -762  -1202  -1169       C
ATOM    452  CD1 PHE A  59     -30.976 103.954 -22.578  1.00 68.34           C
ANISOU  452  CD1 PHE A  59     7336  10888   7744   -683  -1540  -1307       C
ATOM    453  CD2 PHE A  59     -30.875 103.600 -24.947  1.00 71.51           C
ANISOU  453  CD2 PHE A  59     7619  11173   8380   -714  -1017  -1196       C
ATOM    454  CE1 PHE A  59     -29.655 103.510 -22.462  1.00 71.05           C
ANISOU  454  CE1 PHE A  59     7166  11650   8178   -543  -1716  -1476       C
ATOM    455  CE2 PHE A  59     -29.574 103.156 -24.833  1.00 73.61           C
ANISOU  455  CE2 PHE A  59     7383  11831   8753   -592  -1153  -1355       C
ATOM    456  CZ  PHE A  59     -28.959 103.109 -23.597  1.00 73.54           C
ANISOU  456  CZ  PHE A  59     7159  12100   8684   -501  -1513  -1499       C
ATOM    457  N   SER A  60     -32.254 106.590 -26.145  1.00 66.17           N
ANISOU  457  N   SER A  60     7542   9865   7735  -1601   -372  -1119       N
ATOM    458  CA  SER A  60     -31.267 107.187 -27.030  1.00 69.04           C
ANISOU  458  CA  SER A  60     7599  10355   8277  -1871    -88  -1212       C
ATOM    459  C   SER A  60     -30.964 108.626 -26.621  1.00 67.99           C
ANISOU  459  C   SER A  60     7448  10132   8253  -2347     16  -1357       C
ATOM    460  O   SER A  60     -29.840 109.102 -26.817  1.00 69.95           O
ANISOU  460  O   SER A  60     7296  10570   8712  -2631    149  -1539       O
ATOM    461  CB  SER A  60     -31.761 107.110 -28.465  1.00 69.55           C
ANISOU  461  CB  SER A  60     7882  10249   8293  -1787    254  -1030       C
ATOM    462  OG  SER A  60     -32.718 108.133 -28.687  1.00 66.97           O
ANISOU  462  OG  SER A  60     7991   9579   7877  -1968    437   -910       O
ATOM    463  N   LEU A  61     -31.961 109.340 -26.074  1.00 76.76           N
ANISOU  463  N   LEU A  61     8981  10937   9247  -2452    -16  -1297       N
ATOM    464  CA  LEU A  61     -31.810 110.719 -25.624  1.00 75.34           C
ANISOU  464  CA  LEU A  61     8862  10598   9164  -2891     85  -1444       C
ATOM    465  C   LEU A  61     -31.217 110.834 -24.215  1.00 75.36           C
ANISOU  465  C   LEU A  61     8607  10834   9193  -2999   -286  -1731       C
ATOM    466  O   LEU A  61     -31.506 111.824 -23.537  1.00 73.40           O
ANISOU  466  O   LEU A  61     8553  10396   8940  -3267   -305  -1849       O
ATOM    467  CB  LEU A  61     -33.147 111.474 -25.678  1.00 71.28           C
ANISOU  467  CB  LEU A  61     8928   9650   8507  -2922    225  -1267       C
ATOM    468  CG  LEU A  61     -33.898 111.613 -27.005  1.00 70.49           C
ANISOU  468  CG  LEU A  61     9160   9296   8329  -2809    569  -1000       C
ATOM    469  CD1 LEU A  61     -35.158 112.444 -26.834  1.00 65.87           C
ANISOU  469  CD1 LEU A  61     9096   8323   7610  -2823    644   -876       C
ATOM    470  CD2 LEU A  61     -33.001 112.247 -28.053  1.00 72.76           C
ANISOU  470  CD2 LEU A  61     9279   9579   8786  -3085    974  -1003       C
ATOM    471  N   VAL A  62     -30.785 109.737 -23.640  1.00 84.45           N
ANISOU  471  N   VAL A  62     9486  12325  10275  -2680   -627  -1790       N
ATOM    472  CA  VAL A  62     -30.328 109.839 -22.274  1.00 83.99           C
ANISOU  472  CA  VAL A  62     9244  12507  10163  -2709  -1014  -2048       C
ATOM    473  C   VAL A  62     -28.991 109.208 -22.134  1.00 87.62           C
ANISOU  473  C   VAL A  62     9093  13453  10746  -2612  -1222  -2262       C
ATOM    474  O   VAL A  62     -28.574 108.875 -21.025  1.00 88.46           O
ANISOU  474  O   VAL A  62     9010  13862  10739  -2447  -1630  -2443       O
ATOM    475  CB  VAL A  62     -31.309 109.159 -21.300  1.00 80.76           C
ANISOU  475  CB  VAL A  62     9210  12028   9447  -2325  -1308  -1900       C
ATOM    476  CG1 VAL A  62     -32.651 109.874 -21.313  1.00 76.70           C
ANISOU  476  CG1 VAL A  62     9259  11061   8824  -2429  -1120  -1735       C
ATOM    477  CG2 VAL A  62     -31.476 107.689 -21.656  1.00 81.24           C
ANISOU  477  CG2 VAL A  62     9263  12183   9421  -1842  -1376  -1672       C
ATOM    478  N   ARG A  63     -28.293 109.024 -23.241  1.00 88.98           N
ANISOU  478  N   ARG A  63     8945  13731  11130  -2677   -952  -2248       N
ATOM    479  CA  ARG A  63     -27.088 108.348 -23.029  1.00 91.37           C
ANISOU  479  CA  ARG A  63     8660  14517  11538  -2521  -1180  -2454       C
ATOM    480  C   ARG A  63     -25.984 109.281 -23.454  1.00 93.38           C
ANISOU  480  C   ARG A  63     8423  14920  12137  -3026   -944  -2750       C
ATOM    481  O   ARG A  63     -25.238 109.776 -22.619  1.00 94.22           O
ANISOU  481  O   ARG A  63     8157  15290  12353  -3253  -1185  -3110       O
ATOM    482  CB  ARG A  63     -27.083 106.989 -23.702  1.00 92.18           C
ANISOU  482  CB  ARG A  63     8722  14723  11581  -2037  -1163  -2229       C
ATOM    483  CG  ARG A  63     -27.392 106.886 -25.174  1.00 92.75           C
ANISOU  483  CG  ARG A  63     8947  14566  11727  -2057   -711  -2005       C
ATOM    484  CD  ARG A  63     -26.436 105.843 -25.741  1.00 94.73           C
ANISOU  484  CD  ARG A  63     8736  15169  12087  -1756   -712  -2045       C
ATOM    485  NE  ARG A  63     -26.939 105.017 -26.819  1.00 94.52           N
ANISOU  485  NE  ARG A  63     8942  14984  11989  -1459   -486  -1796       N
ATOM    486  CZ  ARG A  63     -27.176 105.460 -28.032  1.00 94.49           C
ANISOU  486  CZ  ARG A  63     9094  14779  12029  -1642    -56  -1680       C
ATOM    487  NH1 ARG A  63     -27.001 106.735 -28.294  1.00 94.51           N
ANISOU  487  NH1 ARG A  63     9090  14662  12157  -2122    225  -1747       N
ATOM    488  NH2 ARG A  63     -27.617 104.642 -28.961  1.00 93.99           N
ANISOU  488  NH2 ARG A  63     9225  14615  11870  -1334     95  -1502       N
ATOM    489  N   PRO A  68     -30.678 116.769 -19.563  1.00 97.47           N
ANISOU  489  N   PRO A  68    11725  12992  12318  -4924   -622  -3249       N
ATOM    490  CA  PRO A  68     -30.865 117.935 -18.713  1.00 98.76           C
ANISOU  490  CA  PRO A  68    12119  12887  12517  -5060   -637  -3418       C
ATOM    491  C   PRO A  68     -31.217 117.515 -17.361  1.00 98.13           C
ANISOU  491  C   PRO A  68    12138  13027  12121  -4748  -1113  -3535       C
ATOM    492  O   PRO A  68     -30.740 116.488 -16.951  1.00 98.30           O
ANISOU  492  O   PRO A  68    11845  13508  11997  -4500  -1474  -3608       O
ATOM    493  CB  PRO A  68     -32.056 118.620 -19.318  1.00 95.66           C
ANISOU  493  CB  PRO A  68    12333  11936  12076  -5080   -245  -3111       C
ATOM    494  CG  PRO A  68     -31.905 118.336 -20.751  1.00 95.02           C
ANISOU  494  CG  PRO A  68    12194  11775  12133  -5178    130  -2873       C
ATOM    495  CD  PRO A  68     -31.363 116.942 -20.842  1.00 95.50           C
ANISOU  495  CD  PRO A  68    11825  12348  12112  -4925   -153  -2866       C
ATOM    496  N   MET A  69     -31.998 118.322 -16.666  1.00119.01           N
ANISOU  496  N   MET A  69    15206  15355  14656  -4732  -1101  -3551       N
ATOM    497  CA  MET A  69     -32.377 118.009 -15.302  1.00118.93           C
ANISOU  497  CA  MET A  69    15341  15530  14318  -4421  -1520  -3661       C
ATOM    498  C   MET A  69     -33.878 117.999 -15.075  1.00114.27           C
ANISOU  498  C   MET A  69    15343  14626  13448  -4163  -1424  -3386       C
ATOM    499  O   MET A  69     -34.399 117.196 -14.333  1.00112.19           O
ANISOU  499  O   MET A  69    15230  14547  12850  -3803  -1690  -3304       O
ATOM    500  CB  MET A  69     -31.727 119.028 -14.328  1.00124.91           C
ANISOU  500  CB  MET A  69    15967  16297  15198  -4622  -1687  -4054       C
ATOM    501  CG  MET A  69     -30.336 119.570 -14.708  1.00130.73           C
ANISOU  501  CG  MET A  69    16179  17156  16337  -5019  -1610  -4338       C
ATOM    502  SD  MET A  69     -28.897 118.604 -14.188  1.00135.03           S
ANISOU  502  SD  MET A  69    16032  18405  16869  -4886  -2097  -4617       S
ATOM    503  CE  MET A  69     -28.509 119.356 -12.618  1.00141.38           C
ANISOU  503  CE  MET A  69    16831  19323  17565  -4911  -2501  -5039       C
ATOM    504  N   GLY A  70     -34.568 118.886 -15.774  1.00 88.17           N
ANISOU  504  N   GLY A  70    12371  10844  10286  -4324  -1012  -3215       N
ATOM    505  CA  GLY A  70     -35.996 119.052 -15.662  1.00 84.51           C
ANISOU  505  CA  GLY A  70    12435  10057   9619  -4089   -869  -2955       C
ATOM    506  C   GLY A  70     -36.735 118.242 -16.686  1.00 79.51           C
ANISOU  506  C   GLY A  70    11981   9332   8896  -3910   -695  -2580       C
ATOM    507  O   GLY A  70     -37.909 118.393 -16.862  1.00 76.33           O
ANISOU  507  O   GLY A  70    11972   8646   8383  -3722   -526  -2338       O
ATOM    508  N   PHE A  71     -36.010 117.440 -17.436  1.00 67.72           N
ANISOU  508  N   PHE A  71    10169   8080   7481  -3977   -722  -2551       N
ATOM    509  CA  PHE A  71     -36.616 116.590 -18.394  1.00 65.00           C
ANISOU  509  CA  PHE A  71     9928   7693   7076  -3721   -590  -2193       C
ATOM    510  C   PHE A  71     -37.436 115.618 -17.627  1.00 62.34           C
ANISOU  510  C   PHE A  71     9756   7491   6439  -3288   -839  -2046       C
ATOM    511  O   PHE A  71     -38.575 115.429 -17.906  1.00 58.87           O
ANISOU  511  O   PHE A  71     9634   6832   5901  -3058   -705  -1788       O
ATOM    512  CB  PHE A  71     -35.563 115.795 -19.103  1.00 68.06           C
ANISOU  512  CB  PHE A  71     9836   8411   7614  -3713   -622  -2175       C
ATOM    513  CG  PHE A  71     -36.110 114.855 -20.109  1.00 66.97           C
ANISOU  513  CG  PHE A  71     9754   8260   7432  -3380   -495  -1813       C
ATOM    514  CD1 PHE A  71     -36.968 115.294 -21.064  1.00 65.03           C
ANISOU  514  CD1 PHE A  71     9841   7660   7207  -3353   -166  -1568       C
ATOM    515  CD2 PHE A  71     -35.747 113.553 -20.103  1.00 68.22           C
ANISOU  515  CD2 PHE A  71     9636   8760   7525  -3081   -710  -1740       C
ATOM    516  CE1 PHE A  71     -37.466 114.439 -21.989  1.00 64.42           C
ANISOU  516  CE1 PHE A  71     9797   7601   7079  -3049    -81  -1292       C
ATOM    517  CE2 PHE A  71     -36.235 112.693 -21.019  1.00 67.60           C
ANISOU  517  CE2 PHE A  71     9607   8654   7423  -2798   -595  -1459       C
ATOM    518  CZ  PHE A  71     -37.095 113.137 -21.961  1.00 65.73           C
ANISOU  518  CZ  PHE A  71     9678   8093   7203  -2792   -292  -1254       C
ATOM    519  N   PHE A  72     -36.889 115.077 -16.566  1.00 79.20           N
ANISOU  519  N   PHE A  72    11695   9979   8418  -3179  -1199  -2231       N
ATOM    520  CA  PHE A  72     -37.716 114.045 -15.977  1.00 76.52           C
ANISOU  520  CA  PHE A  72    11553   9720   7801  -2739  -1351  -2013       C
ATOM    521  C   PHE A  72     -38.977 114.645 -15.373  1.00 73.23           C
ANISOU  521  C   PHE A  72    11623   8989   7214  -2682  -1247  -1963       C
ATOM    522  O   PHE A  72     -40.014 113.975 -15.317  1.00 70.34           O
ANISOU  522  O   PHE A  72    11488   8528   6712  -2372  -1188  -1704       O
ATOM    523  CB  PHE A  72     -36.896 113.289 -14.942  1.00 79.30           C
ANISOU  523  CB  PHE A  72    11651  10517   7963  -2555  -1753  -2176       C
ATOM    524  CG  PHE A  72     -35.634 112.669 -15.512  1.00 83.10           C
ANISOU  524  CG  PHE A  72    11613  11339   8621  -2569  -1868  -2243       C
ATOM    525  CD1 PHE A  72     -35.355 112.724 -16.869  1.00 83.84           C
ANISOU  525  CD1 PHE A  72    11525  11326   9005  -2730  -1590  -2132       C
ATOM    526  CD2 PHE A  72     -34.709 112.050 -14.681  1.00 86.78           C
ANISOU  526  CD2 PHE A  72    11774  12257   8943  -2391  -2254  -2424       C
ATOM    527  CE1 PHE A  72     -34.181 112.179 -17.393  1.00 87.86           C
ANISOU  527  CE1 PHE A  72    11541  12158   9683  -2741  -1665  -2209       C
ATOM    528  CE2 PHE A  72     -33.530 111.489 -15.198  1.00 90.45           C
ANISOU  528  CE2 PHE A  72    11724  13059   9584  -2377  -2361  -2505       C
ATOM    529  CZ  PHE A  72     -33.271 111.557 -16.558  1.00 90.82           C
ANISOU  529  CZ  PHE A  72    11580  12982   9947  -2566  -2051  -2401       C
ATOM    530  N   GLU A  73     -38.941 115.915 -14.973  1.00 78.06           N
ANISOU  530  N   GLU A  73    12328   9421   7912  -2914  -1162  -2169       N
ATOM    531  CA  GLU A  73     -40.148 116.477 -14.387  1.00 77.01           C
ANISOU  531  CA  GLU A  73    12568   9022   7672  -2751  -1026  -2074       C
ATOM    532  C   GLU A  73     -41.180 116.815 -15.446  1.00 73.71           C
ANISOU  532  C   GLU A  73    12406   8234   7367  -2723   -684  -1805       C
ATOM    533  O   GLU A  73     -42.386 116.703 -15.192  1.00 71.35           O
ANISOU  533  O   GLU A  73    12368   7790   6951  -2472   -590  -1625       O
ATOM    534  CB  GLU A  73     -39.865 117.750 -13.580  1.00 81.32           C
ANISOU  534  CB  GLU A  73    13136   9480   8280  -2938  -1036  -2367       C
ATOM    535  CG  GLU A  73     -39.087 117.615 -12.288  1.00 85.13           C
ANISOU  535  CG  GLU A  73    13433  10315   8597  -2891  -1399  -2681       C
ATOM    536  CD  GLU A  73     -38.832 118.989 -11.621  1.00 90.15           C
ANISOU  536  CD  GLU A  73    14100  10810   9344  -3106  -1389  -3009       C
ATOM    537  OE1 GLU A  73     -38.832 120.051 -12.314  1.00 90.98           O
ANISOU  537  OE1 GLU A  73    14262  10577   9729  -3386  -1109  -3027       O
ATOM    538  OE2 GLU A  73     -38.714 119.006 -10.370  1.00 93.15           O1-
ANISOU  538  OE2 GLU A  73    14490  11400   9503  -2959  -1648  -3236       O1-
ATOM    539  N   ASP A  74     -40.750 117.197 -16.646  1.00 66.63           N
ANISOU  539  N   ASP A  74    11428   7199   6689  -2952   -487  -1770       N
ATOM    540  CA  ASP A  74     -41.770 117.441 -17.656  1.00 63.89           C
ANISOU  540  CA  ASP A  74    11343   6543   6390  -2839   -197  -1503       C
ATOM    541  C   ASP A  74     -42.293 116.132 -18.222  1.00 60.07           C
ANISOU  541  C   ASP A  74    10845   6167   5811  -2572   -249  -1287       C
ATOM    542  O   ASP A  74     -43.509 115.986 -18.419  1.00 57.50           O
ANISOU  542  O   ASP A  74    10745   5684   5418  -2326   -142  -1106       O
ATOM    543  CB  ASP A  74     -41.242 118.328 -18.785  1.00 65.73           C
ANISOU  543  CB  ASP A  74    11564   6558   6851  -3113     83  -1490       C
ATOM    544  CG  ASP A  74     -40.981 119.770 -18.353  1.00 69.61           C
ANISOU  544  CG  ASP A  74    12133   6842   7475  -3334    221  -1657       C
ATOM    545  OD1 ASP A  74     -41.875 120.421 -17.747  1.00 69.63           O
ANISOU  545  OD1 ASP A  74    12395   6668   7394  -3187    271  -1636       O
ATOM    546  OD2 ASP A  74     -39.879 120.267 -18.670  1.00 73.00           O1-
ANISOU  546  OD2 ASP A  74    12350   7274   8112  -3661    304  -1815       O1-
ATOM    547  N   TYR A  75     -41.403 115.154 -18.447  1.00 58.76           N
ANISOU  547  N   TYR A  75    10319   6319   5688  -2536   -403  -1278       N
ATOM    548  CA  TYR A  75     -41.866 113.859 -18.938  1.00 57.40           C
ANISOU  548  CA  TYR A  75    10054   6272   5483  -2213   -435  -1049       C
ATOM    549  C   TYR A  75     -42.787 113.191 -17.932  1.00 54.75           C
ANISOU  549  C   TYR A  75     9893   5956   4954  -1944   -550   -985       C
ATOM    550  O   TYR A  75     -43.844 112.672 -18.306  1.00 52.36           O
ANISOU  550  O   TYR A  75     9705   5542   4646  -1721   -445   -806       O
ATOM    551  CB  TYR A  75     -40.689 112.935 -19.265  1.00 60.67           C
ANISOU  551  CB  TYR A  75    10064   7012   5975  -2202   -578  -1070       C
ATOM    552  CG  TYR A  75     -41.068 111.488 -19.629  1.00 59.80           C
ANISOU  552  CG  TYR A  75     9862   7022   5838  -1865   -631   -873       C
ATOM    553  CD1 TYR A  75     -41.810 111.181 -20.779  1.00 58.14           C
ANISOU  553  CD1 TYR A  75     9716   6675   5700  -1728   -447   -696       C
ATOM    554  CD2 TYR A  75     -40.657 110.433 -18.830  1.00 60.92           C
ANISOU  554  CD2 TYR A  75     9860   7409   5878  -1672   -864   -880       C
ATOM    555  CE1 TYR A  75     -42.123 109.846 -21.101  1.00 57.48           C
ANISOU  555  CE1 TYR A  75     9533   6680   5624  -1454   -493   -571       C
ATOM    556  CE2 TYR A  75     -40.969 109.120 -19.137  1.00 60.49           C
ANISOU  556  CE2 TYR A  75     9747   7406   5830  -1384   -878   -710       C
ATOM    557  CZ  TYR A  75     -41.690 108.819 -20.267  1.00 58.72           C
ANISOU  557  CZ  TYR A  75     9565   7028   5716  -1298   -690   -575       C
ATOM    558  OH  TYR A  75     -41.964 107.475 -20.516  1.00 58.50           O
ANISOU  558  OH  TYR A  75     9470   7036   5721  -1037   -708   -456       O
ATOM    559  N   ALA A  76     -42.426 113.221 -16.646  1.00 50.67           N
ANISOU  559  N   ALA A  76     9400   5579   4271  -1961   -752  -1143       N
ATOM    560  CA  ALA A  76     -43.268 112.585 -15.645  1.00 48.96           C
ANISOU  560  CA  ALA A  76     9385   5376   3843  -1696   -813  -1056       C
ATOM    561  C   ALA A  76     -44.638 113.252 -15.546  1.00 47.80           C
ANISOU  561  C   ALA A  76     9556   4926   3679  -1640   -593   -988       C
ATOM    562  O   ALA A  76     -45.597 112.628 -15.078  1.00 46.53           O
ANISOU  562  O   ALA A  76     9524   4725   3429  -1404   -534   -852       O
ATOM    563  CB  ALA A  76     -42.561 112.602 -14.294  1.00 52.37           C
ANISOU  563  CB  ALA A  76     9810   6042   4045  -1697  -1077  -1250       C
ATOM    564  N   CYS A  77     -44.745 114.530 -15.921  1.00 61.92           N
ANISOU  564  N   CYS A  77    11421   6511   5596  -1819   -440  -1055       N
ATOM    565  CA  CYS A  77     -46.045 115.198 -15.937  1.00 60.95           C
ANISOU  565  CA  CYS A  77    11523   6134   5501  -1698   -225   -952       C
ATOM    566  C   CYS A  77     -46.914 114.695 -17.082  1.00 58.34           C
ANISOU  566  C   CYS A  77    11209   5698   5259  -1537    -84   -765       C
ATOM    567  O   CYS A  77     -48.146 114.564 -16.936  1.00 57.00           O
ANISOU  567  O   CYS A  77    11146   5432   5078  -1332     25   -664       O
ATOM    568  CB  CYS A  77     -45.857 116.710 -16.040  1.00 63.41           C
ANISOU  568  CB  CYS A  77    11933   6252   5907  -1900   -100  -1062       C
ATOM    569  SG  CYS A  77     -45.413 117.451 -14.477  1.00 67.26           S
ANISOU  569  SG  CYS A  77    12464   6810   6283  -2004   -230  -1315       S
ATOM    570  N   LEU A  78     -46.299 114.517 -18.260  1.00 54.98           N
ANISOU  570  N   LEU A  78    10673   5287   4930  -1637    -73   -747       N
ATOM    571  CA  LEU A  78     -46.999 113.909 -19.381  1.00 52.53           C
ANISOU  571  CA  LEU A  78    10302   4953   4703  -1443     18   -587       C
ATOM    572  C   LEU A  78     -47.528 112.539 -18.987  1.00 51.07           C
ANISOU  572  C   LEU A  78    10004   4904   4495  -1226    -59   -510       C
ATOM    573  O   LEU A  78     -48.729 112.257 -19.113  1.00 49.92           O
ANISOU  573  O   LEU A  78     9921   4670   4376  -1043     37   -446       O
ATOM    574  CB  LEU A  78     -46.052 113.795 -20.564  1.00 53.65           C
ANISOU  574  CB  LEU A  78    10238   5188   4960  -1541     35   -547       C
ATOM    575  CG  LEU A  78     -46.691 113.237 -21.811  1.00 52.93           C
ANISOU  575  CG  LEU A  78    10078   5104   4927  -1326    113   -410       C
ATOM    576  CD1 LEU A  78     -47.934 114.062 -22.128  1.00 51.84           C
ANISOU  576  CD1 LEU A  78    10201   4739   4757  -1183    257   -363       C
ATOM    577  CD2 LEU A  78     -45.698 113.259 -22.935  1.00 55.97           C
ANISOU  577  CD2 LEU A  78    10306   5576   5384  -1425    166   -375       C
ATOM    578  N   CYS A  79     -46.651 111.703 -18.424  1.00 49.51           N
ANISOU  578  N   CYS A  79     9644   4913   4255  -1242   -220   -528       N
ATOM    579  CA  CYS A  79     -47.052 110.380 -17.961  1.00 49.15           C
ANISOU  579  CA  CYS A  79     9539   4949   4186  -1038   -258   -433       C
ATOM    580  C   CYS A  79     -48.197 110.455 -16.937  1.00 48.48           C
ANISOU  580  C   CYS A  79     9694   4736   3993   -929   -157   -414       C
ATOM    581  O   CYS A  79     -49.162 109.681 -17.017  1.00 47.91           O
ANISOU  581  O   CYS A  79     9611   4596   3998   -774    -42   -326       O
ATOM    582  CB  CYS A  79     -45.833 109.685 -17.386  1.00 51.51           C
ANISOU  582  CB  CYS A  79     9684   5481   4408  -1041   -457   -454       C
ATOM    583  SG  CYS A  79     -44.545 109.443 -18.665  1.00 54.25           S
ANISOU  583  SG  CYS A  79     9692   6000   4920  -1140   -529   -476       S
ATOM    584  N   PHE A  80     -48.106 111.363 -15.959  1.00 44.42           N
ANISOU  584  N   PHE A  80     9384   4186   3309  -1018   -183   -521       N
ATOM    585  CA  PHE A  80     -49.186 111.517 -14.981  1.00 44.76           C
ANISOU  585  CA  PHE A  80     9628   4119   3260   -898    -52   -495       C
ATOM    586  C   PHE A  80     -50.511 111.925 -15.643  1.00 43.57           C
ANISOU  586  C   PHE A  80     9515   3778   3262   -818    155   -456       C
ATOM    587  O   PHE A  80     -51.577 111.423 -15.264  1.00 43.39           O
ANISOU  587  O   PHE A  80     9561   3687   3238   -678    302   -409       O
ATOM    588  CB  PHE A  80     -48.773 112.533 -13.907  1.00 47.32           C
ANISOU  588  CB  PHE A  80    10054   4468   3457   -986   -120   -613       C
ATOM    589  CG  PHE A  80     -49.759 112.656 -12.774  1.00 48.33           C
ANISOU  589  CG  PHE A  80    10376   4519   3466   -845     11   -588       C
ATOM    590  CD1 PHE A  80     -49.743 111.743 -11.720  1.00 49.31           C
ANISOU  590  CD1 PHE A  80    10584   4755   3396   -695    -17   -523       C
ATOM    591  CD2 PHE A  80     -50.711 113.674 -12.773  1.00 48.31           C
ANISOU  591  CD2 PHE A  80    10488   4335   3535   -836    180   -612       C
ATOM    592  CE1 PHE A  80     -50.661 111.831 -10.708  1.00 50.52           C
ANISOU  592  CE1 PHE A  80    10928   4833   3437   -564    145   -491       C
ATOM    593  CE2 PHE A  80     -51.643 113.762 -11.758  1.00 49.48           C
ANISOU  593  CE2 PHE A  80    10804   4419   3575   -703    322   -599       C
ATOM    594  CZ  PHE A  80     -51.609 112.847 -10.717  1.00 50.55           C
ANISOU  594  CZ  PHE A  80    11023   4662   3523   -581    314   -544       C
ATOM    595  N   PHE A  81     -50.485 112.856 -16.608  1.00 48.42           N
ANISOU  595  N   PHE A  81    10093   4312   3993   -888    185   -478       N
ATOM    596  CA  PHE A  81     -51.741 113.250 -17.258  1.00 47.65           C
ANISOU  596  CA  PHE A  81    10013   4088   4005   -746    341   -439       C
ATOM    597  C   PHE A  81     -52.320 112.104 -18.070  1.00 46.16           C
ANISOU  597  C   PHE A  81     9669   3935   3934   -616    364   -409       C
ATOM    598  O   PHE A  81     -53.541 111.893 -18.076  1.00 46.24           O
ANISOU  598  O   PHE A  81     9652   3893   4024   -468    485   -416       O
ATOM    599  CB  PHE A  81     -51.556 114.462 -18.174  1.00 48.37           C
ANISOU  599  CB  PHE A  81    10154   4082   4142   -797    377   -439       C
ATOM    600  CG  PHE A  81     -51.703 115.804 -17.477  1.00 50.45           C
ANISOU  600  CG  PHE A  81    10606   4219   4343   -846    454   -482       C
ATOM    601  CD1 PHE A  81     -50.833 116.187 -16.454  1.00 51.93           C
ANISOU  601  CD1 PHE A  81    10854   4434   4443  -1026    377   -578       C
ATOM    602  CD2 PHE A  81     -52.747 116.668 -17.825  1.00 50.99           C
ANISOU  602  CD2 PHE A  81    10786   4152   4435   -687    591   -453       C
ATOM    603  CE1 PHE A  81     -50.991 117.430 -15.815  1.00 54.15           C
ANISOU  603  CE1 PHE A  81    11309   4585   4680  -1073    452   -654       C
ATOM    604  CE2 PHE A  81     -52.912 117.904 -17.190  1.00 53.05           C
ANISOU  604  CE2 PHE A  81    11237   4277   4643   -716    676   -501       C
ATOM    605  CZ  PHE A  81     -52.032 118.288 -16.182  1.00 54.56           C
ANISOU  605  CZ  PHE A  81    11493   4474   4765   -922    614   -606       C
ATOM    606  N   CYS A  82     -51.467 111.370 -18.791  1.00 44.13           N
ANISOU  606  N   CYS A  82     9240   3794   3733   -665    252   -382       N
ATOM    607  CA  CYS A  82     -51.948 110.237 -19.580  1.00 43.57           C
ANISOU  607  CA  CYS A  82     8937   3789   3828   -542    262   -351       C
ATOM    608  C   CYS A  82     -52.612 109.210 -18.681  1.00 44.32           C
ANISOU  608  C   CYS A  82     9007   3863   3971   -472    352   -324       C
ATOM    609  O   CYS A  82     -53.701 108.697 -18.987  1.00 44.58           O
ANISOU  609  O   CYS A  82     8920   3853   4165   -371    462   -358       O
ATOM    610  CB  CYS A  82     -50.778 109.603 -20.311  1.00 43.64           C
ANISOU  610  CB  CYS A  82     8766   3938   3876   -601    135   -322       C
ATOM    611  SG  CYS A  82     -50.128 110.631 -21.623  1.00 44.04           S
ANISOU  611  SG  CYS A  82     8823   4001   3908   -666    115   -327       S
ATOM    612  N   LEU A  83     -51.973 108.942 -17.538  1.00 38.39           N
ANISOU  612  N   LEU A  83     8373   3141   3071   -522    319   -273       N
ATOM    613  CA  LEU A  83     -52.484 108.025 -16.528  1.00 39.81           C
ANISOU  613  CA  LEU A  83     8613   3275   3237   -444    448   -200       C
ATOM    614  C   LEU A  83     -53.893 108.370 -16.075  1.00 40.39           C
ANISOU  614  C   LEU A  83     8775   3218   3352   -381    672   -235       C
ATOM    615  O   LEU A  83     -54.633 107.479 -15.659  1.00 42.13           O
ANISOU  615  O   LEU A  83     8960   3368   3681   -324    858   -186       O
ATOM    616  CB  LEU A  83     -51.523 108.001 -15.350  1.00 40.91           C
ANISOU  616  CB  LEU A  83     8929   3500   3116   -461    344   -147       C
ATOM    617  CG  LEU A  83     -51.788 107.015 -14.214  1.00 43.46           C
ANISOU  617  CG  LEU A  83     9388   3788   3338   -339    474    -16       C
ATOM    618  CD1 LEU A  83     -51.980 105.605 -14.774  1.00 45.35           C
ANISOU  618  CD1 LEU A  83     9447   3964   3818   -272    566     78       C
ATOM    619  CD2 LEU A  83     -50.595 107.036 -13.232  1.00 43.80           C
ANISOU  619  CD2 LEU A  83     9579   3994   3070   -305    275     16       C
ATOM    620  N   TYR A  84     -54.293 109.640 -16.132  1.00 38.25           N
ANISOU  620  N   TYR A  84     8620   2899   3017   -387    687   -321       N
ATOM    621  CA  TYR A  84     -55.640 110.019 -15.722  1.00 39.07           C
ANISOU  621  CA  TYR A  84     8781   2899   3167   -294    902   -372       C
ATOM    622  C   TYR A  84     -56.476 110.464 -16.912  1.00 38.64           C
ANISOU  622  C   TYR A  84     8549   2831   3301   -204    907   -466       C
ATOM    623  O   TYR A  84     -57.464 111.192 -16.765  1.00 39.42           O
ANISOU  623  O   TYR A  84     8699   2864   3416   -100   1031   -537       O
ATOM    624  CB  TYR A  84     -55.583 111.094 -14.635  1.00 39.70           C
ANISOU  624  CB  TYR A  84     9172   2919   2991   -307    943   -408       C
ATOM    625  CG  TYR A  84     -55.106 110.501 -13.325  1.00 40.90           C
ANISOU  625  CG  TYR A  84     9499   3114   2926   -316    971   -327       C
ATOM    626  CD1 TYR A  84     -53.742 110.403 -13.040  1.00 41.01           C
ANISOU  626  CD1 TYR A  84     9575   3247   2758   -396    743   -305       C
ATOM    627  CD2 TYR A  84     -56.008 109.941 -12.430  1.00 42.45           C
ANISOU  627  CD2 TYR A  84     9774   3251   3104   -223   1234   -265       C
ATOM    628  CE1 TYR A  84     -53.295 109.817 -11.863  1.00 42.62           C
ANISOU  628  CE1 TYR A  84     9924   3529   2740   -337    730   -219       C
ATOM    629  CE2 TYR A  84     -55.570 109.345 -11.265  1.00 43.98           C
ANISOU  629  CE2 TYR A  84    10172   3486   3054   -180   1275   -152       C
ATOM    630  CZ  TYR A  84     -54.221 109.293 -10.985  1.00 44.14           C
ANISOU  630  CZ  TYR A  84    10257   3643   2871   -214   1000   -129       C
ATOM    631  OH  TYR A  84     -53.794 108.706  -9.810  1.00 46.53           O
ANISOU  631  OH  TYR A  84    10690   4018   2971   -106    989    -16       O
ATOM    632  N   ALA A  85     -56.115 109.983 -18.096  1.00 37.57           N
ANISOU  632  N   ALA A  85     8201   2777   3295   -206    772   -473       N
ATOM    633  CA  ALA A  85     -56.831 110.338 -19.301  1.00 37.60           C
ANISOU  633  CA  ALA A  85     8044   2817   3427    -73    735   -565       C
ATOM    634  C   ALA A  85     -57.404 109.099 -19.948  1.00 38.75           C
ANISOU  634  C   ALA A  85     7865   3038   3822    -33    746   -644       C
ATOM    635  O   ALA A  85     -56.784 108.032 -19.904  1.00 38.59           O
ANISOU  635  O   ALA A  85     7762   3034   3866   -127    722   -597       O
ATOM    636  CB  ALA A  85     -55.902 111.036 -20.291  1.00 36.33           C
ANISOU  636  CB  ALA A  85     7949   2694   3159    -89    570   -530       C
ATOM    637  N   PRO A  86     -58.572 109.207 -20.570  1.00 41.22           N
ANISOU  637  N   PRO A  86     7978   3397   4286    117    774   -789       N
ATOM    638  CA  PRO A  86     -59.152 108.059 -21.255  1.00 42.94           C
ANISOU  638  CA  PRO A  86     7849   3694   4770    134    766   -936       C
ATOM    639  C   PRO A  86     -58.332 107.687 -22.469  1.00 41.91           C
ANISOU  639  C   PRO A  86     7629   3679   4617    149    555   -949       C
ATOM    640  O   PRO A  86     -57.392 108.376 -22.867  1.00 40.14           O
ANISOU  640  O   PRO A  86     7587   3482   4183    155    436   -838       O
ATOM    641  CB  PRO A  86     -60.531 108.547 -21.694  1.00 45.66           C
ANISOU  641  CB  PRO A  86     7995   4117   5235    328    787  -1124       C
ATOM    642  CG  PRO A  86     -60.407 109.997 -21.778  1.00 44.58           C
ANISOU  642  CG  PRO A  86     8124   3963   4853    473    725  -1042       C
ATOM    643  CD  PRO A  86     -59.428 110.392 -20.686  1.00 42.27           C
ANISOU  643  CD  PRO A  86     8181   3519   4361    298    802   -852       C
ATOM    644  N   HIS A  87     -58.528 106.455 -22.937  1.00 37.43           N
ANISOU  644  N   HIS A  87     6794   3150   4279    110    547  -1078       N
ATOM    645  C   HIS A  87     -58.974 106.477 -25.518  1.00 39.47           C
ANISOU  645  C   HIS A  87     6704   3746   4546    420    195  -1390       C
ATOM    646  O   HIS A  87     -60.158 106.109 -25.720  1.00 43.03           O
ANISOU  646  O   HIS A  87     6864   4268   5218    491    206  -1635       O
ATOM    647  CA AHIS A  87     -58.013 106.077 -24.251  0.50 36.96           C
ANISOU  647  CA AHIS A  87     6603   3231   4210    175    350  -1159       C
ATOM    648  CB AHIS A  87     -57.737 104.590 -24.231  0.50 37.38           C
ANISOU  648  CB AHIS A  87     6493   3223   4487     45    400  -1220       C
ATOM    649  CG AHIS A  87     -56.727 104.161 -25.232  0.50 35.97           C
ANISOU  649  CG AHIS A  87     6284   3148   4236     72    234  -1223       C
ATOM    650  ND1AHIS A  87     -55.986 103.014 -25.091  0.50 35.55           N
ANISOU  650  ND1AHIS A  87     6203   3012   4292    -30    269  -1187       N
ATOM    651  CD2AHIS A  87     -56.311 104.740 -26.378  0.50 35.36           C
ANISOU  651  CD2AHIS A  87     6222   3242   3969    210     57  -1244       C
ATOM    652  CE1AHIS A  87     -55.168 102.895 -26.118  0.50 34.78           C
ANISOU  652  CE1AHIS A  87     6074   3048   4092     37    114  -1211       C
ATOM    653  NE2AHIS A  87     -55.344 103.931 -26.913  0.50 34.51           N
ANISOU  653  NE2AHIS A  87     6072   3172   3869    175     -6  -1240       N
ATOM    654  CA BHIS A  87     -57.947 106.082 -24.294  0.50 36.86           C
ANISOU  654  CA BHIS A  87     6595   3223   4187    176    341  -1154       C
ATOM    655  CB BHIS A  87     -57.583 104.601 -24.553  0.50 37.16           C
ANISOU  655  CB BHIS A  87     6451   3236   4432     70    346  -1234       C
ATOM    656  CG BHIS A  87     -57.319 103.759 -23.346  0.50 36.89           C
ANISOU  656  CG BHIS A  87     6501   3004   4511    -99    543  -1106       C
ATOM    657  ND1BHIS A  87     -58.040 103.859 -22.177  0.50 38.19           N
ANISOU  657  ND1BHIS A  87     6739   3032   4741   -160    765  -1054       N
ATOM    658  CD2BHIS A  87     -56.460 102.729 -23.168  0.50 36.18           C
ANISOU  658  CD2BHIS A  87     6440   2828   4477   -181    568  -1021       C
ATOM    659  CE1BHIS A  87     -57.600 102.963 -21.313  0.50 38.10           C
ANISOU  659  CE1BHIS A  87     6834   2857   4785   -268    920   -914       C
ATOM    660  NE2BHIS A  87     -56.643 102.262 -21.892  0.50 36.97           N
ANISOU  660  NE2BHIS A  87     6665   2738   4643   -272    795   -891       N
ATOM    661  N   CYS A  88     -58.482 107.432 -26.257  1.00 44.58           N
ANISOU  661  N   CYS A  88     7528   4482   4928    570     64  -1294       N
ATOM    662  CA  CYS A  88     -59.314 107.973 -27.307  1.00 46.94           C
ANISOU  662  CA  CYS A  88     7715   4966   5155    865    -82  -1450       C
ATOM    663  C   CYS A  88     -58.398 108.672 -28.285  1.00 45.63           C
ANISOU  663  C   CYS A  88     7782   4873   4684    997   -194  -1297       C
ATOM    664  O   CYS A  88     -57.167 108.587 -28.172  1.00 43.30           O
ANISOU  664  O   CYS A  88     7651   4502   4301    821   -154  -1123       O
ATOM    665  CB  CYS A  88     -60.353 108.924 -26.729  1.00 48.79           C
ANISOU  665  CB  CYS A  88     7994   5158   5384   1004     -3  -1462       C
ATOM    666  SG  CYS A  88     -59.616 110.238 -25.740  1.00 45.91           S
ANISOU  666  SG  CYS A  88     8103   4556   4786    914    146  -1150       S
ATOM    667  N   TRP A  89     -58.990 109.337 -29.275  1.00 47.66           N
ANISOU  667  N   TRP A  89     8420   4259   5429    490     31   -188       N
ATOM    668  CA  TRP A  89     -58.149 110.085 -30.199  1.00 47.27           C
ANISOU  668  CA  TRP A  89     8581   4216   5163    438     11   -211       C
ATOM    669  C   TRP A  89     -57.535 111.312 -29.519  1.00 46.28           C
ANISOU  669  C   TRP A  89     8731   3999   4857    325    183   -189       C
ATOM    670  O   TRP A  89     -56.325 111.566 -29.655  1.00 45.46           O
ANISOU  670  O   TRP A  89     8735   3935   4601    151    212   -221       O
ATOM    671  CB  TRP A  89     -58.933 110.466 -31.452  1.00 48.76           C
ANISOU  671  CB  TRP A  89     8809   4365   5353    626   -106   -198       C
ATOM    672  CG  TRP A  89     -58.104 111.342 -32.317  1.00 48.39           C
ANISOU  672  CG  TRP A  89     9028   4294   5063    581    -72   -195       C
ATOM    673  CD1 TRP A  89     -57.122 110.955 -33.181  1.00 48.20           C
ANISOU  673  CD1 TRP A  89     9029   4366   4920    502   -127   -234       C
ATOM    674  CD2 TRP A  89     -58.153 112.767 -32.373  1.00 48.49           C
ANISOU  674  CD2 TRP A  89     9339   4163   4921    610     54   -139       C
ATOM    675  NE1 TRP A  89     -56.551 112.056 -33.764  1.00 48.44           N
ANISOU  675  NE1 TRP A  89     9340   4326   4741    465    -24   -196       N
ATOM    676  CE2 TRP A  89     -57.180 113.182 -33.290  1.00 48.54           C
ANISOU  676  CE2 TRP A  89     9534   4179   4728    525     79   -139       C
ATOM    677  CE3 TRP A  89     -58.937 113.737 -31.736  1.00 48.70           C
ANISOU  677  CE3 TRP A  89     9506   4042   4956    711    164    -85       C
ATOM    678  CZ2 TRP A  89     -56.966 114.518 -33.586  1.00 48.82           C
ANISOU  678  CZ2 TRP A  89     9898   4067   4584    515    207    -82       C
ATOM    679  CZ3 TRP A  89     -58.717 115.070 -32.029  1.00 48.50           C
ANISOU  679  CZ3 TRP A  89     9821   3868   4739    718    275    -40       C
ATOM    680  CH2 TRP A  89     -57.740 115.443 -32.942  1.00 48.68           C
ANISOU  680  CH2 TRP A  89    10031   3889   4576    609    293    -37       C
ATOM    681  N   THR A  90     -58.347 112.067 -28.760  1.00 41.66           N
ANISOU  681  N   THR A  90     8253   3284   4293    420    301   -140       N
ATOM    682  CA  THR A  90     -57.873 113.314 -28.156  1.00 40.76           C
ANISOU  682  CA  THR A  90     8449   3041   3999    330    449   -132       C
ATOM    683  C   THR A  90     -56.696 113.075 -27.218  1.00 39.84           C
ANISOU  683  C   THR A  90     8358   2979   3799     99    485   -186       C
ATOM    684  O   THR A  90     -55.735 113.850 -27.205  1.00 39.45           O
ANISOU  684  O   THR A  90     8509   2886   3593    -74    527   -216       O
ATOM    685  CB  THR A  90     -59.011 113.988 -27.409  1.00 41.12           C
ANISOU  685  CB  THR A  90     8593   2943   4089    508    574    -75       C
ATOM    686  OG1 THR A  90     -60.043 114.325 -28.346  1.00 42.47           O
ANISOU  686  OG1 THR A  90     8739   3068   4328    734    519    -28       O
ATOM    687  CG2 THR A  90     -58.533 115.227 -26.752  1.00 40.44           C
ANISOU  687  CG2 THR A  90     8859   2698   3807    421    713    -82       C
ATOM    688  N   SER A  91     -56.727 111.990 -26.442  1.00 37.91           N
ANISOU  688  N   SER A  91     7910   2829   3665     89    461   -199       N
ATOM    689  CA  SER A  91     -55.594 111.744 -25.564  1.00 36.98           C
ANISOU  689  CA  SER A  91     7820   2774   3454   -101    463   -255       C
ATOM    690  C   SER A  91     -54.337 111.401 -26.337  1.00 36.73           C
ANISOU  690  C   SER A  91     7704   2883   3368   -268    362   -309       C
ATOM    691  O   SER A  91     -53.240 111.709 -25.866  1.00 36.58           O
ANISOU  691  O   SER A  91     7763   2894   3241   -455    364   -360       O
ATOM    692  CB  SER A  91     -55.932 110.650 -24.566  1.00 37.13           C
ANISOU  692  CB  SER A  91     7676   2849   3584    -46    470   -241       C
ATOM    693  OG  SER A  91     -57.195 110.960 -24.002  1.00 37.83           O
ANISOU  693  OG  SER A  91     7812   2815   3748    130    596   -172       O
ATOM    694  N   THR A  92     -54.447 110.724 -27.487  1.00 45.24           N
ANISOU  694  N   THR A  92     8613   4053   4523   -199    269   -305       N
ATOM    695  CA  THR A  92     -53.250 110.462 -28.291  1.00 45.17           C
ANISOU  695  CA  THR A  92     8542   4175   4445   -329    212   -347       C
ATOM    696  C   THR A  92     -52.782 111.728 -28.989  1.00 45.93           C
ANISOU  696  C   THR A  92     8863   4189   4400   -421    292   -331       C
ATOM    697  O   THR A  92     -51.571 111.965 -29.115  1.00 46.34           O
ANISOU  697  O   THR A  92     8926   4309   4374   -614    318   -361       O
ATOM    698  CB  THR A  92     -53.495 109.350 -29.306  1.00 45.56           C
ANISOU  698  CB  THR A  92     8391   4330   4587   -208     92   -356       C
ATOM    699  OG1 THR A  92     -53.906 108.165 -28.619  1.00 45.47           O
ANISOU  699  OG1 THR A  92     8188   4367   4722   -146     30   -366       O
ATOM    700  CG2 THR A  92     -52.214 109.043 -30.062  1.00 45.77           C
ANISOU  700  CG2 THR A  92     8361   4501   4530   -316     67   -396       C
ATOM    701  N   MET A  93     -53.726 112.545 -29.473  1.00 58.16           N
ANISOU  701  N   MET A  93    10584   5590   5926   -283    336   -278       N
ATOM    702  CA  MET A  93     -53.364 113.856 -30.010  1.00 58.90           C
ANISOU  702  CA  MET A  93    10952   5554   5873   -364    439   -247       C
ATOM    703  C   MET A  93     -52.631 114.686 -28.969  1.00 58.77           C
ANISOU  703  C   MET A  93    11101   5449   5780   -585    528   -279       C
ATOM    704  O   MET A  93     -51.494 115.114 -29.189  1.00 59.87           O
ANISOU  704  O   MET A  93    11292   5608   5848   -807    572   -299       O
ATOM    705  CB  MET A  93     -54.619 114.588 -30.458  1.00 59.36           C
ANISOU  705  CB  MET A  93    11186   5450   5918   -138    463   -182       C
ATOM    706  CG  MET A  93     -54.385 115.910 -31.142  1.00 60.36           C
ANISOU  706  CG  MET A  93    11636   5414   5885   -174    571   -132       C
ATOM    707  SD  MET A  93     -53.313 115.770 -32.572  1.00 62.08           S
ANISOU  707  SD  MET A  93    11857   5735   5997   -274    582   -116       S
ATOM    708  CE  MET A  93     -53.820 117.247 -33.450  1.00 63.09           C
ANISOU  708  CE  MET A  93    12399   5615   5957   -152    693    -18       C
ATOM    709  N   ALA A  94     -53.237 114.850 -27.791  1.00 49.17           N
ANISOU  709  N   ALA A  94     9953   4143   4587   -531    551   -289       N
ATOM    710  CA  ALA A  94     -52.643 115.681 -26.752  1.00 49.08           C
ANISOU  710  CA  ALA A  94    10149   4019   4480   -716    609   -337       C
ATOM    711  C   ALA A  94     -51.278 115.152 -26.323  1.00 49.26           C
ANISOU  711  C   ALA A  94    10010   4204   4502   -960    532   -415       C
ATOM    712  O   ALA A  94     -50.319 115.918 -26.201  1.00 50.28           O
ANISOU  712  O   ALA A  94    10261   4282   4561  -1200    554   -458       O
ATOM    713  CB  ALA A  94     -53.592 115.778 -25.560  1.00 48.54           C
ANISOU  713  CB  ALA A  94    10182   3842   4419   -565    652   -333       C
ATOM    714  N   ALA A  95     -51.162 113.845 -26.101  1.00 42.63           N
ANISOU  714  N   ALA A  95     8887   3556   3752   -904    436   -436       N
ATOM    715  CA  ALA A  95     -49.864 113.284 -25.733  1.00 42.91           C
ANISOU  715  CA  ALA A  95     8748   3766   3792  -1096    348   -507       C
ATOM    716  C   ALA A  95     -48.829 113.491 -26.832  1.00 44.69           C
ANISOU  716  C   ALA A  95     8889   4082   4010  -1262    369   -507       C
ATOM    717  O   ALA A  95     -47.637 113.585 -26.545  1.00 45.80           O
ANISOU  717  O   ALA A  95     8945   4313   4143  -1484    333   -566       O
ATOM    718  CB  ALA A  95     -50.011 111.798 -25.420  1.00 42.24           C
ANISOU  718  CB  ALA A  95     8399   3851   3800   -964    253   -513       C
ATOM    719  N   ALA A  96     -49.255 113.497 -28.099  1.00 51.77           N
ANISOU  719  N   ALA A  96     9790   4970   4912  -1144    423   -441       N
ATOM    720  CA  ALA A  96     -48.341 113.759 -29.209  1.00 53.83           C
ANISOU  720  CA  ALA A  96    10016   5296   5141  -1273    491   -419       C
ATOM    721  C   ALA A  96     -47.816 115.187 -29.166  1.00 55.43           C
ANISOU  721  C   ALA A  96    10465   5327   5270  -1505    607   -410       C
ATOM    722  O   ALA A  96     -46.606 115.416 -29.296  1.00 57.67           O
ANISOU  722  O   ALA A  96    10658   5687   5567  -1751    646   -434       O
ATOM    723  CB  ALA A  96     -49.040 113.493 -30.537  1.00 54.04           C
ANISOU  723  CB  ALA A  96    10062   5322   5149  -1055    513   -351       C
ATOM    724  N   ALA A  97     -48.728 116.165 -29.040  1.00 52.49           N
ANISOU  724  N   ALA A  97    10400   4713   4830  -1426    673   -372       N
ATOM    725  CA  ALA A  97     -48.331 117.570 -28.927  1.00 53.56           C
ANISOU  725  CA  ALA A  97    10829   4631   4892  -1639    783   -366       C
ATOM    726  C   ALA A  97     -47.398 117.787 -27.736  1.00 53.71           C
ANISOU  726  C   ALA A  97    10812   4661   4934  -1915    713   -473       C
ATOM    727  O   ALA A  97     -46.363 118.449 -27.854  1.00 55.63           O
ANISOU  727  O   ALA A  97    11081   4868   5186  -2208    764   -494       O
ATOM    728  CB  ALA A  97     -49.567 118.461 -28.812  1.00 52.39           C
ANISOU  728  CB  ALA A  97    11020   4220   4664  -1452    846   -318       C
ATOM    729  N   ASP A  98     -47.737 117.226 -26.574  1.00 60.32           N
ANISOU  729  N   ASP A  98    11589   5547   5784  -1827    592   -540       N
ATOM    730  CA  ASP A  98     -46.902 117.489 -25.408  1.00 61.19           C
ANISOU  730  CA  ASP A  98    11704   5659   5884  -2055    493   -647       C
ATOM    731  C   ASP A  98     -45.555 116.768 -25.484  1.00 62.13           C
ANISOU  731  C   ASP A  98    11479   6034   6094  -2259    397   -708       C
ATOM    732  O   ASP A  98     -44.603 117.205 -24.841  1.00 63.84           O
ANISOU  732  O   ASP A  98    11685   6248   6324  -2525    317   -800       O
ATOM    733  CB  ASP A  98     -47.652 117.128 -24.132  1.00 60.00           C
ANISOU  733  CB  ASP A  98    11573   5522   5702  -1846    411   -660       C
ATOM    734  CG  ASP A  98     -49.046 117.777 -24.068  1.00 59.93           C
ANISOU  734  CG  ASP A  98    11799   5338   5636  -1588    524   -563       C
ATOM    735  OD1 ASP A  98     -49.285 118.799 -24.763  1.00 61.27           O
ANISOU  735  OD1 ASP A  98    12161   5362   5758  -1597    636   -502       O
ATOM    736  OD2 ASP A  98     -49.909 117.280 -23.305  1.00 58.82           O1-
ANISOU  736  OD2 ASP A  98    11654   5203   5491  -1370    510   -546       O1-
ATOM    737  N   LEU A  99     -45.431 115.620 -26.332  1.00 53.10           N
ANISOU  737  N   LEU A  99    10024   5129   5024  -2121    396   -657       N
ATOM    738  CA  LEU A  99     -44.135 114.985 -26.488  1.00 55.26           C
ANISOU  738  CA  LEU A  99     9959   5653   5386  -2280    333   -700       C
ATOM    739  C   LEU A  99     -43.246 115.941 -27.279  1.00 58.27           C
ANISOU  739  C   LEU A  99    10361   5982   5798  -2560    472   -671       C
ATOM    740  O   LEU A  99     -42.065 116.110 -26.975  1.00 60.47           O
ANISOU  740  O   LEU A  99    10460   6359   6156  -2830    422   -736       O
ATOM    741  CB  LEU A  99     -44.271 113.652 -27.224  1.00 55.40           C
ANISOU  741  CB  LEU A  99     9712   5887   5450  -2051    320   -654       C
ATOM    742  CG  LEU A  99     -42.975 112.874 -27.458  1.00 58.13           C
ANISOU  742  CG  LEU A  99     9694   6511   5883  -2150    271   -689       C
ATOM    743  CD1 LEU A  99     -42.247 112.634 -26.145  1.00 57.82           C
ANISOU  743  CD1 LEU A  99     9523   6572   5874  -2274     84   -799       C
ATOM    744  CD2 LEU A  99     -43.259 111.559 -28.167  1.00 57.80           C
ANISOU  744  CD2 LEU A  99     9464   6636   5863  -1884    258   -651       C
ATOM    745  N   CYS A 100     -43.940 116.594 -28.407  1.00 71.48           N
ANISOU  745  N   CYS A 100    12275   7480   7405  -2466    663   -555       N
ATOM    746  CA  CYS A 100     -43.169 117.575 -29.333  1.00 74.47           C
ANISOU  746  CA  CYS A 100    12731   7767   7795  -2719    860   -489       C
ATOM    747  C   CYS A 100     -42.669 118.669 -28.358  1.00 74.40           C
ANISOU  747  C   CYS A 100    12889   7572   7809  -3041    816   -574       C
ATOM    748  O   CYS A 100     -41.376 118.869 -28.267  1.00 76.79           O
ANISOU  748  O   CYS A 100    12974   7973   8232  -3369    813   -621       O
ATOM    749  CB  CYS A 100     -44.038 118.227 -30.338  1.00 74.21           C
ANISOU  749  CB  CYS A 100    13015   7529   7653  -2563   1029   -370       C
ATOM    750  SG  CYS A 100     -44.514 117.536 -31.800  1.00 75.97           S
ANISOU  750  SG  CYS A 100    13193   7860   7811  -2266   1123   -259       S
ATOM    751  N   GLU A 101     -43.454 119.131 -27.536  1.00 64.85           N
ANISOU  751  N   GLU A 101    11955   6166   6518  -2967    746   -618       N
ATOM    752  CA  GLU A 101     -42.989 120.219 -26.747  1.00 66.57           C
ANISOU  752  CA  GLU A 101    12321   6237   6738  -3203    704   -684       C
ATOM    753  C   GLU A 101     -41.906 119.847 -25.794  1.00 67.65           C
ANISOU  753  C   GLU A 101    12180   6548   6974  -3425    504   -817       C
ATOM    754  O   GLU A 101     -40.987 120.532 -25.625  1.00 70.47           O
ANISOU  754  O   GLU A 101    12470   6891   7415  -3699    487   -857       O
ATOM    755  CB  GLU A 101     -44.143 120.786 -26.003  1.00 65.64           C
ANISOU  755  CB  GLU A 101    12490   5959   6490  -2945    673   -670       C
ATOM    756  CG  GLU A 101     -43.738 121.773 -24.985  1.00 68.23           C
ANISOU  756  CG  GLU A 101    12936   6187   6801  -3096    587   -740       C
ATOM    757  CD  GLU A 101     -43.434 123.082 -25.593  1.00 71.42           C
ANISOU  757  CD  GLU A 101    13534   6405   7198  -3270    736   -691       C
ATOM    758  OE1 GLU A 101     -42.659 123.834 -25.020  1.00 74.42           O
ANISOU  758  OE1 GLU A 101    13927   6722   7626  -3513    667   -763       O
ATOM    759  OE2 GLU A 101     -43.968 123.366 -26.648  1.00 71.12           O1-
ANISOU  759  OE2 GLU A 101    13641   6276   7106  -3154    915   -583       O1-
ATOM    760  N   ILE A 102     -42.005 118.730 -25.163  1.00 56.35           N
ANISOU  760  N   ILE A 102    10578   5292   5541  -3292    337   -890       N
ATOM    761  CA  ILE A 102     -40.982 118.331 -24.204  1.00 57.49           C
ANISOU  761  CA  ILE A 102    10458   5623   5760  -3457    111  -1020       C
ATOM    762  C   ILE A 102     -39.618 118.234 -24.866  1.00 60.04           C
ANISOU  762  C   ILE A 102    10425   6131   6257  -3765    143  -1031       C
ATOM    763  O   ILE A 102     -38.594 118.558 -24.260  1.00 62.73           O
ANISOU  763  O   ILE A 102    10601   6532   6700  -4032     -2  -1132       O
ATOM    764  CB  ILE A 102     -41.408 117.011 -23.543  1.00 54.95           C
ANISOU  764  CB  ILE A 102    10008   5484   5387  -3181    -48  -1061       C
ATOM    765  CG1 ILE A 102     -42.521 117.332 -22.542  1.00 53.90           C
ANISOU  765  CG1 ILE A 102    10181   5179   5118  -2925    -82  -1048       C
ATOM    766  CG2 ILE A 102     -40.222 116.266 -22.947  1.00 56.45           C
ANISOU  766  CG2 ILE A 102     9826   5952   5669  -3298   -265  -1165       C
ATOM    767  CD1 ILE A 102     -43.293 116.174 -22.092  1.00 51.35           C
ANISOU  767  CD1 ILE A 102     9820   4953   4738  -2621   -143  -1037       C
ATOM    768  N   MET A 103     -39.573 117.799 -26.113  1.00 60.97           N
ANISOU  768  N   MET A 103    10371   6375   6422  -3664    336   -904       N
ATOM    769  CA  MET A 103     -38.283 117.652 -26.772  1.00 64.51           C
ANISOU  769  CA  MET A 103    10436   7035   7040  -3893    413   -884       C
ATOM    770  C   MET A 103     -37.771 118.928 -27.405  1.00 66.37           C
ANISOU  770  C   MET A 103    10800   7068   7349  -4238    623   -828       C
ATOM    771  O   MET A 103     -36.549 119.104 -27.504  1.00 69.22           O
ANISOU  771  O   MET A 103    10852   7556   7892  -4550    639   -856       O
ATOM    772  CB  MET A 103     -38.340 116.507 -27.758  1.00 65.58           C
ANISOU  772  CB  MET A 103    10321   7417   7180  -3617    522   -786       C
ATOM    773  CG  MET A 103     -38.446 115.246 -26.960  1.00 64.30           C
ANISOU  773  CG  MET A 103     9957   7473   7002  -3379    285   -866       C
ATOM    774  SD  MET A 103     -37.900 113.998 -28.028  1.00 67.36           S
ANISOU  774  SD  MET A 103     9953   8182   7456  -3189    386   -791       S
ATOM    775  CE  MET A 103     -39.352 114.115 -29.044  1.00 65.46           C
ANISOU  775  CE  MET A 103    10085   7731   7057  -2906    573   -664       C
ATOM    776  N   HIS A 104     -38.666 119.812 -27.857  1.00 90.57           N
ANISOU  776  N   HIS A 104    14301   9821  10289  -4186    793   -743       N
ATOM    777  CA  HIS A 104     -38.203 121.128 -28.283  1.00 93.21           C
ANISOU  777  CA  HIS A 104    14790   9944  10681  -4462    970   -687       C
ATOM    778  C   HIS A 104     -37.641 121.898 -27.098  1.00 95.76           C
ANISOU  778  C   HIS A 104    15097  10207  11082  -4654    755   -818       C
ATOM    779  O   HIS A 104     -36.688 122.672 -27.252  1.00 99.69           O
ANISOU  779  O   HIS A 104    15473  10669  11736  -4952    815   -817       O
ATOM    780  CB  HIS A 104     -39.346 121.914 -28.933  1.00 92.35           C
ANISOU  780  CB  HIS A 104    15137   9559  10394  -4231   1154   -564       C
ATOM    781  CG  HIS A 104     -39.638 121.509 -30.351  1.00 92.19           C
ANISOU  781  CG  HIS A 104    15156   9559  10314  -4094   1411   -404       C
ATOM    782  ND1 HIS A 104     -40.923 121.370 -30.842  1.00 89.86           N
ANISOU  782  ND1 HIS A 104    15161   9141   9839  -3740   1465   -321       N
ATOM    783  CD2 HIS A 104     -38.808 121.245 -31.392  1.00 94.20           C
ANISOU  783  CD2 HIS A 104    15175   9964  10654  -4212   1626   -302       C
ATOM    784  CE1 HIS A 104     -40.869 121.021 -32.117  1.00 90.93           C
ANISOU  784  CE1 HIS A 104    15236   9377   9935  -3601   1659   -189       C
ATOM    785  NE2 HIS A 104     -39.598 120.938 -32.474  1.00 93.78           N
ANISOU  785  NE2 HIS A 104    15287   9902  10442  -3872   1776   -170       N
ATOM    786  N   LEU A 105     -38.180 121.645 -25.902  1.00 64.83           N
ANISOU  786  N   LEU A 105    11284   6283   7065  -4481    504   -929       N
ATOM    787  CA  LEU A 105     -37.703 122.308 -24.698  1.00 67.21           C
ANISOU  787  CA  LEU A 105    11605   6520   7410  -4621    278  -1058       C
ATOM    788  C   LEU A 105     -36.351 121.756 -24.256  1.00 69.43           C
ANISOU  788  C   LEU A 105    11417   7064   7898  -4870     78  -1175       C
ATOM    789  O   LEU A 105     -35.474 122.516 -23.842  1.00 73.68           O
ANISOU  789  O   LEU A 105    11857   7553   8583  -5138    -21  -1248       O
ATOM    790  CB  LEU A 105     -38.743 122.157 -23.596  1.00 64.99           C
ANISOU  790  CB  LEU A 105    11595   6161   6938  -4313    113  -1114       C
ATOM    791  CG  LEU A 105     -39.977 123.048 -23.692  1.00 64.17           C
ANISOU  791  CG  LEU A 105    11952   5778   6653  -4096    261  -1027       C
ATOM    792  CD1 LEU A 105     -40.835 122.835 -22.484  1.00 62.50           C
ANISOU  792  CD1 LEU A 105    11929   5531   6289  -3820    105  -1080       C
ATOM    793  CD2 LEU A 105     -39.604 124.508 -23.859  1.00 67.96           C
ANISOU  793  CD2 LEU A 105    12627   6024   7169  -4323    353  -1015       C
ATOM    794  N   HIS A 106     -36.246 120.431 -24.155  1.00 70.94           N
ANISOU  794  N   HIS A 106    11333   7528   8091  -4751    -33  -1212       N
ATOM    795  CA  HIS A 106     -35.021 119.798 -23.642  1.00 72.97           C
ANISOU  795  CA  HIS A 106    11124   8076   8525  -4921   -264  -1330       C
ATOM    796  C   HIS A 106     -34.006 119.191 -24.617  1.00 74.41           C
ANISOU  796  C   HIS A 106    10823   8538   8911  -5118   -128  -1280       C
ATOM    797  O   HIS A 106     -32.887 118.868 -24.220  1.00 76.92           O
ANISOU  797  O   HIS A 106    10718   9095   9413  -5279   -310  -1371       O
ATOM    798  CB  HIS A 106     -35.387 118.751 -22.583  1.00 70.54           C
ANISOU  798  CB  HIS A 106    10796   7920   8087  -4647   -544  -1433       C
ATOM    799  CG  HIS A 106     -36.201 119.296 -21.451  1.00 70.09           C
ANISOU  799  CG  HIS A 106    11145   7635   7852  -4457   -680  -1487       C
ATOM    800  ND1 HIS A 106     -35.634 119.805 -20.303  1.00 73.29           N
ANISOU  800  ND1 HIS A 106    11558   8000   8289  -4552   -940  -1625       N
ATOM    801  CD2 HIS A 106     -37.541 119.413 -21.293  1.00 67.33           C
ANISOU  801  CD2 HIS A 106    11193   7092   7296  -4168   -581  -1419       C
ATOM    802  CE1 HIS A 106     -36.589 120.211 -19.485  1.00 72.32           C
ANISOU  802  CE1 HIS A 106    11841   7670   7969  -4331   -976  -1636       C
ATOM    803  NE2 HIS A 106     -37.756 119.984 -20.062  1.00 68.66           N
ANISOU  803  NE2 HIS A 106    11600   7119   7368  -4095   -753  -1504       N
ATOM    804  N   PHE A 107     -34.435 118.977 -25.857  1.00 83.78           N
ANISOU  804  N   PHE A 107    12069   9709  10055  -5063    186  -1133       N
ATOM    805  CA  PHE A 107     -33.565 118.451 -26.902  1.00 86.57           C
ANISOU  805  CA  PHE A 107    11982  10337  10575  -5098    391  -1029       C
ATOM    806  C   PHE A 107     -33.758 119.248 -28.190  1.00 87.50           C
ANISOU  806  C   PHE A 107    12310  10252  10685  -5194    787   -852       C
ATOM    807  O   PHE A 107     -34.302 118.726 -29.163  1.00 87.51           O
ANISOU  807  O   PHE A 107    12373  10307  10571  -4893    995   -716       O
ATOM    808  CB  PHE A 107     -33.853 116.969 -27.147  1.00 86.17           C
ANISOU  808  CB  PHE A 107    11718  10580  10443  -4663    355   -990       C
ATOM    809  CG  PHE A 107     -33.628 116.101 -25.942  1.00 85.32           C
ANISOU  809  CG  PHE A 107    11412  10677  10330  -4536    -10  -1139       C
ATOM    810  CD1 PHE A 107     -32.384 115.542 -25.697  1.00 87.86           C
ANISOU  810  CD1 PHE A 107    11219  11320  10844  -4645   -152  -1210       C
ATOM    811  CD2 PHE A 107     -34.659 115.844 -25.055  1.00 81.94           C
ANISOU  811  CD2 PHE A 107    11310  10120   9702  -4292   -199  -1201       C
ATOM    812  CE1 PHE A 107     -32.174 114.743 -24.589  1.00 87.15           C
ANISOU  812  CE1 PHE A 107    10977  11411  10726  -4500   -499  -1342       C
ATOM    813  CE2 PHE A 107     -34.455 115.046 -23.945  1.00 81.38           C
ANISOU  813  CE2 PHE A 107    11099  10220   9600  -4159   -516  -1323       C
ATOM    814  CZ  PHE A 107     -33.211 114.495 -23.712  1.00 83.89           C
ANISOU  814  CZ  PHE A 107    10935  10850  10090  -4257   -678  -1395       C
ATOM    815  N   PRO A 108     -33.315 120.515 -28.207  1.00 74.99           N
ANISOU  815  N   PRO A 108    10839   8444   9211  -5509    873   -840       N
ATOM    816  CA  PRO A 108     -33.511 121.298 -29.437  1.00 75.89           C
ANISOU  816  CA  PRO A 108    11186   8357   9291  -5534   1254   -654       C
ATOM    817  C   PRO A 108     -32.448 121.055 -30.496  1.00 78.81           C
ANISOU  817  C   PRO A 108    11151   8943   9851  -5698   1545   -532       C
ATOM    818  O   PRO A 108     -32.723 121.283 -31.685  1.00 78.95           O
ANISOU  818  O   PRO A 108    11353   8866   9778  -5605   1889   -354       O
ATOM    819  CB  PRO A 108     -33.509 122.750 -28.927  1.00 78.81           C
ANISOU  819  CB  PRO A 108    11844   8410   9691  -5693   1194   -688       C
ATOM    820  CG  PRO A 108     -32.734 122.707 -27.665  1.00 80.89           C
ANISOU  820  CG  PRO A 108    11829   8788  10118  -5872    840   -874       C
ATOM    821  CD  PRO A 108     -32.940 121.369 -27.065  1.00 77.47           C
ANISOU  821  CD  PRO A 108    11202   8623   9609  -5674    605   -976       C
ATOM    822  N   GLU A 109     -31.271 120.562 -30.097  1.00137.18           N
ANISOU  822  N   GLU A 109    17997  16637  17488  -5889   1415   -617       N
ATOM    823  CA  GLU A 109     -30.159 120.216 -30.982  1.00140.56           C
ANISOU  823  CA  GLU A 109    17946  17333  18128  -6016   1680   -510       C
ATOM    824  C   GLU A 109     -30.272 118.795 -31.541  1.00140.27           C
ANISOU  824  C   GLU A 109    17674  17631  17991  -5658   1753   -462       C
ATOM    825  O   GLU A 109     -29.573 118.461 -32.507  1.00142.70           O
ANISOU  825  O   GLU A 109    17682  18142  18396  -5640   2051   -336       O
ATOM    826  CB  GLU A 109     -28.815 120.368 -30.235  1.00144.37           C
ANISOU  826  CB  GLU A 109    17910  17997  18946  -6306   1461   -626       C
ATOM    827  CG  GLU A 109     -28.483 119.271 -29.149  1.00143.63           C
ANISOU  827  CG  GLU A 109    17439  18234  18902  -6228   1050   -821       C
ATOM    828  CD  GLU A 109     -29.272 119.382 -27.815  1.00141.06           C
ANISOU  828  CD  GLU A 109    17464  17733  18399  -6124    633   -999       C
ATOM    829  OE1 GLU A 109     -30.164 120.249 -27.691  1.00139.83           O
ANISOU  829  OE1 GLU A 109    17840  17215  18074  -6090    660   -979       O
ATOM    830  OE2 GLU A 109     -29.027 118.543 -26.918  1.00140.58           O1-
ANISOU  830  OE2 GLU A 109    17154  17913  18349  -6027    294  -1147       O1-
ATOM    831  N   GLU A 110     -31.137 117.953 -30.961  1.00103.93           N
ANISOU  831  N   GLU A 110    13213  13084  13192  -5279   1477   -549       N
ATOM    832  CA  GLU A 110     -31.231 116.564 -31.395  1.00104.55           C
ANISOU  832  CA  GLU A 110    13076  13465  13183  -4852   1477   -517       C
ATOM    833  C   GLU A 110     -32.111 116.426 -32.629  1.00103.74           C
ANISOU  833  C   GLU A 110    13319  13246  12849  -4539   1766   -355       C
ATOM    834  O   GLU A 110     -33.157 117.073 -32.753  1.00101.00           O
ANISOU  834  O   GLU A 110    13463  12589  12324  -4480   1803   -315       O
ATOM    835  CB  GLU A 110     -31.741 115.644 -30.284  1.00102.64           C
ANISOU  835  CB  GLU A 110    12824  13330  12844  -4584   1077   -668       C
ATOM    836  CG  GLU A 110     -30.661 115.369 -29.218  1.00104.24           C
ANISOU  836  CG  GLU A 110    12571  13774  13262  -4782    776   -823       C
ATOM    837  CD  GLU A 110     -29.374 114.722 -29.760  1.00108.15           C
ANISOU  837  CD  GLU A 110    12472  14642  13977  -4807    900   -784       C
ATOM    838  OE1 GLU A 110     -28.334 114.859 -29.074  1.00109.82           O
ANISOU  838  OE1 GLU A 110    12283  15018  14424  -5079    713   -891       O
ATOM    839  OE2 GLU A 110     -29.366 114.151 -30.878  1.00109.50           O1-
ANISOU  839  OE2 GLU A 110    12576  14937  14093  -4570   1187   -650       O1-
ATOM    840  N   GLU A 111     -31.629 115.606 -33.569  1.00106.15           N
ANISOU  840  N   GLU A 111    13363  13807  13161  -4335   1973   -264       N
ATOM    841  CA  GLU A 111     -32.355 115.340 -34.800  1.00105.46           C
ANISOU  841  CA  GLU A 111    13579  13650  12843  -4007   2224   -124       C
ATOM    842  C   GLU A 111     -33.627 114.552 -34.515  1.00103.01           C
ANISOU  842  C   GLU A 111    13537  13288  12314  -3606   1972   -189       C
ATOM    843  O   GLU A 111     -34.608 114.659 -35.263  1.00101.19           O
ANISOU  843  O   GLU A 111    13697  12879  11871  -3377   2078   -106       O
ATOM    844  CB  GLU A 111     -31.442 114.585 -35.760  1.00108.36           C
ANISOU  844  CB  GLU A 111    13586  14318  13267  -3876   2483    -34       C
ATOM    845  CG  GLU A 111     -30.091 115.246 -35.905  1.00111.08           C
ANISOU  845  CG  GLU A 111    13554  14762  13889  -4287   2721     23       C
ATOM    846  CD  GLU A 111     -30.200 116.634 -36.516  1.00110.83           C
ANISOU  846  CD  GLU A 111    13865  14405  13841  -4581   3037    162       C
ATOM    847  OE1 GLU A 111     -30.688 116.726 -37.663  1.00110.42           O
ANISOU  847  OE1 GLU A 111    14147  14236  13570  -4366   3329    313       O
ATOM    848  OE2 GLU A 111     -29.831 117.627 -35.842  1.00110.82           O1-
ANISOU  848  OE2 GLU A 111    13835  14246  14028  -5014   2977    115       O1-
ATOM    849  N   ALA A 112     -33.622 113.749 -33.440  1.00 83.09           N
ANISOU  849  N   ALA A 112    10805  10921   9846  -3514   1636   -332       N
ATOM    850  CA  ALA A 112     -34.826 113.044 -33.009  1.00 80.63           C
ANISOU  850  CA  ALA A 112    10731  10540   9365  -3182   1398   -393       C
ATOM    851  C   ALA A 112     -35.976 114.000 -32.712  1.00 77.35           C
ANISOU  851  C   ALA A 112    10791   9774   8826  -3227   1356   -387       C
ATOM    852  O   ALA A 112     -37.136 113.570 -32.671  1.00 75.21           O
ANISOU  852  O   ALA A 112    10765   9405   8405  -2939   1246   -395       O
ATOM    853  CB  ALA A 112     -34.523 112.189 -31.773  1.00 80.30           C
ANISOU  853  CB  ALA A 112    10407  10691   9411  -3132   1066   -538       C
ATOM    854  N   THR A 113     -35.680 115.292 -32.526  1.00 77.43           N
ANISOU  854  N   THR A 113    10931   9584   8905  -3582   1450   -371       N
ATOM    855  CA  THR A 113     -36.698 116.270 -32.155  1.00 74.27           C
ANISOU  855  CA  THR A 113    10990   8839   8391  -3627   1410   -374       C
ATOM    856  C   THR A 113     -37.540 116.737 -33.342  1.00 73.36           C
ANISOU  856  C   THR A 113    11260   8515   8097  -3453   1652   -228       C
ATOM    857  O   THR A 113     -38.705 117.115 -33.160  1.00 70.45           O
ANISOU  857  O   THR A 113    11263   7915   7591  -3305   1582   -225       O
ATOM    858  CB  THR A 113     -36.020 117.480 -31.502  1.00 74.39           C
ANISOU  858  CB  THR A 113    11026   8694   8546  -4078   1406   -423       C
ATOM    859  OG1 THR A 113     -35.206 117.038 -30.405  1.00 75.15           O
ANISOU  859  OG1 THR A 113    10756   8996   8799  -4227   1143   -571       O
ATOM    860  CG2 THR A 113     -37.053 118.486 -31.007  1.00 71.05           C
ANISOU  860  CG2 THR A 113    11100   7901   7994  -4105   1352   -441       C
ATOM    861  N   TYR A 114     -36.984 116.713 -34.551  1.00 82.23           N
ANISOU  861  N   TYR A 114    12312   9722   9211  -3446   1935   -104       N
ATOM    862  CA  TYR A 114     -37.665 117.196 -35.746  1.00 81.25           C
ANISOU  862  CA  TYR A 114    12573   9403   8894  -3279   2172     42       C
ATOM    863  C   TYR A 114     -37.911 116.007 -36.670  1.00 81.71           C
ANISOU  863  C   TYR A 114    12553   9666   8828  -2888   2200     80       C
ATOM    864  O   TYR A 114     -37.061 115.114 -36.787  1.00 83.91           O
ANISOU  864  O   TYR A 114    12451  10232   9198  -2856   2216     55       O
ATOM    865  CB  TYR A 114     -36.830 118.287 -36.453  1.00 82.77           C
ANISOU  865  CB  TYR A 114    12836   9469   9144  -3598   2521    174       C
ATOM    866  CG  TYR A 114     -36.279 119.345 -35.505  1.00 82.83           C
ANISOU  866  CG  TYR A 114    12825   9313   9335  -4053   2479    112       C
ATOM    867  CD1 TYR A 114     -35.043 119.166 -34.877  1.00 85.09           C
ANISOU  867  CD1 TYR A 114    12641   9812   9879  -4364   2418     28       C
ATOM    868  CD2 TYR A 114     -36.996 120.508 -35.221  1.00 80.77           C
ANISOU  868  CD2 TYR A 114    13019   8680   8992  -4160   2479    126       C
ATOM    869  CE1 TYR A 114     -34.533 120.110 -33.996  1.00 85.26           C
ANISOU  869  CE1 TYR A 114    12644   9678  10073  -4791   2335    -53       C
ATOM    870  CE2 TYR A 114     -36.494 121.471 -34.333  1.00 81.22           C
ANISOU  870  CE2 TYR A 114    13084   8567   9208  -4562   2409     46       C
ATOM    871  CZ  TYR A 114     -35.259 121.266 -33.720  1.00 83.47           C
ANISOU  871  CZ  TYR A 114    12900   9064   9751  -4892   2328    -48       C
ATOM    872  OH  TYR A 114     -34.754 122.210 -32.831  1.00 84.84           O
ANISOU  872  OH  TYR A 114    13039   9111  10085  -5171   2169   -153       O
ATOM    873  N   GLY A 115     -39.073 115.989 -37.320  1.00 82.88           N
ANISOU  873  N   GLY A 115    13062   9662   8767  -2580   2191    132       N
ATOM    874  CA  GLY A 115     -39.477 114.778 -38.007  1.00 82.44           C
ANISOU  874  CA  GLY A 115    12955   9775   8594  -2197   2123    123       C
ATOM    875  C   GLY A 115     -39.699 113.692 -36.975  1.00 82.20           C
ANISOU  875  C   GLY A 115    12657   9909   8665  -2091   1806    -24       C
ATOM    876  O   GLY A 115     -39.225 112.556 -37.107  1.00 83.59           O
ANISOU  876  O   GLY A 115    12550  10332   8876  -1948   1756    -68       O
ATOM    877  N   LEU A 116     -40.414 114.068 -35.917  1.00 63.32           N
ANISOU  877  N   LEU A 116    10379   7367   6313  -2154   1608    -94       N
ATOM    878  CA  LEU A 116     -40.680 113.156 -34.812  1.00 62.90           C
ANISOU  878  CA  LEU A 116    10124   7431   6346  -2070   1326   -219       C
ATOM    879  C   LEU A 116     -41.685 112.094 -35.217  1.00 60.15           C
ANISOU  879  C   LEU A 116     9832   7116   5906  -1694   1189   -237       C
ATOM    880  O   LEU A 116     -41.586 110.935 -34.797  1.00 59.81           O
ANISOU  880  O   LEU A 116     9554   7248   5924  -1567   1028   -313       O
ATOM    881  CB  LEU A 116     -41.210 113.949 -33.623  1.00 61.05           C
ANISOU  881  CB  LEU A 116    10051   6997   6148  -2225   1194   -275       C
ATOM    882  CG  LEU A 116     -41.465 113.220 -32.313  1.00 59.02           C
ANISOU  882  CG  LEU A 116     9643   6820   5964  -2173    931   -393       C
ATOM    883  CD1 LEU A 116     -40.216 112.491 -31.855  1.00 61.29           C
ANISOU  883  CD1 LEU A 116     9528   7380   6378  -2289    859   -461       C
ATOM    884  CD2 LEU A 116     -41.940 114.239 -31.299  1.00 55.51           C
ANISOU  884  CD2 LEU A 116     9437   6141   5512  -2330    865   -431       C
ATOM    885  N   PHE A 117     -42.658 112.480 -36.028  1.00 66.34           N
ANISOU  885  N   PHE A 117    10935   7725   6548  -1516   1237   -171       N
ATOM    886  CA  PHE A 117     -43.743 111.622 -36.451  1.00 62.71           C
ANISOU  886  CA  PHE A 117    10555   7257   6014  -1180   1082   -194       C
ATOM    887  C   PHE A 117     -43.626 111.339 -37.934  1.00 63.03           C
ANISOU  887  C   PHE A 117    10702   7344   5901   -984   1210   -130       C
ATOM    888  O   PHE A 117     -42.906 112.020 -38.670  1.00 65.45           O
ANISOU  888  O   PHE A 117    11097   7637   6132  -1092   1458    -38       O
ATOM    889  CB  PHE A 117     -45.090 112.269 -36.146  1.00 59.63           C
ANISOU  889  CB  PHE A 117    10441   6629   5587  -1093    985   -183       C
ATOM    890  CG  PHE A 117     -45.271 112.578 -34.699  1.00 58.92           C
ANISOU  890  CG  PHE A 117    10301   6473   5612  -1251    881   -242       C
ATOM    891  CD1 PHE A 117     -45.245 111.564 -33.762  1.00 57.51           C
ANISOU  891  CD1 PHE A 117     9876   6430   5545  -1220    707   -330       C
ATOM    892  CD2 PHE A 117     -45.444 113.869 -34.269  1.00 59.54           C
ANISOU  892  CD2 PHE A 117    10611   6343   5670  -1419    961   -210       C
ATOM    893  CE1 PHE A 117     -45.390 111.830 -32.425  1.00 55.91           C
ANISOU  893  CE1 PHE A 117     9662   6167   5415  -1341    618   -382       C
ATOM    894  CE2 PHE A 117     -45.596 114.141 -32.934  1.00 58.27           C
ANISOU  894  CE2 PHE A 117    10439   6114   5586  -1543    863   -275       C
ATOM    895  CZ  PHE A 117     -45.568 113.120 -32.010  1.00 56.10           C
ANISOU  895  CZ  PHE A 117     9922   5988   5406  -1500    693   -360       C
ATOM    896  N   GLY A 118     -44.311 110.293 -38.354  1.00 66.31           N
ANISOU  896  N   GLY A 118    11114   7810   6272   -696   1044   -180       N
ATOM    897  CA  GLY A 118     -44.349 109.927 -39.742  1.00 66.42           C
ANISOU  897  CA  GLY A 118    11275   7852   6108   -459   1114   -144       C
ATOM    898  C   GLY A 118     -43.694 108.586 -39.944  1.00 67.39           C
ANISOU  898  C   GLY A 118    11150   8198   6256   -335   1069   -212       C
ATOM    899  O   GLY A 118     -43.203 107.957 -38.998  1.00 68.14           O
ANISOU  899  O   GLY A 118    10953   8427   6512   -433    984   -280       O
ATOM    900  N   PRO A 119     -43.615 108.150 -41.196  1.00 79.19           N
ANISOU  900  N   PRO A 119    12784   9733   7573   -103   1137   -193       N
ATOM    901  CA  PRO A 119     -43.112 106.799 -41.470  1.00 79.69           C
ANISOU  901  CA  PRO A 119    12664   9981   7634     72   1079   -270       C
ATOM    902  C   PRO A 119     -41.620 106.717 -41.190  1.00 83.28           C
ANISOU  902  C   PRO A 119    12818  10646   8179   -103   1294   -242       C
ATOM    903  O   PRO A 119     -40.851 107.631 -41.509  1.00 85.61           O
ANISOU  903  O   PRO A 119    13127  10956   8447   -279   1571   -139       O
ATOM    904  CB  PRO A 119     -43.437 106.590 -42.956  1.00 79.02           C
ANISOU  904  CB  PRO A 119    12884   9849   7291    367   1119   -250       C
ATOM    905  CG  PRO A 119     -44.355 107.773 -43.335  1.00 77.79           C
ANISOU  905  CG  PRO A 119    13066   9470   7020    367   1126   -172       C
ATOM    906  CD  PRO A 119     -43.907 108.882 -42.436  1.00 79.08           C
ANISOU  906  CD  PRO A 119    13132   9591   7325     26   1284    -98       C
ATOM    907  N   GLY A 120     -41.254 105.660 -40.516  1.00 56.66           N
ANISOU  907  N   GLY A 120     9165   7425   4938    -69   1156   -332       N
ATOM    908  CA  GLY A 120     -39.892 105.463 -40.129  1.00 60.44           C
ANISOU  908  CA  GLY A 120     9308   8125   5531   -206   1302   -324       C
ATOM    909  C   GLY A 120     -39.567 106.144 -38.840  1.00 61.82           C
ANISOU  909  C   GLY A 120     9283   8306   5900   -530   1263   -328       C
ATOM    910  O   GLY A 120     -38.481 106.044 -38.380  1.00 65.12           O
ANISOU  910  O   GLY A 120     9396   8906   6442   -669   1334   -333       O
ATOM    911  N   ARG A 121     -40.530 106.856 -38.293  1.00 61.91           N
ANISOU  911  N   ARG A 121     9480   8114   5930   -633   1144   -328       N
ATOM    912  CA  ARG A 121     -40.422 107.547 -37.041  1.00 62.64           C
ANISOU  912  CA  ARG A 121     9469   8162   6170   -912   1078   -346       C
ATOM    913  C   ARG A 121     -41.589 107.095 -36.160  1.00 58.64           C
ANISOU  913  C   ARG A 121     9035   7539   5708   -815    804   -419       C
ATOM    914  O   ARG A 121     -41.984 105.981 -36.251  1.00 56.69           O
ANISOU  914  O   ARG A 121     8751   7334   5455   -593    662   -473       O
ATOM    915  CB  ARG A 121     -40.366 109.031 -37.274  1.00 63.53           C
ANISOU  915  CB  ARG A 121     9772   8117   6248  -1145   1270   -255       C
ATOM    916  N   LEU A 122     -42.086 107.905 -35.252  1.00 54.75           N
ANISOU  916  N   LEU A 122     8634   6898   5270   -984    741   -422       N
ATOM    917  CA  LEU A 122     -43.193 107.469 -34.437  1.00 50.44           C
ANISOU  917  CA  LEU A 122     8149   6247   4769   -878    527   -473       C
ATOM    918  C   LEU A 122     -44.509 107.630 -35.095  1.00 47.25           C
ANISOU  918  C   LEU A 122     8008   5661   4284   -696    486   -445       C
ATOM    919  O   LEU A 122     -44.715 108.530 -35.821  1.00 47.90           O
ANISOU  919  O   LEU A 122     8299   5632   4269   -714    609   -380       O
ATOM    920  CB  LEU A 122     -43.285 108.230 -33.126  1.00 49.84           C
ANISOU  920  CB  LEU A 122     8090   6079   4767  -1092    473   -493       C
ATOM    921  CG  LEU A 122     -42.206 108.470 -32.103  1.00 52.46           C
ANISOU  921  CG  LEU A 122     8222   6522   5187  -1333    453   -537       C
ATOM    922  CD1 LEU A 122     -42.804 109.161 -30.928  1.00 49.41           C
ANISOU  922  CD1 LEU A 122     7986   5970   4818  -1447    366   -564       C
ATOM    923  CD2 LEU A 122     -41.495 107.239 -31.662  1.00 53.04           C
ANISOU  923  CD2 LEU A 122     8005   6818   5329  -1249    336   -599       C
ATOM    924  N   MET A 123     -45.412 106.729 -34.815  1.00 60.02           N
ANISOU  924  N   MET A 123     9607   7245   5953   -518    304   -493       N
ATOM    925  CA  MET A 123     -46.786 106.829 -35.290  1.00 57.45           C
ANISOU  925  CA  MET A 123     9481   6750   5598   -348    216   -480       C
ATOM    926  C   MET A 123     -47.773 106.690 -34.150  1.00 54.65           C
ANISOU  926  C   MET A 123     9104   6291   5370   -344     85   -502       C
ATOM    927  O   MET A 123     -47.414 106.369 -33.015  1.00 54.31           O
ANISOU  927  O   MET A 123     8919   6303   5412   -443     49   -531       O
ATOM    928  CB  MET A 123     -47.069 105.848 -36.422  1.00 57.17           C
ANISOU  928  CB  MET A 123     9468   6755   5500   -103    130   -513       C
ATOM    929  CG  MET A 123     -46.327 106.316 -37.671  1.00 59.54           C
ANISOU  929  CG  MET A 123     9892   7106   5624    -77    309   -463       C
ATOM    930  SD  MET A 123     -46.600 105.218 -39.016  1.00 59.35           S
ANISOU  930  SD  MET A 123     9955   7118   5478    231    205   -516       S
ATOM    931  CE  MET A 123     -46.236 103.700 -38.130  1.00 58.89           C
ANISOU  931  CE  MET A 123     9601   7191   5585    256     58   -612       C
ATOM    932  N   GLY A 124     -49.033 106.973 -34.487  1.00 48.53           N
ANISOU  932  N   GLY A 124     8479   5363   4597   -213     20   -481       N
ATOM    933  CA  GLY A 124     -50.088 106.944 -33.485  1.00 46.68           C
ANISOU  933  CA  GLY A 124     8227   5018   4491   -191    -64   -483       C
ATOM    934  C   GLY A 124     -50.057 105.698 -32.626  1.00 45.94           C
ANISOU  934  C   GLY A 124     7928   4999   4529   -173   -167   -531       C
ATOM    935  O   GLY A 124     -50.094 105.786 -31.398  1.00 45.34           O
ANISOU  935  O   GLY A 124     7812   4899   4516   -262   -151   -526       O
ATOM    936  N   ILE A 125     -49.885 104.524 -33.250  1.00 44.59           N
ANISOU  936  N   ILE A 125     7652   4913   4378    -53   -265   -579       N
ATOM    937  CA  ILE A 125     -49.902 103.284 -32.474  1.00 43.83           C
ANISOU  937  CA  ILE A 125     7391   4856   4405    -20   -361   -617       C
ATOM    938  C   ILE A 125     -48.771 103.268 -31.467  1.00 44.36           C
ANISOU  938  C   ILE A 125     7361   5041   4454   -159   -299   -622       C
ATOM    939  O   ILE A 125     -48.918 102.716 -30.378  1.00 43.90           O
ANISOU  939  O   ILE A 125     7232   4970   4478   -168   -342   -624       O
ATOM    940  CB  ILE A 125     -49.841 102.048 -33.393  1.00 44.24           C
ANISOU  940  CB  ILE A 125     7386   4957   4465    138   -480   -678       C
ATOM    941  CG1 ILE A 125     -50.211 100.792 -32.612  1.00 43.56           C
ANISOU  941  CG1 ILE A 125     7175   4840   4535    186   -587   -705       C
ATOM    942  CG2 ILE A 125     -48.447 101.864 -33.974  1.00 45.86           C
ANISOU  942  CG2 ILE A 125     7553   5333   4539    133   -404   -701       C
ATOM    943  CD1 ILE A 125     -51.530 100.902 -31.873  1.00 42.93           C
ANISOU  943  CD1 ILE A 125     7090   4604   4617    177   -618   -666       C
ATOM    944  N   ASP A 126     -47.640 103.891 -31.788  1.00 43.05           N
ANISOU  944  N   ASP A 126     7190   4986   4181   -270   -198   -619       N
ATOM    945  CA  ASP A 126     -46.512 103.880 -30.863  1.00 44.32           C
ANISOU  945  CA  ASP A 126     7224   5277   4341   -407   -175   -637       C
ATOM    946  C   ASP A 126     -46.812 104.738 -29.633  1.00 43.29           C
ANISOU  946  C   ASP A 126     7180   5047   4223   -546   -156   -620       C
ATOM    947  O   ASP A 126     -46.450 104.380 -28.507  1.00 43.10           O
ANISOU  947  O   ASP A 126     7084   5070   4223   -586   -213   -642       O
ATOM    948  CB  ASP A 126     -45.262 104.346 -31.605  1.00 47.33           C
ANISOU  948  CB  ASP A 126     7541   5802   4639   -504    -63   -636       C
ATOM    949  CG  ASP A 126     -44.971 103.480 -32.825  1.00 48.64           C
ANISOU  949  CG  ASP A 126     7657   6063   4762   -329    -59   -653       C
ATOM    950  OD1 ASP A 126     -44.765 102.269 -32.635  1.00 48.76           O
ANISOU  950  OD1 ASP A 126     7548   6158   4821   -202   -156   -697       O
ATOM    951  OD2 ASP A 126     -44.989 103.985 -33.975  1.00 49.64           O1-
ANISOU  951  OD2 ASP A 126     7901   6166   4793   -296     40   -623       O1-
ATOM    952  N   LEU A 127     -47.482 105.873 -29.836  1.00 48.63           N
ANISOU  952  N   LEU A 127     8038   5574   4864   -596    -80   -580       N
ATOM    953  CA  LEU A 127     -47.980 106.662 -28.718  1.00 47.28           C
ANISOU  953  CA  LEU A 127     7999   5272   4695   -680    -56   -565       C
ATOM    954  C   LEU A 127     -49.039 105.900 -27.935  1.00 45.86           C
ANISOU  954  C   LEU A 127     7807   5011   4606   -541   -119   -552       C
ATOM    955  O   LEU A 127     -48.960 105.812 -26.706  1.00 45.73           O
ANISOU  955  O   LEU A 127     7804   4982   4588   -578   -133   -560       O
ATOM    956  CB  LEU A 127     -48.543 107.987 -29.234  1.00 47.15           C
ANISOU  956  CB  LEU A 127     8200   5097   4618   -719     46   -520       C
ATOM    957  CG  LEU A 127     -47.420 108.789 -29.877  1.00 49.57           C
ANISOU  957  CG  LEU A 127     8532   5462   4841   -894    143   -519       C
ATOM    958  CD1 LEU A 127     -47.926 110.005 -30.617  1.00 49.93           C
ANISOU  958  CD1 LEU A 127     8821   5340   4810   -907    256   -460       C
ATOM    959  CD2 LEU A 127     -46.409 109.185 -28.802  1.00 50.64           C
ANISOU  959  CD2 LEU A 127     8618   5652   4971  -1115    135   -566       C
ATOM    960  N   GLN A 128     -50.038 105.327 -28.627  1.00 44.34           N
ANISOU  960  N   GLN A 128     7591   4759   4497   -380   -159   -531       N
ATOM    961  CA  GLN A 128     -51.099 104.576 -27.942  1.00 43.68           C
ANISOU  961  CA  GLN A 128     7465   4588   4544   -267   -196   -506       C
ATOM    962  C   GLN A 128     -50.525 103.478 -27.066  1.00 43.99           C
ANISOU  962  C   GLN A 128     7392   4712   4611   -262   -249   -526       C
ATOM    963  O   GLN A 128     -50.957 103.286 -25.924  1.00 44.12           O
ANISOU  963  O   GLN A 128     7442   4659   4662   -246   -220   -494       O
ATOM    964  CB  GLN A 128     -52.061 103.941 -28.945  1.00 43.78           C
ANISOU  964  CB  GLN A 128     7416   4550   4671   -120   -276   -504       C
ATOM    965  CG  GLN A 128     -53.007 104.865 -29.607  1.00 43.83           C
ANISOU  965  CG  GLN A 128     7529   4444   4681    -63   -252   -472       C
ATOM    966  CD  GLN A 128     -54.141 104.099 -30.245  1.00 44.49           C
ANISOU  966  CD  GLN A 128     7514   4467   4925     85   -371   -478       C
ATOM    967  OE1 GLN A 128     -55.065 103.667 -29.552  1.00 44.97           O
ANISOU  967  OE1 GLN A 128     7487   4446   5152    126   -370   -445       O
ATOM    968  NE2 GLN A 128     -54.099 103.941 -31.571  1.00 44.86           N
ANISOU  968  NE2 GLN A 128     7578   4544   4924    164   -473   -519       N
ATOM    969  N   LEU A 129     -49.564 102.719 -27.601  1.00 37.95           N
ANISOU  969  N   LEU A 129     6508   4091   3819   -250   -318   -572       N
ATOM    970  CA  LEU A 129     -48.994 101.621 -26.829  1.00 38.49           C
ANISOU  970  CA  LEU A 129     6480   4239   3906   -211   -381   -589       C
ATOM    971  C   LEU A 129     -48.240 102.141 -25.619  1.00 38.80           C
ANISOU  971  C   LEU A 129     6563   4331   3848   -319   -365   -597       C
ATOM    972  O   LEU A 129     -48.390 101.607 -24.511  1.00 39.15           O
ANISOU  972  O   LEU A 129     6636   4341   3898   -272   -384   -576       O
ATOM    973  CB  LEU A 129     -48.058 100.776 -27.693  1.00 39.47           C
ANISOU  973  CB  LEU A 129     6475   4513   4009   -150   -449   -640       C
ATOM    974  CG  LEU A 129     -48.735  99.848 -28.710  1.00 39.18           C
ANISOU  974  CG  LEU A 129     6411   4416   4058     -6   -517   -656       C
ATOM    975  CD1 LEU A 129     -47.683  99.153 -29.523  1.00 40.30           C
ANISOU  975  CD1 LEU A 129     6465   4710   4138     68   -558   -711       C
ATOM    976  CD2 LEU A 129     -49.644  98.856 -28.048  1.00 38.99           C
ANISOU  976  CD2 LEU A 129     6378   4260   4175     74   -564   -629       C
ATOM    977  N   HIS A 130     -47.441 103.196 -25.802  1.00 41.92           N
ANISOU  977  N   HIS A 130     6980   4795   4152   -467   -334   -627       N
ATOM    978  CA  HIS A 130     -46.545 103.622 -24.729  1.00 42.68           C
ANISOU  978  CA  HIS A 130     7093   4962   4162   -586   -370   -663       C
ATOM    979  C   HIS A 130     -47.330 104.287 -23.611  1.00 41.49           C
ANISOU  979  C   HIS A 130     7150   4647   3969   -606   -324   -635       C
ATOM    980  O   HIS A 130     -47.190 103.936 -22.437  1.00 41.96           O
ANISOU  980  O   HIS A 130     7262   4707   3976   -572   -374   -641       O
ATOM    981  CB  HIS A 130     -45.457 104.551 -25.293  1.00 44.15           C
ANISOU  981  CB  HIS A 130     7221   5256   4298   -770   -348   -705       C
ATOM    982  CG  HIS A 130     -44.456 105.022 -24.275  1.00 45.50           C
ANISOU  982  CG  HIS A 130     7375   5509   4405   -922   -425   -764       C
ATOM    983  ND1 HIS A 130     -43.385 104.251 -23.880  1.00 47.37           N
ANISOU  983  ND1 HIS A 130     7419   5939   4641   -901   -547   -811       N
ATOM    984  CD2 HIS A 130     -44.343 106.194 -23.599  1.00 45.27           C
ANISOU  984  CD2 HIS A 130     7502   5390   4309  -1093   -419   -794       C
ATOM    985  CE1 HIS A 130     -42.668 104.913 -22.985  1.00 48.23           C
ANISOU  985  CE1 HIS A 130     7547   6086   4693  -1056   -633   -872       C
ATOM    986  NE2 HIS A 130     -43.226 106.095 -22.797  1.00 46.85           N
ANISOU  986  NE2 HIS A 130     7593   5732   4474  -1184   -558   -867       N
ATOM    987  N   PHE A 131     -48.215 105.190 -23.958  1.00 49.52           N
ANISOU  987  N   PHE A 131     8306   5514   4995   -625   -223   -600       N
ATOM    988  CA  PHE A 131     -48.842 106.007 -22.937  1.00 49.02           C
ANISOU  988  CA  PHE A 131     8462   5296   4868   -643   -156   -581       C
ATOM    989  C   PHE A 131     -50.165 105.441 -22.438  1.00 48.78           C
ANISOU  989  C   PHE A 131     8479   5137   4918   -471    -83   -504       C
ATOM    990  O   PHE A 131     -50.620 105.838 -21.359  1.00 49.10           O
ANISOU  990  O   PHE A 131     8696   5067   4891   -442    -14   -481       O
ATOM    991  CB  PHE A 131     -49.028 107.446 -23.471  1.00 48.65           C
ANISOU  991  CB  PHE A 131     8570   5140   4774   -753    -70   -581       C
ATOM    992  CG  PHE A 131     -47.714 108.216 -23.624  1.00 49.57           C
ANISOU  992  CG  PHE A 131     8681   5341   4813   -974   -110   -651       C
ATOM    993  CD1 PHE A 131     -46.976 108.597 -22.508  1.00 50.12           C
ANISOU  993  CD1 PHE A 131     8829   5424   4789  -1099   -186   -719       C
ATOM    994  CD2 PHE A 131     -47.241 108.576 -24.872  1.00 50.32           C
ANISOU  994  CD2 PHE A 131     8698   5490   4930  -1060    -71   -648       C
ATOM    995  CE1 PHE A 131     -45.766 109.291 -22.643  1.00 51.58           C
ANISOU  995  CE1 PHE A 131     8968   5687   4945  -1331   -238   -789       C
ATOM    996  CE2 PHE A 131     -46.040 109.276 -25.014  1.00 52.17           C
ANISOU  996  CE2 PHE A 131     8898   5797   5127  -1285    -79   -698       C
ATOM    997  CZ  PHE A 131     -45.304 109.640 -23.889  1.00 52.75           C
ANISOU  997  CZ  PHE A 131     9008   5889   5147  -1435   -170   -772       C
ATOM    998  N   PHE A 132     -50.814 104.552 -23.186  1.00 42.14           N
ANISOU  998  N   PHE A 132     7493   4295   4222   -358    -89   -465       N
ATOM    999  CA  PHE A 132     -52.163 104.149 -22.795  1.00 42.48           C
ANISOU  999  CA  PHE A 132     7551   4201   4388   -226     -1   -386       C
ATOM   1000  C   PHE A 132     -52.385 102.639 -22.736  1.00 43.49           C
ANISOU 1000  C   PHE A 132     7528   4350   4647   -129    -47   -357       C
ATOM   1001  O   PHE A 132     -52.983 102.135 -21.782  1.00 44.38           O
ANISOU 1001  O   PHE A 132     7682   4376   4806    -56     33   -290       O
ATOM   1002  CB  PHE A 132     -53.161 104.767 -23.751  1.00 42.13           C
ANISOU 1002  CB  PHE A 132     7502   4067   4440   -184     48   -357       C
ATOM   1003  CG  PHE A 132     -53.136 106.249 -23.735  1.00 41.65           C
ANISOU 1003  CG  PHE A 132     7633   3935   4257   -252    121   -366       C
ATOM   1004  CD1 PHE A 132     -53.862 106.949 -22.796  1.00 41.79           C
ANISOU 1004  CD1 PHE A 132     7824   3816   4238   -204    249   -321       C
ATOM   1005  CD2 PHE A 132     -52.358 106.943 -24.638  1.00 41.20           C
ANISOU 1005  CD2 PHE A 132     7605   3936   4114   -360     79   -414       C
ATOM   1006  CE1 PHE A 132     -53.835 108.308 -22.773  1.00 41.23           C
ANISOU 1006  CE1 PHE A 132     7964   3653   4047   -258    313   -335       C
ATOM   1007  CE2 PHE A 132     -52.322 108.295 -24.616  1.00 40.80           C
ANISOU 1007  CE2 PHE A 132     7756   3789   3956   -435    152   -418       C
ATOM   1008  CZ  PHE A 132     -53.062 108.980 -23.680  1.00 40.84           C
ANISOU 1008  CZ  PHE A 132     7947   3646   3924   -383    259   -384       C
ATOM   1009  N   VAL A 133     -51.956 101.905 -23.763  1.00 40.63           N
ANISOU 1009  N   VAL A 133     7013   4080   4344   -119   -159   -400       N
ATOM   1010  CA  VAL A 133     -52.189 100.467 -23.771  1.00 41.31           C
ANISOU 1010  CA  VAL A 133     6985   4152   4558    -29   -211   -381       C
ATOM   1011  C   VAL A 133     -51.276  99.780 -22.769  1.00 42.30           C
ANISOU 1011  C   VAL A 133     7141   4349   4581    -11   -244   -385       C
ATOM   1012  O   VAL A 133     -51.747  99.137 -21.823  1.00 43.50           O
ANISOU 1012  O   VAL A 133     7346   4408   4773     56   -181   -316       O
ATOM   1013  CB  VAL A 133     -52.015  99.891 -25.191  1.00 41.12           C
ANISOU 1013  CB  VAL A 133     6832   4188   4604      1   -329   -440       C
ATOM   1014  CG1 VAL A 133     -52.212  98.376 -25.178  1.00 41.81           C
ANISOU 1014  CG1 VAL A 133     6833   4232   4822     88   -395   -433       C
ATOM   1015  CG2 VAL A 133     -53.029 100.521 -26.143  1.00 40.35           C
ANISOU 1015  CG2 VAL A 133     6725   4008   4599     15   -324   -435       C
ATOM   1016  N   GLN A 134     -49.955  99.920 -22.940  1.00 40.30           N
ANISOU 1016  N   GLN A 134     6854   4263   4194    -63   -338   -457       N
ATOM   1017  CA  GLN A 134     -49.037  99.187 -22.077  1.00 41.41           C
ANISOU 1017  CA  GLN A 134     6998   4493   4242    -15   -410   -469       C
ATOM   1018  C   GLN A 134     -48.596  99.986 -20.857  1.00 41.55           C
ANISOU 1018  C   GLN A 134     7166   4528   4095    -73   -400   -477       C
ATOM   1019  O   GLN A 134     -48.207  99.382 -19.849  1.00 42.76           O
ANISOU 1019  O   GLN A 134     7386   4699   4162      5   -444   -461       O
ATOM   1020  CB  GLN A 134     -47.789  98.760 -22.850  1.00 41.77           C
ANISOU 1020  CB  GLN A 134     6889   4731   4250    -11   -530   -547       C
ATOM   1021  CG  GLN A 134     -47.995  98.249 -24.281  1.00 41.42           C
ANISOU 1021  CG  GLN A 134     6730   4694   4312     36   -554   -572       C
ATOM   1022  CD  GLN A 134     -48.682  96.900 -24.391  1.00 42.10           C
ANISOU 1022  CD  GLN A 134     6803   4663   4530    168   -579   -541       C
ATOM   1023  OE1 GLN A 134     -49.478  96.506 -23.525  1.00 42.77           O
ANISOU 1023  OE1 GLN A 134     6966   4602   4681    201   -523   -469       O
ATOM   1024  NE2 GLN A 134     -48.351  96.162 -25.455  1.00 42.27           N
ANISOU 1024  NE2 GLN A 134     6738   4736   4586    244   -655   -594       N
ATOM   1025  N   LYS A 135     -48.686 101.323 -20.932  1.00 40.82           N
ANISOU 1025  N   LYS A 135     7157   4410   3945   -196   -350   -501       N
ATOM   1026  CA  LYS A 135     -48.262 102.220 -19.839  1.00 40.68           C
ANISOU 1026  CA  LYS A 135     7314   4384   3758   -270   -361   -533       C
ATOM   1027  C   LYS A 135     -46.804 101.991 -19.421  1.00 41.72           C
ANISOU 1027  C   LYS A 135     7372   4703   3778   -310   -535   -615       C
ATOM   1028  O   LYS A 135     -46.539 101.614 -18.280  1.00 42.58           O
ANISOU 1028  O   LYS A 135     7591   4815   3771   -233   -598   -613       O
ATOM   1029  CB  LYS A 135     -49.185 102.065 -18.629  1.00 41.17           C
ANISOU 1029  CB  LYS A 135     7582   4285   3775   -157   -250   -452       C
ATOM   1030  CG  LYS A 135     -50.631 102.454 -18.896  1.00 40.88           C
ANISOU 1030  CG  LYS A 135     7599   4074   3861   -119    -67   -371       C
ATOM   1031  CD  LYS A 135     -51.484 102.296 -17.648  1.00 42.25           C
ANISOU 1031  CD  LYS A 135     7965   4098   3989      1     85   -278       C
ATOM   1032  CE  LYS A 135     -52.915 102.747 -17.897  1.00 42.35           C
ANISOU 1032  CE  LYS A 135     7989   3955   4146     47    277   -194       C
ATOM   1033  NZ  LYS A 135     -53.564 101.962 -18.983  1.00 41.95           N
ANISOU 1033  NZ  LYS A 135     7691   3898   4348     69    272   -158       N
ATOM   1034  N   CYS A 136     -45.862 102.214 -20.340  1.00 44.24           N
ANISOU 1034  N   CYS A 136     7501   5179   4128   -418   -609   -681       N
ATOM   1035  CA  CYS A 136     -44.463 101.862 -20.060  1.00 46.01           C
ANISOU 1035  CA  CYS A 136     7577   5611   4293   -439   -777   -755       C
ATOM   1036  C   CYS A 136     -43.865 102.632 -18.886  1.00 46.67           C
ANISOU 1036  C   CYS A 136     7792   5711   4228   -538   -888   -823       C
ATOM   1037  O   CYS A 136     -42.850 102.196 -18.327  1.00 48.49           O
ANISOU 1037  O   CYS A 136     7929   6099   4397   -508  -1061   -880       O
ATOM   1038  CB  CYS A 136     -43.576 102.096 -21.283  1.00 47.26           C
ANISOU 1038  CB  CYS A 136     7495   5936   4527   -551   -790   -804       C
ATOM   1039  SG  CYS A 136     -44.055 101.296 -22.807  1.00 46.82           S
ANISOU 1039  SG  CYS A 136     7307   5880   4601   -435   -696   -757       S
ATOM   1040  N   PHE A 137     -44.463 103.763 -18.506  1.00 44.23           N
ANISOU 1040  N   PHE A 137     7709   5241   3857   -642   -809   -827       N
ATOM   1041  CA  PHE A 137     -43.920 104.680 -17.508  1.00 44.69           C
ANISOU 1041  CA  PHE A 137     7932   5283   3767   -765   -923   -914       C
ATOM   1042  C   PHE A 137     -44.234 104.278 -16.075  1.00 45.00           C
ANISOU 1042  C   PHE A 137     8221   5241   3636   -601   -975   -899       C
ATOM   1043  O   PHE A 137     -43.648 104.846 -15.146  1.00 45.88           O
ANISOU 1043  O   PHE A 137     8479   5360   3594   -668  -1126   -990       O
ATOM   1044  CB  PHE A 137     -44.454 106.089 -17.749  1.00 43.47           C
ANISOU 1044  CB  PHE A 137     7959   4956   3600   -928   -803   -926       C
ATOM   1045  CG  PHE A 137     -45.947 106.161 -17.841  1.00 41.81           C
ANISOU 1045  CG  PHE A 137     7929   4542   3416   -798   -591   -821       C
ATOM   1046  CD1 PHE A 137     -46.741 106.124 -16.699  1.00 41.61           C
ANISOU 1046  CD1 PHE A 137     8173   4366   3270   -655   -525   -779       C
ATOM   1047  CD2 PHE A 137     -46.567 106.267 -19.086  1.00 40.89           C
ANISOU 1047  CD2 PHE A 137     7707   4386   3443   -803   -455   -760       C
ATOM   1048  CE1 PHE A 137     -48.146 106.185 -16.799  1.00 40.76           C
ANISOU 1048  CE1 PHE A 137     8182   4083   3222   -531   -309   -672       C
ATOM   1049  CE2 PHE A 137     -47.959 106.316 -19.202  1.00 39.84           C
ANISOU 1049  CE2 PHE A 137     7693   4082   3364   -676   -284   -667       C
ATOM   1050  CZ  PHE A 137     -48.748 106.281 -18.057  1.00 39.96           C
ANISOU 1050  CZ  PHE A 137     7931   3958   3293   -547   -203   -621       C
ATOM   1051  N   LYS A 138     -45.157 103.343 -15.875  1.00 49.30           N
ANISOU 1051  N   LYS A 138     8834   5694   4202   -392   -849   -786       N
ATOM   1052  CA  LYS A 138     -45.545 102.936 -14.537  1.00 49.67           C
ANISOU 1052  CA  LYS A 138     9150   5642   4080   -218   -843   -742       C
ATOM   1053  C   LYS A 138     -44.375 102.321 -13.785  1.00 51.46           C
ANISOU 1053  C   LYS A 138     9345   6035   4173   -146  -1094   -811       C
ATOM   1054  O   LYS A 138     -43.591 101.537 -14.339  1.00 52.45           O
ANISOU 1054  O   LYS A 138     9197   6342   4392   -120  -1210   -829       O
ATOM   1055  CB  LYS A 138     -46.704 101.954 -14.630  1.00 49.59           C
ANISOU 1055  CB  LYS A 138     9160   5509   4174    -36   -640   -593       C
ATOM   1056  CG  LYS A 138     -47.976 102.694 -14.831  1.00 48.68           C
ANISOU 1056  CG  LYS A 138     9167   5202   4125    -59   -408   -526       C
ATOM   1057  CD  LYS A 138     -49.114 101.785 -15.104  1.00 49.32           C
ANISOU 1057  CD  LYS A 138     9189   5174   4375     74   -220   -390       C
ATOM   1058  CE  LYS A 138     -49.553 101.128 -13.838  1.00 50.95           C
ANISOU 1058  CE  LYS A 138     9624   5274   4461    255   -123   -294       C
ATOM   1059  NZ  LYS A 138     -50.880 100.466 -14.042  1.00 52.45           N
ANISOU 1059  NZ  LYS A 138     9765   5313   4851    347    115   -147       N
ATOM   1060  N   THR A 139     -44.254 102.685 -12.508  1.00 60.24           N
ANISOU 1060  N   THR A 139    10752   7085   5052    -91  -1185   -853       N
ATOM   1061  CA  THR A 139     -43.258 102.055 -11.650  1.00 61.85           C
ANISOU 1061  CA  THR A 139    10974   7430   5095     28  -1442   -911       C
ATOM   1062  C   THR A 139     -43.846 100.722 -11.225  1.00 62.19           C
ANISOU 1062  C   THR A 139    11121   7403   5106    302  -1326   -765       C
ATOM   1063  O   THR A 139     -44.871 100.678 -10.534  1.00 61.94           O
ANISOU 1063  O   THR A 139    11389   7170   4975    427  -1125   -661       O
ATOM   1064  CB  THR A 139     -42.933 102.922 -10.436  1.00 62.29           C
ANISOU 1064  CB  THR A 139    11250   7440   4977      3  -1560   -987       C
ATOM   1065  OG1 THR A 139     -44.106 103.022  -9.638  1.00 62.19           O
ANISOU 1065  OG1 THR A 139    11580   7192   4856    154  -1327   -874       O
ATOM   1066  CG2 THR A 139     -42.526 104.353 -10.851  1.00 62.31           C
ANISOU 1066  CG2 THR A 139    11164   7451   5060   -289  -1615  -1109       C
ATOM   1067  N   THR A 140     -43.237  99.637 -11.671  1.00 61.69           N
ANISOU 1067  N   THR A 140    10812   7491   5137    396  -1424   -748       N
ATOM   1068  CA  THR A 140     -43.757  98.313 -11.376  1.00 62.46           C
ANISOU 1068  CA  THR A 140    11002   7500   5229    640  -1311   -606       C
ATOM   1069  C   THR A 140     -42.639  97.492 -10.762  1.00 64.13           C
ANISOU 1069  C   THR A 140    11196   7874   5295    819  -1577   -647       C
ATOM   1070  O   THR A 140     -41.473  97.613 -11.158  1.00 64.89           O
ANISOU 1070  O   THR A 140    11018   8203   5433    745  -1816   -768       O
ATOM   1071  CB  THR A 140     -44.314  97.588 -12.625  1.00 62.17           C
ANISOU 1071  CB  THR A 140    10719   7433   5469    626  -1140   -524       C
ATOM   1072  OG1 THR A 140     -43.239  97.262 -13.513  1.00 62.81           O
ANISOU 1072  OG1 THR A 140    10464   7740   5659    584  -1315   -610       O
ATOM   1073  CG2 THR A 140     -45.325  98.470 -13.361  1.00 60.44           C
ANISOU 1073  CG2 THR A 140    10472   7087   5404    451   -925   -502       C
ATOM   1074  N   ALA A 141     -43.009  96.651  -9.804  1.00 53.12           N
ANISOU 1074  N   ALA A 141    10090   6358   3736   1065  -1523   -536       N
ATOM   1075  CA  ALA A 141     -42.039  95.803  -9.144  1.00 54.50           C
ANISOU 1075  CA  ALA A 141    10302   6662   3744   1288  -1771   -555       C
ATOM   1076  C   ALA A 141     -41.493  94.792 -10.132  1.00 55.41           C
ANISOU 1076  C   ALA A 141    10079   6915   4061   1347  -1824   -546       C
ATOM   1077  O   ALA A 141     -42.186  94.368 -11.052  1.00 55.07           O
ANISOU 1077  O   ALA A 141     9910   6777   4239   1299  -1610   -468       O
ATOM   1078  CB  ALA A 141     -42.689  95.079  -7.973  1.00 55.41           C
ANISOU 1078  CB  ALA A 141    10807   6569   3678   1540  -1625   -402       C
ATOM   1079  N   ALA A 142     -40.233  94.409  -9.941  1.00 54.11           N
ANISOU 1079  N   ALA A 142     8235   7056   5269  -1673  -2755   -332       N
ATOM   1080  CA  ALA A 142     -39.621  93.449 -10.849  1.00 56.13           C
ANISOU 1080  CA  ALA A 142     8106   7464   5757  -1421  -2721   -172       C
ATOM   1081  C   ALA A 142     -40.413  92.144 -10.878  1.00 56.24           C
ANISOU 1081  C   ALA A 142     8253   7316   5798  -1067  -2548    -77       C
ATOM   1082  O   ALA A 142     -40.573  91.530 -11.936  1.00 56.65           O
ANISOU 1082  O   ALA A 142     8172   7293   6060   -871  -2365    -35       O
ATOM   1083  CB  ALA A 142     -38.168  93.196 -10.435  1.00 59.61           C
ANISOU 1083  CB  ALA A 142     8190   8298   6161  -1443  -3040    -25       C
ATOM   1084  N   GLU A 143     -40.921  91.701  -9.724  1.00 75.32           N
ANISOU 1084  N   GLU A 143    10956   9665   7996   -993  -2598    -43       N
ATOM   1085  CA  GLU A 143     -41.601  90.412  -9.676  1.00 75.83           C
ANISOU 1085  CA  GLU A 143    11145   9571   8094   -685  -2442     72       C
ATOM   1086  C   GLU A 143     -42.897  90.395 -10.491  1.00 73.35           C
ANISOU 1086  C   GLU A 143    10990   8950   7931   -660  -2130    -19       C
ATOM   1087  O   GLU A 143     -43.431  89.312 -10.745  1.00 74.20           O
ANISOU 1087  O   GLU A 143    11154   8910   8128   -446  -1989     63       O
ATOM   1088  CB  GLU A 143     -41.878  89.980  -8.214  1.00 76.46           C
ANISOU 1088  CB  GLU A 143    11510   9648   7893   -614  -2544    153       C
ATOM   1089  CG  GLU A 143     -43.018  90.687  -7.454  1.00 74.38           C
ANISOU 1089  CG  GLU A 143    11653   9176   7434   -763  -2430     31       C
ATOM   1090  CD  GLU A 143     -42.604  91.847  -6.529  1.00 74.29           C
ANISOU 1090  CD  GLU A 143    11794   9287   7148  -1034  -2649    -89       C
ATOM   1091  OE1 GLU A 143     -43.478  92.301  -5.736  1.00 72.81           O
ANISOU 1091  OE1 GLU A 143    11988   8931   6743  -1091  -2550   -164       O
ATOM   1092  OE2 GLU A 143     -41.432  92.308  -6.590  1.00 75.55           O1-
ANISOU 1092  OE2 GLU A 143    11703   9702   7300  -1195  -2909   -107       O1-
ATOM   1093  N   LYS A 144     -43.417  91.550 -10.910  1.00 58.40           N
ANISOU 1093  N   LYS A 144     9169   6956   6064   -874  -2024   -176       N
ATOM   1094  CA  LYS A 144     -44.646  91.606 -11.691  1.00 55.61           C
ANISOU 1094  CA  LYS A 144     8925   6365   5839   -847  -1749   -243       C
ATOM   1095  C   LYS A 144     -44.402  91.603 -13.199  1.00 55.18           C
ANISOU 1095  C   LYS A 144     8613   6326   6028   -806  -1652   -274       C
ATOM   1096  O   LYS A 144     -45.369  91.510 -13.968  1.00 52.83           O
ANISOU 1096  O   LYS A 144     8369   5865   5839   -764  -1452   -318       O
ATOM   1097  CB  LYS A 144     -45.458  92.846 -11.306  1.00 52.70           C
ANISOU 1097  CB  LYS A 144     8811   5870   5344  -1040  -1647   -368       C
ATOM   1098  CG  LYS A 144     -45.831  92.886  -9.838  1.00 53.38           C
ANISOU 1098  CG  LYS A 144     9211   5915   5155  -1057  -1698   -347       C
ATOM   1099  CD  LYS A 144     -46.646  91.661  -9.488  1.00 55.04           C
ANISOU 1099  CD  LYS A 144     9528   6012   5372   -845  -1576   -214       C
ATOM   1100  CE  LYS A 144     -47.491  91.813  -8.227  1.00 55.21           C
ANISOU 1100  CE  LYS A 144     9904   5929   5144   -836  -1494   -186       C
ATOM   1101  NZ  LYS A 144     -48.032  90.461  -7.813  1.00 57.00           N
ANISOU 1101  NZ  LYS A 144    10197   6074   5387   -637  -1408    -14       N
ATOM   1102  N   ILE A 145     -43.139  91.589 -13.638  1.00 51.44           N
ANISOU 1102  N   ILE A 145     7849   6062   5633   -791  -1787   -230       N
ATOM   1103  CA  ILE A 145     -42.834  91.835 -15.044  1.00 51.20           C
ANISOU 1103  CA  ILE A 145     7590   6063   5800   -771  -1680   -263       C
ATOM   1104  C   ILE A 145     -43.275  90.670 -15.933  1.00 51.97           C
ANISOU 1104  C   ILE A 145     7676   6039   6029   -519  -1530   -227       C
ATOM   1105  O   ILE A 145     -43.974  90.879 -16.930  1.00 49.56           O
ANISOU 1105  O   ILE A 145     7395   5615   5819   -520  -1361   -308       O
ATOM   1106  CB  ILE A 145     -41.337  92.143 -15.218  1.00 54.48           C
ANISOU 1106  CB  ILE A 145     7675   6761   6265   -824  -1849   -194       C
ATOM   1107  CG1 ILE A 145     -41.020  93.587 -14.786  1.00 53.30           C
ANISOU 1107  CG1 ILE A 145     7542   6676   6034  -1167  -1953   -287       C
ATOM   1108  CG2 ILE A 145     -40.918  91.915 -16.662  1.00 55.99           C
ANISOU 1108  CG2 ILE A 145     7617   7001   6655   -678  -1713   -165       C
ATOM   1109  CD1 ILE A 145     -41.811  94.692 -15.569  1.00 49.61           C
ANISOU 1109  CD1 ILE A 145     7204   6017   5629  -1317  -1739   -423       C
ATOM   1110  N   LEU A 146     -42.864  89.436 -15.615  1.00 52.04           N
ANISOU 1110  N   LEU A 146     7667   6071   6034   -296  -1590   -106       N
ATOM   1111  CA  LEU A 146     -43.226  88.295 -16.465  1.00 53.18           C
ANISOU 1111  CA  LEU A 146     7856   6059   6292    -70  -1448    -90       C
ATOM   1112  C   LEU A 146     -44.734  88.166 -16.625  1.00 49.25           C
ANISOU 1112  C   LEU A 146     7603   5303   5805   -144  -1296   -181       C
ATOM   1113  O   LEU A 146     -45.233  87.891 -17.722  1.00 47.36           O
ANISOU 1113  O   LEU A 146     7373   4953   5669    -98  -1170   -252       O
ATOM   1114  CB  LEU A 146     -42.648  86.983 -15.932  1.00 57.12           C
ANISOU 1114  CB  LEU A 146     8375   6565   6763    189  -1512     67       C
ATOM   1115  CG  LEU A 146     -41.260  86.633 -16.447  1.00 60.14           C
ANISOU 1115  CG  LEU A 146     8471   7166   7213    404  -1564    182       C
ATOM   1116  CD1 LEU A 146     -40.915  85.184 -16.107  1.00 61.95           C
ANISOU 1116  CD1 LEU A 146     8789   7325   7424    730  -1555    341       C
ATOM   1117  CD2 LEU A 146     -41.245  86.850 -17.940  1.00 60.55           C
ANISOU 1117  CD2 LEU A 146     8415   7188   7402    442  -1408     90       C
ATOM   1118  N   GLY A 147     -45.470  88.241 -15.523  1.00 56.24           N
ANISOU 1118  N   GLY A 147     8689   6105   6576   -240  -1309   -162       N
ATOM   1119  CA  GLY A 147     -46.920  88.214 -15.629  1.00 52.13           C
ANISOU 1119  CA  GLY A 147     8347   5386   6074   -324  -1157   -216       C
ATOM   1120  C   GLY A 147     -47.457  89.288 -16.549  1.00 48.18           C
ANISOU 1120  C   GLY A 147     7777   4898   5631   -454  -1056   -335       C
ATOM   1121  O   GLY A 147     -48.293  89.025 -17.418  1.00 45.87           O
ANISOU 1121  O   GLY A 147     7497   4504   5429   -451   -942   -384       O
ATOM   1122  N   ILE A 148     -46.972  90.518 -16.381  1.00 49.45           N
ANISOU 1122  N   ILE A 148     7873   5184   5732   -578  -1101   -378       N
ATOM   1123  CA  ILE A 148     -47.454  91.617 -17.210  1.00 46.11           C
ANISOU 1123  CA  ILE A 148     7411   4757   5351   -681   -982   -468       C
ATOM   1124  C   ILE A 148     -47.198  91.320 -18.672  1.00 45.98           C
ANISOU 1124  C   ILE A 148     7226   4771   5473   -582   -927   -503       C
ATOM   1125  O   ILE A 148     -48.052  91.581 -19.522  1.00 43.78           O
ANISOU 1125  O   ILE A 148     6956   4438   5239   -592   -805   -555       O
ATOM   1126  CB  ILE A 148     -46.814  92.948 -16.776  1.00 46.14           C
ANISOU 1126  CB  ILE A 148     7406   4853   5272   -845  -1041   -508       C
ATOM   1127  CG1 ILE A 148     -47.423  93.430 -15.458  1.00 45.41           C
ANISOU 1127  CG1 ILE A 148     7569   4682   5003   -944  -1039   -510       C
ATOM   1128  CG2 ILE A 148     -47.069  93.995 -17.807  1.00 44.18           C
ANISOU 1128  CG2 ILE A 148     7100   4597   5091   -911   -905   -576       C
ATOM   1129  CD1 ILE A 148     -46.491  94.329 -14.646  1.00 46.69           C
ANISOU 1129  CD1 ILE A 148     7774   4934   5031  -1113  -1192   -548       C
ATOM   1130  N   SER A 149     -46.044  90.729 -18.996  1.00 42.49           N
ANISOU 1130  N   SER A 149     6632   4428   5083   -459  -1011   -462       N
ATOM   1131  CA  SER A 149     -45.756  90.474 -20.407  1.00 43.00           C
ANISOU 1131  CA  SER A 149     6568   4521   5249   -335   -934   -495       C
ATOM   1132  C   SER A 149     -46.789  89.530 -21.017  1.00 40.92           C
ANISOU 1132  C   SER A 149     6442   4088   5018   -256   -853   -544       C
ATOM   1133  O   SER A 149     -47.093  89.628 -22.207  1.00 39.72           O
ANISOU 1133  O   SER A 149     6256   3931   4904   -219   -770   -613       O
ATOM   1134  CB  SER A 149     -44.338  89.925 -20.585  1.00 48.16           C
ANISOU 1134  CB  SER A 149     7037   5316   5944   -170  -1008   -412       C
ATOM   1135  OG  SER A 149     -44.284  88.522 -20.387  1.00 50.71           O
ANISOU 1135  OG  SER A 149     7457   5539   6271     24  -1028   -359       O
ATOM   1136  N   ASN A 150     -47.339  88.607 -20.232  1.00 51.60           N
ANISOU 1136  N   ASN A 150     7955   5302   6348   -245   -882   -506       N
ATOM   1137  CA  ASN A 150     -48.406  87.766 -20.760  1.00 49.58           C
ANISOU 1137  CA  ASN A 150     7831   4874   6132   -244   -819   -555       C
ATOM   1138  C   ASN A 150     -49.618  88.599 -21.155  1.00 46.49           C
ANISOU 1138  C   ASN A 150     7434   4492   5737   -396   -739   -611       C
ATOM   1139  O   ASN A 150     -50.179  88.427 -22.245  1.00 45.55           O
ANISOU 1139  O   ASN A 150     7305   4352   5651   -395   -698   -686       O
ATOM   1140  CB  ASN A 150     -48.757  86.688 -19.748  1.00 50.45           C
ANISOU 1140  CB  ASN A 150     8115   4824   6229   -231   -846   -476       C
ATOM   1141  CG  ASN A 150     -47.576  85.733 -19.510  1.00 54.60           C
ANISOU 1141  CG  ASN A 150     8656   5333   6755    -19   -907   -400       C
ATOM   1142  OD1 ASN A 150     -46.842  85.368 -20.448  1.00 56.14           O
ANISOU 1142  OD1 ASN A 150     8789   5550   6990    143   -890   -432       O
ATOM   1143  ND2 ASN A 150     -47.373  85.344 -18.255  1.00 56.62           N
ANISOU 1143  ND2 ASN A 150     8995   5567   6951     12   -964   -281       N
ATOM   1144  N   LEU A 151     -50.059  89.494 -20.265  1.00 39.78           N
ANISOU 1144  N   LEU A 151     6607   3679   4830   -510   -713   -569       N
ATOM   1145  CA  LEU A 151     -51.215  90.336 -20.572  1.00 37.80           C
ANISOU 1145  CA  LEU A 151     6344   3450   4567   -607   -609   -585       C
ATOM   1146  C   LEU A 151     -50.926  91.280 -21.728  1.00 37.19           C
ANISOU 1146  C   LEU A 151     6142   3485   4501   -580   -558   -647       C
ATOM   1147  O   LEU A 151     -51.832  91.609 -22.500  1.00 36.73           O
ANISOU 1147  O   LEU A 151     6046   3458   4450   -596   -485   -666       O
ATOM   1148  CB  LEU A 151     -51.658  91.114 -19.338  1.00 37.48           C
ANISOU 1148  CB  LEU A 151     6399   3404   4438   -688   -558   -521       C
ATOM   1149  CG  LEU A 151     -52.269  90.243 -18.238  1.00 38.13           C
ANISOU 1149  CG  LEU A 151     6616   3377   4496   -710   -558   -433       C
ATOM   1150  CD1 LEU A 151     -52.772  91.101 -17.133  1.00 38.17           C
ANISOU 1150  CD1 LEU A 151     6738   3383   4382   -758   -474   -373       C
ATOM   1151  CD2 LEU A 151     -53.379  89.347 -18.746  1.00 38.31           C
ANISOU 1151  CD2 LEU A 151     6624   3323   4610   -749   -515   -414       C
ATOM   1152  N   GLN A 152     -49.688  91.777 -21.825  1.00 38.18           N
ANISOU 1152  N   GLN A 152     6189   3692   4625   -546   -593   -655       N
ATOM   1153  CA  GLN A 152     -49.299  92.650 -22.933  1.00 38.27           C
ANISOU 1153  CA  GLN A 152     6083   3803   4655   -516   -523   -690       C
ATOM   1154  C   GLN A 152     -49.292  91.912 -24.263  1.00 39.00           C
ANISOU 1154  C   GLN A 152     6124   3912   4783   -389   -512   -743       C
ATOM   1155  O   GLN A 152     -49.585  92.502 -25.310  1.00 38.81           O
ANISOU 1155  O   GLN A 152     6048   3954   4746   -356   -430   -770       O
ATOM   1156  CB  GLN A 152     -47.922  93.243 -22.672  1.00 40.22           C
ANISOU 1156  CB  GLN A 152     6232   4140   4911   -540   -569   -665       C
ATOM   1157  CG  GLN A 152     -47.859  94.127 -21.458  1.00 39.61           C
ANISOU 1157  CG  GLN A 152     6243   4043   4765   -696   -595   -645       C
ATOM   1158  CD  GLN A 152     -46.575  94.879 -21.435  1.00 41.76           C
ANISOU 1158  CD  GLN A 152     6391   4420   5056   -779   -645   -632       C
ATOM   1159  OE1 GLN A 152     -45.628  94.510 -22.136  1.00 44.57           O
ANISOU 1159  OE1 GLN A 152     6562   4886   5486   -689   -672   -604       O
ATOM   1160  NE2 GLN A 152     -46.533  95.969 -20.681  1.00 41.33           N
ANISOU 1160  NE2 GLN A 152     6440   4331   4932   -955   -645   -647       N
ATOM   1161  N   PHE A 153     -48.845  90.655 -24.250  1.00 39.41           N
ANISOU 1161  N   PHE A 153     6213   3901   4860   -294   -587   -755       N
ATOM   1162  CA  PHE A 153     -48.939  89.778 -25.411  1.00 39.70           C
ANISOU 1162  CA  PHE A 153     6288   3897   4899   -175   -579   -830       C
ATOM   1163  C   PHE A 153     -50.368  89.711 -25.937  1.00 38.02           C
ANISOU 1163  C   PHE A 153     6138   3648   4661   -268   -567   -888       C
ATOM   1164  O   PHE A 153     -50.629  89.995 -27.105  1.00 38.35           O
ANISOU 1164  O   PHE A 153     6145   3765   4661   -222   -530   -945       O
ATOM   1165  CB  PHE A 153     -48.434  88.398 -25.005  1.00 41.35           C
ANISOU 1165  CB  PHE A 153     6603   3977   5132    -72   -644   -821       C
ATOM   1166  CG  PHE A 153     -48.462  87.393 -26.102  1.00 42.16           C
ANISOU 1166  CG  PHE A 153     6821   3981   5216     57   -630   -916       C
ATOM   1167  CD1 PHE A 153     -47.415  87.311 -27.012  1.00 44.54           C
ANISOU 1167  CD1 PHE A 153     7069   4356   5498    268   -572   -928       C
ATOM   1168  CD2 PHE A 153     -49.515  86.501 -26.206  1.00 40.94           C
ANISOU 1168  CD2 PHE A 153     6844   3654   5056    -39   -670   -989       C
ATOM   1169  CE1 PHE A 153     -47.430  86.372 -28.028  1.00 44.98           C
ANISOU 1169  CE1 PHE A 153     7293   4297   5502    410   -544  -1032       C
ATOM   1170  CE2 PHE A 153     -49.539  85.575 -27.204  1.00 41.68           C
ANISOU 1170  CE2 PHE A 153     7100   3627   5110     52   -672  -1104       C
ATOM   1171  CZ  PHE A 153     -48.498  85.504 -28.121  1.00 43.49           C
ANISOU 1171  CZ  PHE A 153     7321   3911   5290    292   -605  -1135       C
ATOM   1172  N   LEU A 154     -51.315  89.324 -25.084  1.00 44.26           N
ANISOU 1172  N   LEU A 154     7003   4345   5468   -398   -599   -857       N
ATOM   1173  CA  LEU A 154     -52.708  89.244 -25.522  1.00 44.14           C
ANISOU 1173  CA  LEU A 154     6990   4337   5443   -511   -600   -880       C
ATOM   1174  C   LEU A 154     -53.215  90.568 -26.070  1.00 44.25           C
ANISOU 1174  C   LEU A 154     6879   4521   5413   -512   -517   -852       C
ATOM   1175  O   LEU A 154     -53.928  90.591 -27.076  1.00 45.50           O
ANISOU 1175  O   LEU A 154     6993   4762   5532   -517   -530   -893       O
ATOM   1176  CB  LEU A 154     -53.604  88.799 -24.374  1.00 44.41           C
ANISOU 1176  CB  LEU A 154     7082   4275   5518   -653   -611   -802       C
ATOM   1177  CG  LEU A 154     -53.484  87.363 -23.911  1.00 44.81           C
ANISOU 1177  CG  LEU A 154     7286   4124   5614   -678   -678   -812       C
ATOM   1178  CD1 LEU A 154     -54.372  87.146 -22.702  1.00 45.17           C
ANISOU 1178  CD1 LEU A 154     7369   4100   5695   -815   -649   -696       C
ATOM   1179  CD2 LEU A 154     -53.925  86.494 -25.077  1.00 45.60           C
ANISOU 1179  CD2 LEU A 154     7453   4155   5717   -721   -743   -934       C
ATOM   1180  N   LYS A 155     -52.894  91.683 -25.411  1.00 37.27           N
ANISOU 1180  N   LYS A 155     5958   3683   4518   -508   -434   -779       N
ATOM   1181  CA  LYS A 155     -53.373  92.974 -25.904  1.00 37.55           C
ANISOU 1181  CA  LYS A 155     5919   3840   4509   -484   -320   -735       C
ATOM   1182  C   LYS A 155     -52.851  93.237 -27.302  1.00 38.10           C
ANISOU 1182  C   LYS A 155     5927   4005   4542   -367   -299   -790       C
ATOM   1183  O   LYS A 155     -53.617  93.612 -28.193  1.00 39.50           O
ANISOU 1183  O   LYS A 155     6050   4294   4665   -328   -264   -781       O
ATOM   1184  CB  LYS A 155     -52.968  94.095 -24.953  1.00 36.83           C
ANISOU 1184  CB  LYS A 155     5868   3724   4403   -512   -229   -672       C
ATOM   1185  CG  LYS A 155     -53.927  94.253 -23.800  1.00 37.00           C
ANISOU 1185  CG  LYS A 155     5962   3694   4404   -584   -179   -593       C
ATOM   1186  CD  LYS A 155     -53.550  95.399 -22.915  1.00 36.26           C
ANISOU 1186  CD  LYS A 155     5973   3550   4255   -610    -86   -558       C
ATOM   1187  CE  LYS A 155     -52.570  94.997 -21.840  1.00 35.42           C
ANISOU 1187  CE  LYS A 155     5953   3364   4141   -677   -194   -585       C
ATOM   1188  NZ  LYS A 155     -52.180  96.192 -21.014  1.00 34.95           N
ANISOU 1188  NZ  LYS A 155     6028   3250   3999   -742   -129   -580       N
ATOM   1189  N   SER A 156     -51.539  93.060 -27.510  1.00 41.70           N
ANISOU 1189  N   SER A 156     6380   4446   5021   -293   -312   -825       N
ATOM   1190  CA  SER A 156     -50.949  93.254 -28.836  1.00 42.82           C
ANISOU 1190  CA  SER A 156     6470   4679   5120   -155   -262   -860       C
ATOM   1191  C   SER A 156     -51.655  92.394 -29.873  1.00 43.44           C
ANISOU 1191  C   SER A 156     6598   4780   5127   -106   -332   -950       C
ATOM   1192  O   SER A 156     -51.971  92.866 -30.972  1.00 44.28           O
ANISOU 1192  O   SER A 156     6673   5007   5146    -24   -285   -958       O
ATOM   1193  CB  SER A 156     -49.452  92.911 -28.837  1.00 43.98           C
ANISOU 1193  CB  SER A 156     6582   4815   5312    -66   -265   -863       C
ATOM   1194  OG  SER A 156     -48.692  93.762 -27.986  1.00 44.62           O
ANISOU 1194  OG  SER A 156     6595   4909   5449   -146   -231   -786       O
ATOM   1195  N   GLU A 157     -51.919  91.126 -29.536  1.00 52.38           N
ANISOU 1195  N   GLU A 157     7829   5789   6283   -166   -450  -1019       N
ATOM   1196  CA  GLU A 157     -52.522  90.219 -30.508  1.00 53.08           C
ANISOU 1196  CA  GLU A 157     8010   5863   6294   -164   -542  -1135       C
ATOM   1197  C   GLU A 157     -53.893  90.715 -30.934  1.00 54.02           C
ANISOU 1197  C   GLU A 157     8046   6124   6355   -260   -572  -1110       C
ATOM   1198  O   GLU A 157     -54.180  90.815 -32.129  1.00 55.25           O
ANISOU 1198  O   GLU A 157     8201   6401   6391   -192   -597  -1166       O
ATOM   1199  CB  GLU A 157     -52.609  88.809 -29.934  1.00 52.83           C
ANISOU 1199  CB  GLU A 157     8131   5626   6315   -248   -647  -1201       C
ATOM   1200  CG  GLU A 157     -51.236  88.247 -29.660  1.00 53.13           C
ANISOU 1200  CG  GLU A 157     8244   5552   6389    -91   -612  -1205       C
ATOM   1201  CD  GLU A 157     -50.406  88.064 -30.925  1.00 54.70           C
ANISOU 1201  CD  GLU A 157     8502   5789   6493    127   -558  -1283       C
ATOM   1202  OE1 GLU A 157     -50.796  87.214 -31.762  1.00 55.41           O
ANISOU 1202  OE1 GLU A 157     8771   5793   6490    141   -619  -1419       O
ATOM   1203  OE2 GLU A 157     -49.371  88.779 -31.088  1.00 55.51           O1-
ANISOU 1203  OE2 GLU A 157     8478   6006   6606    275   -450  -1207       O1-
ATOM   1204  N   PHE A 158     -54.756  91.040 -29.969  1.00 38.75           N
ANISOU 1204  N   PHE A 158     6035   4198   4488   -397   -564  -1010       N
ATOM   1205  CA  PHE A 158     -56.126  91.394 -30.325  1.00 41.08           C
ANISOU 1205  CA  PHE A 158     6212   4657   4739   -475   -593   -954       C
ATOM   1206  C   PHE A 158     -56.253  92.788 -30.911  1.00 42.12           C
ANISOU 1206  C   PHE A 158     6233   4977   4794   -331   -464   -856       C
ATOM   1207  O   PHE A 158     -57.216  93.059 -31.623  1.00 44.67           O
ANISOU 1207  O   PHE A 158     6451   5487   5036   -324   -500   -816       O
ATOM   1208  CB  PHE A 158     -57.031  91.236 -29.127  1.00 42.01           C
ANISOU 1208  CB  PHE A 158     6277   4734   4953   -635   -593   -850       C
ATOM   1209  CG  PHE A 158     -57.442  89.832 -28.901  1.00 42.13           C
ANISOU 1209  CG  PHE A 158     6372   4613   5024   -817   -737   -924       C
ATOM   1210  CD1 PHE A 158     -56.526  88.898 -28.485  1.00 40.03           C
ANISOU 1210  CD1 PHE A 158     6286   4119   4805   -812   -770  -1009       C
ATOM   1211  CD2 PHE A 158     -58.749  89.433 -29.150  1.00 44.95           C
ANISOU 1211  CD2 PHE A 158     6618   5075   5386   -995   -840   -897       C
ATOM   1212  CE1 PHE A 158     -56.919  87.574 -28.290  1.00 40.57           C
ANISOU 1212  CE1 PHE A 158     6475   4014   4926   -981   -881  -1073       C
ATOM   1213  CE2 PHE A 158     -59.146  88.125 -28.954  1.00 45.19           C
ANISOU 1213  CE2 PHE A 158     6740   4949   5480  -1209   -970   -966       C
ATOM   1214  CZ  PHE A 158     -58.237  87.198 -28.529  1.00 42.92           C
ANISOU 1214  CZ  PHE A 158     6683   4386   5239  -1200   -981  -1059       C
ATOM   1215  N   ILE A 159     -55.359  93.704 -30.563  1.00 41.47           N
ANISOU 1215  N   ILE A 159     6167   4852   4737   -231   -315   -801       N
ATOM   1216  CA  ILE A 159     -55.335  94.994 -31.243  1.00 42.26           C
ANISOU 1216  CA  ILE A 159     6211   5084   4763    -86   -169   -713       C
ATOM   1217  C   ILE A 159     -54.866  94.822 -32.679  1.00 42.51           C
ANISOU 1217  C   ILE A 159     6261   5212   4681     49   -194   -790       C
ATOM   1218  O   ILE A 159     -55.412  95.436 -33.609  1.00 43.83           O
ANISOU 1218  O   ILE A 159     6370   5553   4731    160   -154   -732       O
ATOM   1219  CB  ILE A 159     -54.437  95.983 -30.482  1.00 40.73           C
ANISOU 1219  CB  ILE A 159     6059   4782   4633    -67    -10   -647       C
ATOM   1220  CG1 ILE A 159     -55.064  96.353 -29.139  1.00 40.68           C
ANISOU 1220  CG1 ILE A 159     6077   4698   4681   -165     42   -564       C
ATOM   1221  CG2 ILE A 159     -54.185  97.208 -31.334  1.00 41.08           C
ANISOU 1221  CG2 ILE A 159     6086   4912   4609     80    156   -567       C
ATOM   1222  CD1 ILE A 159     -54.082  96.969 -28.179  1.00 38.74           C
ANISOU 1222  CD1 ILE A 159     5926   4305   4487   -215    122   -555       C
ATOM   1223  N   ARG A 160     -53.832  93.997 -32.888  1.00 44.65           N
ANISOU 1223  N   ARG A 160     6621   5378   4965     75   -244   -906       N
ATOM   1224  CA  ARG A 160     -53.366  93.764 -34.251  1.00 45.02           C
ANISOU 1224  CA  ARG A 160     6723   5506   4878    234   -245   -982       C
ATOM   1225  C   ARG A 160     -54.480  93.181 -35.097  1.00 46.40           C
ANISOU 1225  C   ARG A 160     6919   5801   4911    200   -406  -1062       C
ATOM   1226  O   ARG A 160     -54.631  93.544 -36.263  1.00 47.42           O
ANISOU 1226  O   ARG A 160     7050   6093   4875    337   -390  -1062       O
ATOM   1227  CB  ARG A 160     -52.142  92.852 -34.245  1.00 44.30           C
ANISOU 1227  CB  ARG A 160     6734   5275   4824    294   -258  -1080       C
ATOM   1228  CG  ARG A 160     -51.305  92.956 -35.509  1.00 45.15           C
ANISOU 1228  CG  ARG A 160     6887   5462   4807    518   -159  -1105       C
ATOM   1229  CD  ARG A 160     -49.969  92.231 -35.347  1.00 45.40           C
ANISOU 1229  CD  ARG A 160     6973   5376   4902    621   -115  -1141       C
ATOM   1230  NE  ARG A 160     -50.170  90.797 -35.219  1.00 45.15           N
ANISOU 1230  NE  ARG A 160     7115   5189   4849    583   -262  -1289       N
ATOM   1231  CZ  ARG A 160     -49.979  90.115 -34.097  1.00 44.87           C
ANISOU 1231  CZ  ARG A 160     7104   4995   4949    480   -327  -1292       C
ATOM   1232  NH1 ARG A 160     -49.559  90.736 -32.998  1.00 44.56           N
ANISOU 1232  NH1 ARG A 160     6918   4955   5056    403   -281  -1168       N
ATOM   1233  NH2 ARG A 160     -50.213  88.807 -34.065  1.00 44.98           N
ANISOU 1233  NH2 ARG A 160     7316   4837   4937    449   -440  -1420       N
ATOM   1234  N   GLY A 161     -55.317  92.332 -34.502  1.00 43.96           N
ANISOU 1234  N   GLY A 161     6615   5430   4657      0   -565  -1114       N
ATOM   1235  CA  GLY A 161     -56.474  91.834 -35.224  1.00 45.81           C
ANISOU 1235  CA  GLY A 161     6829   5804   4771    -99   -747  -1176       C
ATOM   1236  C   GLY A 161     -57.360  92.956 -35.717  1.00 47.71           C
ANISOU 1236  C   GLY A 161     6888   6321   4920    -20   -702  -1024       C
ATOM   1237  O   GLY A 161     -57.747  92.987 -36.886  1.00 48.96           O
ANISOU 1237  O   GLY A 161     7044   6669   4888     55   -790  -1061       O
ATOM   1238  N   MET A 162     -57.636  93.934 -34.851  1.00 46.66           N
ANISOU 1238  N   MET A 162     6625   6209   4896     -3   -549   -844       N
ATOM   1239  CA  MET A 162     -58.474  95.059 -35.256  1.00 48.30           C
ANISOU 1239  CA  MET A 162     6674   6660   5017    123   -463   -666       C
ATOM   1240  C   MET A 162     -57.871  95.807 -36.438  1.00 47.43           C
ANISOU 1240  C   MET A 162     6618   6656   4748    367   -352   -644       C
ATOM   1241  O   MET A 162     -58.602  96.425 -37.227  1.00 48.52           O
ANISOU 1241  O   MET A 162     6654   7041   4739    498   -347   -533       O
ATOM   1242  CB  MET A 162     -58.682  96.014 -34.085  1.00 48.33           C
ANISOU 1242  CB  MET A 162     6612   6598   5152    140   -266   -489       C
ATOM   1243  CG  MET A 162     -59.503  95.446 -32.972  1.00 50.20           C
ANISOU 1243  CG  MET A 162     6768   6790   5513    -57   -337   -453       C
ATOM   1244  SD  MET A 162     -59.998  96.726 -31.805  1.00 50.97           S
ANISOU 1244  SD  MET A 162     6813   6866   5686     35    -76   -223       S
ATOM   1245  CE  MET A 162     -58.549  96.775 -30.738  1.00 47.31           C
ANISOU 1245  CE  MET A 162     6575   6067   5335    -21     24   -322       C
ATOM   1246  N   LEU A 163     -56.544  95.780 -36.566  1.00 51.08           N
ANISOU 1246  N   LEU A 163     7221   6953   5235    446   -249   -722       N
ATOM   1247  CA  LEU A 163     -55.900  96.417 -37.710  1.00 50.49           C
ANISOU 1247  CA  LEU A 163     7201   6970   5013    677   -120   -688       C
ATOM   1248  C   LEU A 163     -56.090  95.590 -38.977  1.00 51.51           C
ANISOU 1248  C   LEU A 163     7414   7237   4919    734   -298   -832       C
ATOM   1249  O   LEU A 163     -56.502  96.111 -40.023  1.00 52.23           O
ANISOU 1249  O   LEU A 163     7483   7553   4810    899   -288   -764       O
ATOM   1250  CB  LEU A 163     -54.415  96.611 -37.421  1.00 48.76           C
ANISOU 1250  CB  LEU A 163     7064   6558   4906    726     49   -702       C
ATOM   1251  CG  LEU A 163     -53.619  97.232 -38.550  1.00 48.52           C
ANISOU 1251  CG  LEU A 163     7081   6604   4751    956    221   -647       C
ATOM   1252  CD1 LEU A 163     -53.984  98.696 -38.736  1.00 48.18           C
ANISOU 1252  CD1 LEU A 163     6977   6651   4678   1078    424   -436       C
ATOM   1253  CD2 LEU A 163     -52.145  97.083 -38.225  1.00 48.00           C
ANISOU 1253  CD2 LEU A 163     7050   6372   4816    959    337   -674       C
ATOM   1254  N   THR A 164     -55.832  94.282 -38.893  1.00 62.45           N
ANISOU 1254  N   THR A 164     8927   8484   6318    603   -465  -1033       N
ATOM   1255  CA  THR A 164     -55.805  93.452 -40.087  1.00 62.84           C
ANISOU 1255  CA  THR A 164     9144   8597   6135    662   -613  -1208       C
ATOM   1256  C   THR A 164     -57.163  92.853 -40.381  1.00 64.66           C
ANISOU 1256  C   THR A 164     9329   8987   6253    470   -898  -1283       C
ATOM   1257  O   THR A 164     -57.465  92.580 -41.549  1.00 65.91           O
ANISOU 1257  O   THR A 164     9585   9308   6151    533  -1036  -1381       O
ATOM   1258  CB  THR A 164     -54.764  92.331 -39.941  1.00 61.91           C
ANISOU 1258  CB  THR A 164     9242   8218   6065    653   -621  -1389       C
ATOM   1259  OG1 THR A 164     -55.166  91.416 -38.910  1.00 61.77           O
ANISOU 1259  OG1 THR A 164     9236   8021   6215    392   -769  -1469       O
ATOM   1260  CG2 THR A 164     -53.393  92.922 -39.563  1.00 60.65           C
ANISOU 1260  CG2 THR A 164     9057   7944   6044    816   -356  -1284       C
ATOM   1261  N   GLY A 165     -58.011  92.682 -39.367  1.00 54.93           N
ANISOU 1261  N   GLY A 165     7939   7736   5197    234   -990  -1226       N
ATOM   1262  CA  GLY A 165     -59.353  92.181 -39.566  1.00 57.08           C
ANISOU 1262  CA  GLY A 165     8095   8195   5398     15  -1257  -1254       C
ATOM   1263  C   GLY A 165     -59.599  90.810 -38.987  1.00 57.79           C
ANISOU 1263  C   GLY A 165     8291   8068   5599   -300  -1452  -1427       C
ATOM   1264  O   GLY A 165     -60.768  90.413 -38.852  1.00 59.73           O
ANISOU 1264  O   GLY A 165     8384   8447   5862   -554  -1658  -1412       O
ATOM   1265  N   THR A 166     -58.541  90.049 -38.683  1.00 69.40           N
ANISOU 1265  N   THR A 166    10013   9214   7141   -288  -1389  -1576       N
ATOM   1266  CA  THR A 166     -58.687  88.735 -38.068  1.00 69.31           C
ANISOU 1266  CA  THR A 166    10149   8940   7245   -560  -1533  -1724       C
ATOM   1267  C   THR A 166     -57.584  88.519 -37.040  1.00 67.09           C
ANISOU 1267  C   THR A 166     9973   8357   7162   -482  -1345  -1707       C
ATOM   1268  O   THR A 166     -56.473  89.040 -37.188  1.00 65.66           O
ANISOU 1268  O   THR A 166     9840   8139   6966   -222  -1154  -1674       O
ATOM   1269  CB  THR A 166     -58.614  87.616 -39.115  1.00 70.14           C
ANISOU 1269  CB  THR A 166    10570   8946   7135   -628  -1729  -1996       C
ATOM   1270  OG1 THR A 166     -57.251  87.468 -39.530  1.00 68.72           O
ANISOU 1270  OG1 THR A 166    10651   8585   6875   -340  -1558  -2091       O
ATOM   1271  CG2 THR A 166     -59.477  87.932 -40.353  1.00 72.39           C
ANISOU 1271  CG2 THR A 166    10783   9573   7147   -643  -1925  -2029       C
ATOM   1272  N   ILE A 167     -57.909  87.774 -36.022  1.00 72.37           N
ANISOU 1272  N   ILE A 167    10655   8835   8009   -712  -1403  -1711       N
ATOM   1273  CA  ILE A 167     -56.957  87.554 -35.011  1.00 70.55           C
ANISOU 1273  CA  ILE A 167    10507   8356   7944   -641  -1253  -1676       C
ATOM   1274  C   ILE A 167     -56.096  86.470 -35.523  1.00 69.86           C
ANISOU 1274  C   ILE A 167    10749   8022   7774   -556  -1276  -1873       C
ATOM   1275  O   ILE A 167     -56.380  85.298 -35.364  1.00 70.44           O
ANISOU 1275  O   ILE A 167    11023   7871   7870   -743  -1398  -2000       O
ATOM   1276  CB  ILE A 167     -57.618  87.094 -33.739  1.00 71.06           C
ANISOU 1276  CB  ILE A 167    10497   8297   8204   -890  -1291  -1594       C
ATOM   1277  CG1 ILE A 167     -58.307  88.261 -33.107  1.00 71.93           C
ANISOU 1277  CG1 ILE A 167    10305   8631   8394   -900  -1202  -1373       C
ATOM   1278  CG2 ILE A 167     -56.586  86.624 -32.786  1.00 68.89           C
ANISOU 1278  CG2 ILE A 167    10366   7751   8058   -811  -1177  -1585       C
ATOM   1279  CD1 ILE A 167     -57.690  89.573 -33.480  1.00 71.34           C
ANISOU 1279  CD1 ILE A 167    10138   8718   8251   -629  -1033  -1282       C
ATOM   1280  N   PHE A 173     -56.063  82.683 -26.508  1.00 84.49           N
ANISOU 1280  N   PHE A 173    12882   8500  10721  -1242  -1013  -1229       N
ATOM   1281  CA  PHE A 173     -56.667  83.093 -25.233  1.00 84.72           C
ANISOU 1281  CA  PHE A 173    12761   8591  10838  -1346   -944  -1034       C
ATOM   1282  C   PHE A 173     -56.909  81.958 -24.217  1.00 85.43           C
ANISOU 1282  C   PHE A 173    13033   8400  11027  -1473   -919   -949       C
ATOM   1283  O   PHE A 173     -56.397  82.026 -23.085  1.00 84.66           O
ANISOU 1283  O   PHE A 173    12966   8254  10947  -1353   -832   -815       O
ATOM   1284  CB  PHE A 173     -58.011  83.807 -25.479  1.00 86.04           C
ANISOU 1284  CB  PHE A 173    12668   9003  11018  -1544   -972   -971       C
ATOM   1285  CG  PHE A 173     -58.810  84.087 -24.207  1.00 87.19           C
ANISOU 1285  CG  PHE A 173    12682   9196  11249  -1654   -873   -758       C
ATOM   1286  CD1 PHE A 173     -58.464  85.124 -23.353  1.00 86.35           C
ANISOU 1286  CD1 PHE A 173    12488   9209  11111  -1487   -747   -633       C
ATOM   1287  CD2 PHE A 173     -59.911  83.311 -23.870  1.00 89.33           C
ANISOU 1287  CD2 PHE A 173    12931   9385  11624  -1932   -898   -681       C
ATOM   1288  CE1 PHE A 173     -59.203  85.381 -22.184  1.00 87.74           C
ANISOU 1288  CE1 PHE A 173    12586   9420  11331  -1555   -632   -440       C
ATOM   1289  CE2 PHE A 173     -60.651  83.568 -22.702  1.00 90.73           C
ANISOU 1289  CE2 PHE A 173    12984   9619  11872  -2005   -772   -460       C
ATOM   1290  CZ  PHE A 173     -60.291  84.602 -21.860  1.00 89.83           C
ANISOU 1290  CZ  PHE A 173    12813   9620  11697  -1794   -631   -343       C
ATOM   1291  N   LYS A 174     -57.677  80.928 -24.614  1.00 82.46           N
ANISOU 1291  N   LYS A 174    12766   7860  10706  -1711   -988  -1016       N
ATOM   1292  CA  LYS A 174     -58.041  79.865 -23.671  1.00 83.29           C
ANISOU 1292  CA  LYS A 174    12989   7735  10922  -1833   -923   -900       C
ATOM   1293  C   LYS A 174     -56.809  79.193 -23.057  1.00 82.61           C
ANISOU 1293  C   LYS A 174    13144   7425  10819  -1564   -837   -869       C
ATOM   1294  O   LYS A 174     -56.799  78.861 -21.863  1.00 82.78           O
ANISOU 1294  O   LYS A 174    13243   7317  10892  -1559   -754   -703       O
ATOM   1295  CB  LYS A 174     -58.930  78.832 -24.368  1.00 85.90           C
ANISOU 1295  CB  LYS A 174    13355   7972  11313  -2091   -995   -993       C
ATOM   1296  N   THR A 175     -55.771  78.963 -23.863  1.00 89.39           N
ANISOU 1296  N   THR A 175    14131   8239  11595  -1329   -851  -1007       N
ATOM   1297  CA  THR A 175     -54.509  78.458 -23.335  1.00 89.00           C
ANISOU 1297  CA  THR A 175    14285   8014  11517  -1036   -779   -955       C
ATOM   1298  C   THR A 175     -53.838  79.480 -22.431  1.00 87.45           C
ANISOU 1298  C   THR A 175    13991   7951  11285   -876   -766   -830       C
ATOM   1299  O   THR A 175     -53.289  79.122 -21.380  1.00 87.77           O
ANISOU 1299  O   THR A 175    14119   7900  11331   -735   -709   -683       O
ATOM   1300  CB  THR A 175     -53.569  78.078 -24.482  1.00 89.38           C
ANISOU 1300  CB  THR A 175    14475   8007  11477   -803   -780  -1116       C
ATOM   1301  OG1 THR A 175     -54.146  77.015 -25.245  1.00 91.77           O
ANISOU 1301  OG1 THR A 175    14926   8151  11793   -951   -792  -1238       O
ATOM   1302  CG2 THR A 175     -52.213  77.641 -23.960  1.00 89.49           C
ANISOU 1302  CG2 THR A 175    14676   7867  11460   -458   -704  -1036       C
ATOM   1303  N   SER A 176     -53.855  80.757 -22.842  1.00 73.86           N
ANISOU 1303  N   SER A 176    11998   6548   9517   -862   -792   -860       N
ATOM   1304  CA  SER A 176     -53.004  81.812 -22.294  1.00 72.90           C
ANISOU 1304  CA  SER A 176    11691   6664   9343   -672   -765   -771       C
ATOM   1305  C   SER A 176     -53.551  82.517 -21.051  1.00 72.77           C
ANISOU 1305  C   SER A 176    11551   6766   9331   -772   -725   -612       C
ATOM   1306  O   SER A 176     -52.797  83.266 -20.422  1.00 72.51           O
ANISOU 1306  O   SER A 176    11429   6883   9239   -638   -717   -543       O
ATOM   1307  CB  SER A 176     -52.713  82.845 -23.378  1.00 72.01           C
ANISOU 1307  CB  SER A 176    11395   6793   9174   -605   -785   -879       C
ATOM   1308  OG  SER A 176     -51.651  83.677 -22.957  1.00 71.63           O
ANISOU 1308  OG  SER A 176    11210   6920   9085   -425   -765   -808       O
ATOM   1309  N   TRP A 177     -54.833  82.410 -20.754  1.00 67.90           N
ANISOU 1309  N   TRP A 177    10912   6116   8771  -1006   -698   -557       N
ATOM   1310  CA  TRP A 177     -55.378  83.133 -19.612  1.00 68.00           C
ANISOU 1310  CA  TRP A 177    10825   6248   8765  -1062   -623   -399       C
ATOM   1311  C   TRP A 177     -54.877  82.511 -18.352  1.00 68.74           C
ANISOU 1311  C   TRP A 177    11088   6197   8833   -963   -585   -262       C
ATOM   1312  O   TRP A 177     -54.626  81.332 -18.324  1.00 69.40           O
ANISOU 1312  O   TRP A 177    11365   6044   8961   -936   -592   -255       O
ATOM   1313  CB  TRP A 177     -56.893  83.138 -19.647  1.00 69.38           C
ANISOU 1313  CB  TRP A 177    10896   6453   9014  -1313   -580   -338       C
ATOM   1314  CG  TRP A 177     -57.535  84.175 -18.801  1.00 70.10           C
ANISOU 1314  CG  TRP A 177    10846   6727   9063  -1327   -471   -194       C
ATOM   1315  CD1 TRP A 177     -58.301  83.969 -17.713  1.00 71.54           C
ANISOU 1315  CD1 TRP A 177    11052   6865   9266  -1409   -359    -13       C
ATOM   1316  CD2 TRP A 177     -57.478  85.582 -18.981  1.00 69.71           C
ANISOU 1316  CD2 TRP A 177    10642   6911   8932  -1237   -436   -211       C
ATOM   1317  NE1 TRP A 177     -58.736  85.157 -17.200  1.00 71.96           N
ANISOU 1317  NE1 TRP A 177    10985   7114   9242  -1356   -250     78       N
ATOM   1318  CE2 TRP A 177     -58.228  86.164 -17.961  1.00 70.92           C
ANISOU 1318  CE2 TRP A 177    10759   7140   9049  -1254   -298    -47       C
ATOM   1319  CE3 TRP A 177     -56.869  86.408 -19.906  1.00 68.28           C
ANISOU 1319  CE3 TRP A 177    10373   6868   8702  -1135   -485   -337       C
ATOM   1320  CZ2 TRP A 177     -58.378  87.515 -17.848  1.00 71.06           C
ANISOU 1320  CZ2 TRP A 177    10686   7335   8978  -1168   -210    -22       C
ATOM   1321  CZ3 TRP A 177     -57.018  87.740 -19.776  1.00 68.23           C
ANISOU 1321  CZ3 TRP A 177    10264   7036   8625  -1073   -403   -302       C
ATOM   1322  CH2 TRP A 177     -57.757  88.284 -18.760  1.00 69.50           C
ANISOU 1322  CH2 TRP A 177    10421   7242   8745  -1087   -269   -154       C
ATOM   1323  N   PRO A 178     -54.723  83.305 -17.293  1.00 81.29           N
ANISOU 1323  N   PRO A 178    12636   7919  10331   -897   -542   -151       N
ATOM   1324  CA  PRO A 178     -54.210  82.791 -16.030  1.00 81.93           C
ANISOU 1324  CA  PRO A 178    12880   7905  10345   -782   -523     -9       C
ATOM   1325  C   PRO A 178     -55.257  82.055 -15.246  1.00 82.77           C
ANISOU 1325  C   PRO A 178    13101   7847  10502   -918   -412    146       C
ATOM   1326  O   PRO A 178     -55.796  82.641 -14.332  1.00 83.40           O
ANISOU 1326  O   PRO A 178    13159   8019  10510   -946   -323    266       O
ATOM   1327  CB  PRO A 178     -53.809  84.058 -15.308  1.00 81.79           C
ANISOU 1327  CB  PRO A 178    12784   8107  10184   -709   -529     20       C
ATOM   1328  CG  PRO A 178     -54.782  85.049 -15.788  1.00 81.09           C
ANISOU 1328  CG  PRO A 178    12542   8151  10119   -843   -460    -23       C
ATOM   1329  CD  PRO A 178     -54.869  84.759 -17.245  1.00 80.58           C
ANISOU 1329  CD  PRO A 178    12382   8069  10166   -898   -515   -164       C
ATOM   1330  N   THR A 189     -52.792  86.845  -5.287  1.00 94.60           N
ANISOU 1330  N   THR A 189    15683  10158  10103   -213   -475    726       N
ATOM   1331  CA  THR A 189     -52.776  88.306  -5.313  1.00 94.95           C
ANISOU 1331  CA  THR A 189    15762  10298  10017   -305   -489    558       C
ATOM   1332  C   THR A 189     -54.027  88.819  -6.020  1.00 93.23           C
ANISOU 1332  C   THR A 189    15451  10006   9965   -383   -236    539       C
ATOM   1333  O   THR A 189     -54.389  88.292  -7.074  1.00 92.11           O
ANISOU 1333  O   THR A 189    15082   9813  10101   -437   -194    539       O
ATOM   1334  CB  THR A 189     -51.508  88.877  -6.030  1.00 96.27           C
ANISOU 1334  CB  THR A 189    15748  10604  10225   -383   -754    372       C
ATOM   1335  OG1 THR A 189     -50.314  88.364  -5.415  1.00 98.08           O
ANISOU 1335  OG1 THR A 189    15998  10954  10313   -300  -1006    420       O
ATOM   1336  CG2 THR A 189     -51.475  90.401  -5.935  1.00 96.21           C
ANISOU 1336  CG2 THR A 189    15843  10650  10064   -500   -758    204       C
ATOM   1337  N   PRO A 190     -54.702  89.815  -5.435  1.00 64.70           N
ANISOU 1337  N   PRO A 190    12024   6392   6167   -372    -66    531       N
ATOM   1338  CA  PRO A 190     -55.805  90.473  -6.146  1.00 63.44           C
ANISOU 1338  CA  PRO A 190    11748   6207   6149   -412    167    523       C
ATOM   1339  C   PRO A 190     -55.292  91.239  -7.354  1.00 62.85           C
ANISOU 1339  C   PRO A 190    11478   6187   6215   -512     49    328       C
ATOM   1340  O   PRO A 190     -54.115  91.593  -7.436  1.00 63.95           O
ANISOU 1340  O   PRO A 190    11626   6386   6287   -563   -181    186       O
ATOM   1341  CB  PRO A 190     -56.407  91.409  -5.091  1.00 63.73           C
ANISOU 1341  CB  PRO A 190    12096   6224   5893   -321    372    560       C
ATOM   1342  CG  PRO A 190     -56.049  90.781  -3.810  1.00 64.52           C
ANISOU 1342  CG  PRO A 190    12450   6314   5751   -230    315    666       C
ATOM   1343  CD  PRO A 190     -54.671  90.220  -4.022  1.00 65.55           C
ANISOU 1343  CD  PRO A 190    12483   6509   5914   -283    -31    576       C
ATOM   1344  N   CYS A 191     -56.160  91.371  -8.359  1.00 59.88           N
ANISOU 1344  N   CYS A 191    10886   5811   6056   -545    196    343       N
ATOM   1345  CA  CYS A 191     -55.731  92.006  -9.602  1.00 58.89           C
ANISOU 1345  CA  CYS A 191    10567   5738   6071   -619    104    184       C
ATOM   1346  C   CYS A 191     -55.509  93.503  -9.416  1.00 59.50           C
ANISOU 1346  C   CYS A 191    10819   5818   5970   -622    151     63       C
ATOM   1347  O   CYS A 191     -54.597  94.078 -10.025  1.00 58.73           O
ANISOU 1347  O   CYS A 191    10659   5755   5901   -702     -0    -88       O
ATOM   1348  CB  CYS A 191     -56.735  91.733 -10.717  1.00 57.51           C
ANISOU 1348  CB  CYS A 191    10126   5584   6140   -647    228    240       C
ATOM   1349  SG  CYS A 191     -58.422  91.955 -10.215  1.00 58.68           S
ANISOU 1349  SG  CYS A 191    10293   5738   6265   -574    561    448       S
ATOM   1350  N   CYS A 192     -56.307  94.145  -8.564  1.00 52.18           N
ANISOU 1350  N   CYS A 192    10134   4840   4854   -534    374    134       N
ATOM   1351  CA  CYS A 192     -56.265  95.595  -8.417  1.00 52.54           C
ANISOU 1351  CA  CYS A 192    10405   4832   4725   -522    473     23       C
ATOM   1352  C   CYS A 192     -56.694  95.958  -7.000  1.00 53.34           C
ANISOU 1352  C   CYS A 192    10899   4855   4513   -411    636     84       C
ATOM   1353  O   CYS A 192     -56.711  95.112  -6.103  1.00 53.77           O
ANISOU 1353  O   CYS A 192    11047   4918   4465   -366    606    189       O
ATOM   1354  CB  CYS A 192     -57.144  96.260  -9.477  1.00 51.28           C
ANISOU 1354  CB  CYS A 192    10069   4689   4726   -470    683     54       C
ATOM   1355  SG  CYS A 192     -58.886  95.785  -9.424  1.00 51.12           S
ANISOU 1355  SG  CYS A 192     9897   4723   4802   -318   1002    322       S
ATOM   1356  N   GLN A 193     -57.031  97.230  -6.785  1.00 75.31           N
ANISOU 1356  N   GLN A 193    13948   7544   7122   -348    828     22       N
ATOM   1357  CA  GLN A 193     -57.404  97.652  -5.444  1.00 75.49           C
ANISOU 1357  CA  GLN A 193    14407   7472   6804   -221   1000     58       C
ATOM   1358  C   GLN A 193     -58.881  97.427  -5.166  1.00 75.12           C
ANISOU 1358  C   GLN A 193    14330   7439   6775      1   1374    311       C
ATOM   1359  O   GLN A 193     -59.267  97.246  -4.004  1.00 75.85           O
ANISOU 1359  O   GLN A 193    14699   7495   6625    132   1519    417       O
ATOM   1360  CB  GLN A 193     -57.035  99.113  -5.234  1.00 75.18           C
ANISOU 1360  CB  GLN A 193    14750   7282   6532   -253   1044   -136       C
ATOM   1361  CG  GLN A 193     -55.531  99.304  -5.175  1.00 75.52           C
ANISOU 1361  CG  GLN A 193    14865   7329   6501   -507    657   -365       C
ATOM   1362  CD  GLN A 193     -54.996  99.250  -3.760  1.00 76.57           C
ANISOU 1362  CD  GLN A 193    15381   7435   6276   -535    510   -428       C
ATOM   1363  OE1 GLN A 193     -55.738  99.524  -2.813  1.00 77.26           O
ANISOU 1363  OE1 GLN A 193    15730   7431   6195   -355    738   -339       O
ATOM   1364  NE2 GLN A 193     -53.705  98.910  -3.604  1.00 76.76           N
ANISOU 1364  NE2 GLN A 193    15306   7568   6291   -737    116   -536       N
ATOM   1365  N   ILE A 194     -59.718  97.434  -6.200  1.00 57.05           N
ANISOU 1365  N   ILE A 194    11696   5225   4755     49   1533    424       N
ATOM   1366  CA  ILE A 194     -61.135  97.172  -5.986  1.00 56.98           C
ANISOU 1366  CA  ILE A 194    11573   5282   4796    238   1873    698       C
ATOM   1367  C   ILE A 194     -61.335  95.784  -5.407  1.00 57.60           C
ANISOU 1367  C   ILE A 194    11532   5418   4935    203   1827    866       C
ATOM   1368  O   ILE A 194     -62.218  95.570  -4.565  1.00 58.18           O
ANISOU 1368  O   ILE A 194    11706   5502   4899    361   2101   1084       O
ATOM   1369  CB  ILE A 194     -61.915  97.340  -7.297  1.00 56.61           C
ANISOU 1369  CB  ILE A 194    11112   5358   5041    258   1980    791       C
ATOM   1370  CG1 ILE A 194     -61.758  98.760  -7.818  1.00 55.96           C
ANISOU 1370  CG1 ILE A 194    11190   5193   4879    332   2073    657       C
ATOM   1371  CG2 ILE A 194     -63.384  96.963  -7.104  1.00 57.31           C
ANISOU 1371  CG2 ILE A 194    10991   5571   5213    418   2302   1107       C
ATOM   1372  CD1 ILE A 194     -62.476  98.962  -9.117  1.00 55.91           C
ANISOU 1372  CD1 ILE A 194    10786   5331   5127    378   2163    758       C
ATOM   1373  N   THR A 195     -60.531  94.812  -5.850  1.00 52.00           N
ANISOU 1373  N   THR A 195    10619   4738   4401     13   1508    787       N
ATOM   1374  CA  THR A 195     -60.685  93.450  -5.365  1.00 52.30           C
ANISOU 1374  CA  THR A 195    10567   4790   4513    -22   1471    951       C
ATOM   1375  C   THR A 195     -59.695  93.095  -4.278  1.00 52.95           C
ANISOU 1375  C   THR A 195    10971   4809   4338    -19   1286    884       C
ATOM   1376  O   THR A 195     -59.768  91.989  -3.738  1.00 53.41           O
ANISOU 1376  O   THR A 195    11021   4857   4416    -14   1275   1037       O
ATOM   1377  CB  THR A 195     -60.565  92.436  -6.499  1.00 51.93           C
ANISOU 1377  CB  THR A 195    10120   4794   4817   -197   1278    946       C
ATOM   1378  OG1 THR A 195     -59.260  92.509  -7.094  1.00 51.44           O
ANISOU 1378  OG1 THR A 195    10039   4718   4786   -309    956    709       O
ATOM   1379  CG2 THR A 195     -61.663  92.677  -7.519  1.00 52.19           C
ANISOU 1379  CG2 THR A 195     9817   4931   5084   -207   1444   1043       C
ATOM   1380  N   ASP A 196     -58.773  93.990  -3.938  1.00 65.35           N
ANISOU 1380  N   ASP A 196    12827   6340   5664    -33   1135    671       N
ATOM   1381  CA  ASP A 196     -57.930  93.795  -2.766  1.00 66.14           C
ANISOU 1381  CA  ASP A 196    13262   6417   5453    -16    965    621       C
ATOM   1382  C   ASP A 196     -58.660  94.386  -1.566  1.00 66.54           C
ANISOU 1382  C   ASP A 196    13724   6402   5155    179   1263    716       C
ATOM   1383  O   ASP A 196     -58.696  95.613  -1.388  1.00 66.66           O
ANISOU 1383  O   ASP A 196    14009   6346   4974    225   1360    576       O
ATOM   1384  CB  ASP A 196     -56.552  94.418  -2.948  1.00 66.65           C
ANISOU 1384  CB  ASP A 196    13414   6495   5414   -168    624    351       C
ATOM   1385  CG  ASP A 196     -55.619  94.037  -1.836  1.00 67.86           C
ANISOU 1385  CG  ASP A 196    13824   6687   5274   -171    381    321       C
ATOM   1386  OD1 ASP A 196     -56.148  93.663  -0.763  1.00 68.05           O
ANISOU 1386  OD1 ASP A 196    14096   6686   5075    -16    543    481       O
ATOM   1387  OD2 ASP A 196     -54.373  94.080  -2.033  1.00 68.43           O1-
ANISOU 1387  OD2 ASP A 196    13830   6835   5336   -318     34    164       O1-
ATOM   1388  N   THR A 197     -59.235  93.503  -0.748  1.00 76.49           N
ANISOU 1388  N   THR A 197    15023   7675   6364    302   1417    947       N
ATOM   1389  CA  THR A 197     -59.959  93.875   0.459  1.00 77.99           C
ANISOU 1389  CA  THR A 197    15410   7847   6378    518   1669   1006       C
ATOM   1390  C   THR A 197     -59.047  94.159   1.655  1.00 79.77           C
ANISOU 1390  C   THR A 197    16034   8038   6236    548   1467    852       C
ATOM   1391  O   THR A 197     -59.531  94.689   2.664  1.00 82.21           O
ANISOU 1391  O   THR A 197    16584   8296   6357    724   1655    853       O
ATOM   1392  CB  THR A 197     -60.959  92.770   0.794  1.00 78.67           C
ANISOU 1392  CB  THR A 197    15263   7989   6640    613   1898   1306       C
ATOM   1393  OG1 THR A 197     -60.365  91.486   0.519  1.00 77.87           O
ANISOU 1393  OG1 THR A 197    15029   7894   6662    477   1682   1396       O
ATOM   1394  CG2 THR A 197     -62.215  92.935  -0.061  1.00 78.22           C
ANISOU 1394  CG2 THR A 197    14842   7989   6887    636   2180   1455       C
ATOM   1395  N   THR A 198     -57.749  93.830   1.570  1.00 80.84           N
ANISOU 1395  N   THR A 198    16228   8216   6271    385   1079    726       N
ATOM   1396  CA  THR A 198     -56.784  94.355   2.535  1.00 82.76           C
ANISOU 1396  CA  THR A 198    16795   8461   6190    356    826    535       C
ATOM   1397  C   THR A 198     -56.882  95.872   2.661  1.00 84.16           C
ANISOU 1397  C   THR A 198    17212   8512   6254    344    908    323       C
ATOM   1398  O   THR A 198     -56.865  96.419   3.775  1.00 87.06           O
ANISOU 1398  O   THR A 198    17899   8812   6366    431    934    257       O
ATOM   1399  CB  THR A 198     -55.356  94.009   2.125  1.00 82.15           C
ANISOU 1399  CB  THR A 198    16629   8493   6093    150    374    409       C
ATOM   1400  OG1 THR A 198     -55.087  92.646   2.438  1.00 82.51           O
ANISOU 1400  OG1 THR A 198    16573   8628   6148    217    266    607       O
ATOM   1401  CG2 THR A 198     -54.346  94.949   2.849  1.00 84.18           C
ANISOU 1401  CG2 THR A 198    17128   8766   6090     33     91    159       C
ATOM   1402  N   THR A 199     -56.985  96.560   1.517  1.00 78.23           N
ANISOU 1402  N   THR A 199    16322   7708   5693    239    954    226       N
ATOM   1403  CA  THR A 199     -56.580  97.949   1.368  1.00 78.93           C
ANISOU 1403  CA  THR A 199    16599   7670   5720    127    893     -8       C
ATOM   1404  C   THR A 199     -57.658  98.909   1.842  1.00 80.97           C
ANISOU 1404  C   THR A 199    17093   7754   5918    346   1272     26       C
ATOM   1405  O   THR A 199     -58.851  98.582   1.898  1.00 80.91           O
ANISOU 1405  O   THR A 199    16977   7760   6007    578   1615    231       O
ATOM   1406  CB  THR A 199     -56.262  98.285  -0.086  1.00 76.66           C
ANISOU 1406  CB  THR A 199    16058   7395   5676    -52    811   -106       C
ATOM   1407  OG1 THR A 199     -57.453  98.154  -0.893  1.00 75.23           O
ANISOU 1407  OG1 THR A 199    15664   7211   5709     97   1155     64       O
ATOM   1408  CG2 THR A 199     -55.137  97.400  -0.611  1.00 75.87           C
ANISOU 1408  CG2 THR A 199    15718   7461   5648   -255    425   -152       C
ATOM   1409  N   ALA A 200     -57.202 100.124   2.185  1.00 75.74           N
ANISOU 1409  N   ALA A 200    13330   9720   5726   -680     25   2840       N
ATOM   1410  CA  ALA A 200     -58.101 101.215   2.487  1.00 75.33           C
ANISOU 1410  CA  ALA A 200    13332   9817   5473   -692    248   2658       C
ATOM   1411  C   ALA A 200     -58.940 101.531   1.254  1.00 73.39           C
ANISOU 1411  C   ALA A 200    12970   9430   5484   -721    424   2536       C
ATOM   1412  O   ALA A 200     -58.548 101.223   0.123  1.00 72.25           O
ANISOU 1412  O   ALA A 200    12733   9090   5629   -730    323   2520       O
ATOM   1413  CB  ALA A 200     -57.318 102.452   2.915  1.00 75.32           C
ANISOU 1413  CB  ALA A 200    13463   9936   5217   -661    112   2410       C
ATOM   1414  N   PRO A 201     -60.105 102.135   1.449  1.00 86.32           N
ANISOU 1414  N   PRO A 201    14606  11172   7022   -730    688   2448       N
ATOM   1415  CA  PRO A 201     -60.942 102.502   0.304  1.00 84.56           C
ANISOU 1415  CA  PRO A 201    14272  10829   7028   -743    854   2325       C
ATOM   1416  C   PRO A 201     -60.269 103.547  -0.584  1.00 83.26           C
ANISOU 1416  C   PRO A 201    14142  10568   6924   -711    736   2070       C
ATOM   1417  O   PRO A 201     -59.226 104.135  -0.265  1.00 83.24           O
ANISOU 1417  O   PRO A 201    14250  10605   6772   -690    546   1956       O
ATOM   1418  CB  PRO A 201     -62.220 103.046   0.958  1.00 85.35           C
ANISOU 1418  CB  PRO A 201    14382  11101   6946   -739   1146   2271       C
ATOM   1419  CG  PRO A 201     -61.844 103.341   2.402  1.00 87.27           C
ANISOU 1419  CG  PRO A 201    14775  11564   6818   -714   1104   2278       C
ATOM   1420  CD  PRO A 201     -60.781 102.366   2.742  1.00 88.27           C
ANISOU 1420  CD  PRO A 201    14933  11653   6953   -724    857   2484       C
ATOM   1421  N   ALA A 202     -60.967 103.833  -1.671  1.00 97.90           N
ANISOU 1421  N   ALA A 202    15900  12308   8990   -711    869   1977       N
ATOM   1422  CA  ALA A 202     -60.542 104.782  -2.669  1.00 96.41           C
ANISOU 1422  CA  ALA A 202    15635  12026   8971   -666    784   1724       C
ATOM   1423  C   ALA A 202     -60.924 106.204  -2.313  1.00 96.39           C
ANISOU 1423  C   ALA A 202    15726  12127   8772   -615    903   1484       C
ATOM   1424  O   ALA A 202     -62.053 106.489  -2.017  1.00 96.92           O
ANISOU 1424  O   ALA A 202    15789  12276   8760   -594   1136   1461       O
ATOM   1425  CB  ALA A 202     -61.164 104.390  -3.982  1.00 95.34           C
ANISOU 1425  CB  ALA A 202    15288  11741   9197   -666    852   1722       C
ATOM   1426  N   SER A 203     -59.981 107.110  -2.349  1.00 75.52           N
ANISOU 1426  N   SER A 203    13159   9470   6066   -594    745   1296       N
ATOM   1427  CA  SER A 203     -60.301 108.461  -1.986  1.00 75.62           C
ANISOU 1427  CA  SER A 203    13275   9554   5904   -546    847   1059       C
ATOM   1428  C   SER A 203     -60.493 109.418  -3.118  1.00 74.58           C
ANISOU 1428  C   SER A 203    13047   9288   6002   -498    879    852       C
ATOM   1429  O   SER A 203     -61.238 110.340  -3.010  1.00 74.90           O
ANISOU 1429  O   SER A 203    13123   9358   5979   -440   1038    697       O
ATOM   1430  CB  SER A 203     -59.210 108.993  -1.102  1.00 76.49           C
ANISOU 1430  CB  SER A 203    13563   9749   5751   -562    665    962       C
ATOM   1431  OG  SER A 203     -57.949 108.597  -1.593  1.00 76.37           O
ANISOU 1431  OG  SER A 203    13492   9637   5890   -600    403    999       O
ATOM   1432  N   GLY A 204     -59.823 109.181  -4.218  1.00 53.07           N
ANISOU 1432  N   GLY A 204    10203   6414   3546   -518    731    856       N
ATOM   1433  CA  GLY A 204     -59.871 110.067  -5.345  1.00 51.78           C
ANISOU 1433  CA  GLY A 204     9965   6120   3591   -480    740    683       C
ATOM   1434  C   GLY A 204     -58.499 110.210  -5.930  1.00 51.26           C
ANISOU 1434  C   GLY A 204     9880   5954   3641   -524    513    625       C
ATOM   1435  O   GLY A 204     -57.644 109.450  -5.657  1.00 51.71           O
ANISOU 1435  O   GLY A 204     9934   6029   3684   -572    357    735       O
ATOM   1436  N   ILE A 205     -58.262 111.218  -6.718  1.00 47.03           N
ANISOU 1436  N   ILE A 205     9333   5312   3225   -508    496    454       N
ATOM   1437  CA  ILE A 205     -56.938 111.311  -7.329  1.00 46.78           C
ANISOU 1437  CA  ILE A 205     9262   5191   3322   -565    299    408       C
ATOM   1438  C   ILE A 205     -55.958 111.487  -6.175  1.00 48.07           C
ANISOU 1438  C   ILE A 205     9555   5448   3259   -615    147    366       C
ATOM   1439  O   ILE A 205     -56.396 111.802  -5.062  1.00 48.92           O
ANISOU 1439  O   ILE A 205     9804   5673   3110   -595    216    332       O
ATOM   1440  CB  ILE A 205     -56.862 112.437  -8.373  1.00 46.50           C
ANISOU 1440  CB  ILE A 205     9207   5019   3443   -550    323    243       C
ATOM   1441  CG1 ILE A 205     -57.223 113.788  -7.769  1.00 47.32           C
ANISOU 1441  CG1 ILE A 205     9465   5126   3388   -515    408     57       C
ATOM   1442  CG2 ILE A 205     -57.798 112.145  -9.550  1.00 45.33           C
ANISOU 1442  CG2 ILE A 205     8923   4795   3506   -494    442    302       C
ATOM   1443  CD1 ILE A 205     -56.917 114.926  -8.713  1.00 47.12           C
ANISOU 1443  CD1 ILE A 205     9446   4942   3515   -517    398    -92       C
ATOM   1444  N   PRO A 206     -54.647 111.246  -6.354  1.00 51.99           N
ANISOU 1444  N   PRO A 206    10006   5917   3832   -676    -61    368       N
ATOM   1445  CA  PRO A 206     -53.720 111.328  -5.209  1.00 53.44           C
ANISOU 1445  CA  PRO A 206    10299   6209   3796   -720   -233    336       C
ATOM   1446  C   PRO A 206     -53.794 112.646  -4.459  1.00 54.18           C
ANISOU 1446  C   PRO A 206    10564   6344   3677   -726   -202    120       C
ATOM   1447  O   PRO A 206     -54.378 113.607  -4.976  1.00 53.55           O
ANISOU 1447  O   PRO A 206    10506   6172   3669   -698    -64    -19       O
ATOM   1448  CB  PRO A 206     -52.342 111.160  -5.858  1.00 53.99           C
ANISOU 1448  CB  PRO A 206    10247   6206   4060   -780   -440    314       C
ATOM   1449  CG  PRO A 206     -52.588 110.476  -7.126  1.00 52.74           C
ANISOU 1449  CG  PRO A 206     9920   5938   4181   -759   -378    413       C
ATOM   1450  CD  PRO A 206     -53.951 110.874  -7.598  1.00 51.38           C
ANISOU 1450  CD  PRO A 206     9765   5721   4038   -703   -148    392       C
ATOM   1451  N   GLU A 207     -53.255 112.706  -3.254  1.00 74.90           N
ANISOU 1451  N   GLU A 207    13316   9103   6040   -753   -328     88       N
ATOM   1452  CA  GLU A 207     -53.307 113.931  -2.469  1.00 75.43           C
ANISOU 1452  CA  GLU A 207    13558   9215   5889   -760   -307   -140       C
ATOM   1453  C   GLU A 207     -52.576 115.121  -3.088  1.00 75.29           C
ANISOU 1453  C   GLU A 207    13529   9049   6028   -821   -381   -368       C
ATOM   1454  O   GLU A 207     -53.134 116.178  -3.184  1.00 74.97           O
ANISOU 1454  O   GLU A 207    13573   8932   5981   -795   -251   -537       O
ATOM   1455  CB  GLU A 207     -52.762 113.651  -1.099  1.00 76.85           C
ANISOU 1455  CB  GLU A 207    13869   9580   5750   -784   -462   -123       C
ATOM   1456  CG  GLU A 207     -53.315 114.521  -0.013  1.00 77.74           C
ANISOU 1456  CG  GLU A 207    14192   9804   5541   -757   -365   -297       C
ATOM   1457  CD  GLU A 207     -53.052 113.952   1.364  1.00 79.26           C
ANISOU 1457  CD  GLU A 207    14523  10221   5371   -761   -480   -210       C
ATOM   1458  OE1 GLU A 207     -54.028 113.723   2.105  1.00 79.61           O
ANISOU 1458  OE1 GLU A 207    14666  10396   5184   -703   -299   -138       O
ATOM   1459  OE2 GLU A 207     -51.875 113.733   1.699  1.00 80.13           O1-
ANISOU 1459  OE2 GLU A 207    14626  10381   5438   -818   -747   -207       O1-
ATOM   1460  N   LEU A 208     -51.366 114.947  -3.573  1.00 62.59           N
ANISOU 1460  N   LEU A 208    11805   7387   4588   -899   -576   -367       N
ATOM   1461  CA  LEU A 208     -50.692 116.075  -4.228  1.00 62.44           C
ANISOU 1461  CA  LEU A 208    11765   7217   4741   -976   -622   -567       C
ATOM   1462  C   LEU A 208     -51.466 116.549  -5.455  1.00 61.39           C
ANISOU 1462  C   LEU A 208    11579   6912   4834   -935   -424   -576       C
ATOM   1463  O   LEU A 208     -51.439 117.739  -5.792  1.00 61.21           O
ANISOU 1463  O   LEU A 208    11619   6755   4884   -964   -377   -751       O
ATOM   1464  CB  LEU A 208     -49.261 115.747  -4.652  1.00 63.05           C
ANISOU 1464  CB  LEU A 208    11690   7274   4994  -1073   -843   -554       C
ATOM   1465  CG  LEU A 208     -48.109 115.509  -3.675  1.00 64.71           C
ANISOU 1465  CG  LEU A 208    11907   7620   5059  -1137  -1108   -590       C
ATOM   1466  CD1 LEU A 208     -48.026 114.032  -3.285  1.00 65.55           C
ANISOU 1466  CD1 LEU A 208    11948   7859   5099  -1077  -1201   -344       C
ATOM   1467  CD2 LEU A 208     -46.805 116.008  -4.287  1.00 65.21           C
ANISOU 1467  CD2 LEU A 208    11836   7593   5350  -1259  -1262   -714       C
ATOM   1468  N   ALA A 209     -52.123 115.626  -6.171  1.00 59.51           N
ANISOU 1468  N   ALA A 209    11225   6666   4722   -869   -320   -385       N
ATOM   1469  CA  ALA A 209     -52.887 116.045  -7.342  1.00 58.31           C
ANISOU 1469  CA  ALA A 209    11022   6368   4767   -820   -152   -388       C
ATOM   1470  C   ALA A 209     -54.105 116.848  -6.935  1.00 58.08           C
ANISOU 1470  C   ALA A 209    11129   6328   4612   -732     33   -486       C
ATOM   1471  O   ALA A 209     -54.388 117.876  -7.544  1.00 58.01           O
ANISOU 1471  O   ALA A 209    11158   6173   4711   -712    116   -603       O
ATOM   1472  CB  ALA A 209     -53.324 114.850  -8.193  1.00 57.57           C
ANISOU 1472  CB  ALA A 209    10767   6275   4831   -774    -98   -183       C
ATOM   1473  N   ARG A 210     -54.840 116.406  -5.911  1.00 71.31           N
ANISOU 1473  N   ARG A 210    12878   8153   6063   -672    106   -435       N
ATOM   1474  CA  ARG A 210     -55.979 117.197  -5.437  1.00 71.56           C
ANISOU 1474  CA  ARG A 210    13031   8192   5967   -580    293   -551       C
ATOM   1475  C   ARG A 210     -55.538 118.582  -4.951  1.00 72.26           C
ANISOU 1475  C   ARG A 210    13281   8207   5967   -611    251   -811       C
ATOM   1476  O   ARG A 210     -56.281 119.564  -5.101  1.00 72.23           O
ANISOU 1476  O   ARG A 210    13352   8102   5992   -536    392   -947       O
ATOM   1477  CB  ARG A 210     -56.726 116.452  -4.317  1.00 72.00           C
ANISOU 1477  CB  ARG A 210    13141   8448   5767   -529    384   -453       C
ATOM   1478  CG  ARG A 210     -57.935 117.224  -3.758  1.00 72.54           C
ANISOU 1478  CG  ARG A 210    13319   8551   5692   -425    601   -583       C
ATOM   1479  CD  ARG A 210     -58.758 116.416  -2.761  1.00 73.27           C
ANISOU 1479  CD  ARG A 210    13441   8851   5547   -382    731   -459       C
ATOM   1480  NE  ARG A 210     -59.118 115.088  -3.274  1.00 72.78           N
ANISOU 1480  NE  ARG A 210    13215   8820   5619   -389    760   -197       N
ATOM   1481  CZ  ARG A 210     -58.624 113.929  -2.822  1.00 72.82           C
ANISOU 1481  CZ  ARG A 210    13201   8931   5538   -451    652     -3       C
ATOM   1482  NH1 ARG A 210     -57.738 113.909  -1.822  1.00 73.66           N
ANISOU 1482  NH1 ARG A 210    13438   9145   5404   -506    496    -30       N
ATOM   1483  NH2 ARG A 210     -59.027 112.776  -3.369  1.00 72.02           N
ANISOU 1483  NH2 ARG A 210    12948   8821   5595   -455    691    219       N
ATOM   1484  N   ALA A 211     -54.332 118.683  -4.381  1.00 56.86           N
ANISOU 1484  N   ALA A 211    11380   6298   3927   -718     51   -888       N
ATOM   1485  CA  ALA A 211     -53.822 119.979  -3.940  1.00 57.42           C
ANISOU 1485  CA  ALA A 211    11596   6285   3936   -771    -11  -1150       C
ATOM   1486  C   ALA A 211     -53.544 120.895  -5.126  1.00 56.92           C
ANISOU 1486  C   ALA A 211    11491   5975   4162   -810      3  -1231       C
ATOM   1487  O   ALA A 211     -53.790 122.106  -5.055  1.00 57.14           O
ANISOU 1487  O   ALA A 211    11645   5864   4201   -793     68  -1428       O
ATOM   1488  CB  ALA A 211     -52.547 119.788  -3.111  1.00 58.25           C
ANISOU 1488  CB  ALA A 211    11733   6502   3898   -889   -256  -1206       C
ATOM   1489  N   THR A 212     -53.024 120.334  -6.221  1.00 60.23           N
ANISOU 1489  N   THR A 212    11742   6331   4811   -861    -52  -1081       N
ATOM   1490  CA  THR A 212     -52.581 121.128  -7.361  1.00 59.39           C
ANISOU 1490  CA  THR A 212    11595   6008   4961   -922    -51  -1133       C
ATOM   1491  C   THR A 212     -53.721 121.560  -8.274  1.00 58.84           C
ANISOU 1491  C   THR A 212    11529   5802   5027   -803    141  -1094       C
ATOM   1492  O   THR A 212     -53.629 122.621  -8.910  1.00 58.77           O
ANISOU 1492  O   THR A 212    11575   5591   5163   -824    176  -1188       O
ATOM   1493  CB  THR A 212     -51.542 120.351  -8.158  1.00 58.86           C
ANISOU 1493  CB  THR A 212    11346   5950   5069  -1021   -177   -999       C
ATOM   1494  OG1 THR A 212     -50.444 120.005  -7.302  1.00 59.88           O
ANISOU 1494  OG1 THR A 212    11460   6203   5089  -1121   -377  -1044       O
ATOM   1495  CG2 THR A 212     -51.033 121.191  -9.299  1.00 58.23           C
ANISOU 1495  CG2 THR A 212    11233   5663   5229  -1100   -162  -1047       C
ATOM   1496  N   PHE A 213     -54.799 120.782  -8.362  1.00 52.47           N
ANISOU 1496  N   PHE A 213    10661   5093   4183   -681    263   -953       N
ATOM   1497  CA  PHE A 213     -55.769 120.980  -9.424  1.00 51.78           C
ANISOU 1497  CA  PHE A 213    10523   4894   4258   -574    408   -883       C
ATOM   1498  C   PHE A 213     -57.177 121.279  -8.950  1.00 52.25           C
ANISOU 1498  C   PHE A 213    10648   4986   4218   -417    582   -929       C
ATOM   1499  O   PHE A 213     -57.952 121.856  -9.724  1.00 52.20           O
ANISOU 1499  O   PHE A 213    10637   4851   4347   -317    688   -932       O
ATOM   1500  CB  PHE A 213     -55.803 119.747 -10.354  1.00 51.33           C
ANISOU 1500  CB  PHE A 213    10277   4897   4329   -572    396   -666       C
ATOM   1501  CG  PHE A 213     -54.459 119.434 -10.992  1.00 50.80           C
ANISOU 1501  CG  PHE A 213    10117   4795   4391   -709    249   -621       C
ATOM   1502  CD1 PHE A 213     -53.992 120.179 -12.072  1.00 49.94           C
ANISOU 1502  CD1 PHE A 213     9999   4515   4462   -761    247   -649       C
ATOM   1503  CD2 PHE A 213     -53.676 118.394 -10.515  1.00 50.80           C
ANISOU 1503  CD2 PHE A 213    10035   4935   4334   -780    119   -545       C
ATOM   1504  CE1 PHE A 213     -52.751 119.909 -12.628  1.00 49.23           C
ANISOU 1504  CE1 PHE A 213     9810   4408   4487   -891    134   -618       C
ATOM   1505  CE2 PHE A 213     -52.440 118.111 -11.079  1.00 50.54           C
ANISOU 1505  CE2 PHE A 213     9895   4877   4432   -893     -9   -519       C
ATOM   1506  CZ  PHE A 213     -51.972 118.863 -12.131  1.00 49.59           C
ANISOU 1506  CZ  PHE A 213     9754   4601   4486   -953      6   -561       C
ATOM   1507  N   CYS A 214     -57.533 120.933  -7.718  1.00 64.07           N
ANISOU 1507  N   CYS A 214    12206   6654   5484   -387    617   -963       N
ATOM   1508  CA  CYS A 214     -58.937 120.961  -7.322  1.00 64.74           C
ANISOU 1508  CA  CYS A 214    12305   6811   5485   -237    808   -973       C
ATOM   1509  C   CYS A 214     -59.358 122.285  -6.666  1.00 65.89           C
ANISOU 1509  C   CYS A 214    12623   6873   5538   -159    897  -1215       C
ATOM   1510  O   CYS A 214     -58.543 123.060  -6.143  1.00 66.30           O
ANISOU 1510  O   CYS A 214    12815   6858   5517   -237    800  -1390       O
ATOM   1511  CB  CYS A 214     -59.225 119.790  -6.377  1.00 65.33           C
ANISOU 1511  CB  CYS A 214    12343   7125   5352   -241    836   -854       C
ATOM   1512  SG  CYS A 214     -59.015 118.136  -7.151  1.00 64.25           S
ANISOU 1512  SG  CYS A 214    11995   7064   5353   -299    764   -564       S
ATOM   1513  N   GLY A 215     -60.664 122.551  -6.748  1.00 66.02           N
ANISOU 1513  N   GLY A 215    12618   6885   5581      1   1081  -1234       N
ATOM   1514  CA  GLY A 215     -61.272 123.727  -6.153  1.00 67.26           C
ANISOU 1514  CA  GLY A 215    12920   6967   5670    114   1198  -1463       C
ATOM   1515  C   GLY A 215     -61.894 124.651  -7.178  1.00 66.88           C
ANISOU 1515  C   GLY A 215    12858   6688   5867    237   1267  -1502       C
ATOM   1516  O   GLY A 215     -61.284 124.874  -8.230  1.00 65.76           O
ANISOU 1516  O   GLY A 215    12688   6377   5920    173   1162  -1433       O
ATOM   1517  N   ALA A 216     -63.074 125.223  -6.893  1.00 75.34           N
ANISOU 1517  N   ALA A 216    13949   7748   6929    417   1441  -1612       N
ATOM   1518  CA  ALA A 216     -63.649 126.210  -7.811  1.00 75.17           C
ANISOU 1518  CA  ALA A 216    13932   7487   7142    554   1489  -1658       C
ATOM   1519  C   ALA A 216     -62.711 127.396  -7.986  1.00 75.20           C
ANISOU 1519  C   ALA A 216    14116   7228   7230    480   1377  -1810       C
ATOM   1520  O   ALA A 216     -62.884 128.187  -8.917  1.00 74.82           O
ANISOU 1520  O   ALA A 216    14089   6941   7396    551   1371  -1804       O
ATOM   1521  CB  ALA A 216     -65.011 126.696  -7.312  1.00 76.79           C
ANISOU 1521  CB  ALA A 216    14132   7725   7318    770   1691  -1787       C
ATOM   1522  N   SER A 217     -61.730 127.532  -7.083  1.00 77.98           N
ANISOU 1522  N   SER A 217    14584   7625   7421    333   1279  -1938       N
ATOM   1523  CA  SER A 217     -60.708 128.568  -7.169  1.00 78.76           C
ANISOU 1523  CA  SER A 217    14757   7528   7639    215   1138  -2045       C
ATOM   1524  C   SER A 217     -60.002 128.573  -8.518  1.00 76.85           C
ANISOU 1524  C   SER A 217    14483   7100   7615    114   1037  -1893       C
ATOM   1525  O   SER A 217     -59.634 129.648  -9.009  1.00 77.99           O
ANISOU 1525  O   SER A 217    14661   7021   7950     86    987  -1937       O
ATOM   1526  CB  SER A 217     -59.679 128.329  -6.041  1.00 80.00           C
ANISOU 1526  CB  SER A 217    14967   7841   7587     49   1012  -2147       C
ATOM   1527  OG  SER A 217     -58.469 129.067  -6.198  1.00 80.56           O
ANISOU 1527  OG  SER A 217    15079   7754   7777   -113    851  -2225       O
ATOM   1528  N   ARG A 218     -59.883 127.396  -9.188  1.00 69.63           N
ANISOU 1528  N   ARG A 218    13450   6299   6707     66   1010  -1681       N
ATOM   1529  CA  ARG A 218     -58.912 127.283 -10.287  1.00 68.00           C
ANISOU 1529  CA  ARG A 218    13187   5980   6671    -78    889  -1543       C
ATOM   1530  C   ARG A 218     -59.552 127.513 -11.665  1.00 67.12           C
ANISOU 1530  C   ARG A 218    13010   5720   6772     32    944  -1394       C
ATOM   1531  O   ARG A 218     -60.625 126.964 -11.965  1.00 66.95           O
ANISOU 1531  O   ARG A 218    12873   5804   6760    180   1033  -1288       O
ATOM   1532  CB  ARG A 218     -58.220 125.921 -10.297  1.00 66.97           C
ANISOU 1532  CB  ARG A 218    12908   6070   6468   -207    793  -1383       C
ATOM   1533  CG  ARG A 218     -57.503 125.563  -9.035  1.00 67.93           C
ANISOU 1533  CG  ARG A 218    13079   6355   6377   -317    705  -1486       C
ATOM   1534  CD  ARG A 218     -56.319 126.467  -8.752  1.00 68.58           C
ANISOU 1534  CD  ARG A 218    13285   6290   6482   -474    580  -1658       C
ATOM   1535  NE  ARG A 218     -55.709 127.019  -9.943  1.00 67.67           N
ANISOU 1535  NE  ARG A 218    13153   5952   6608   -559    538  -1601       N
ATOM   1536  CZ  ARG A 218     -54.755 127.946  -9.925  1.00 68.87           C
ANISOU 1536  CZ  ARG A 218    13359   5950   6860   -697    449  -1716       C
ATOM   1537  NH1 ARG A 218     -54.286 128.395  -8.772  1.00 70.99           N
ANISOU 1537  NH1 ARG A 218    13682   6275   7015   -759    372  -1902       N
ATOM   1538  NH2 ARG A 218     -54.253 128.416 -11.064  1.00 68.41           N
ANISOU 1538  NH2 ARG A 218    13249   5717   7026   -773    434  -1621       N
ATOM   1539  N   PRO A 219     -58.916 128.268 -12.563  1.00 67.74           N
ANISOU 1539  N   PRO A 219    13151   5565   7021    -44    889  -1369       N
ATOM   1540  CA  PRO A 219     -59.446 128.369 -13.921  1.00 66.68           C
ANISOU 1540  CA  PRO A 219    12959   5320   7057     51    922  -1197       C
ATOM   1541  C   PRO A 219     -59.191 127.079 -14.693  1.00 65.15           C
ANISOU 1541  C   PRO A 219    12576   5309   6870    -15    874   -986       C
ATOM   1542  O   PRO A 219     -58.242 126.328 -14.416  1.00 64.55           O
ANISOU 1542  O   PRO A 219    12435   5364   6727   -176    792   -962       O
ATOM   1543  CB  PRO A 219     -58.638 129.524 -14.533  1.00 67.33           C
ANISOU 1543  CB  PRO A 219    13098   5179   7304    -53    861  -1193       C
ATOM   1544  CG  PRO A 219     -57.839 130.102 -13.419  1.00 69.37           C
ANISOU 1544  CG  PRO A 219    13425   5429   7505   -180    803  -1387       C
ATOM   1545  CD  PRO A 219     -57.650 129.006 -12.435  1.00 68.64           C
ANISOU 1545  CD  PRO A 219    13320   5564   7198   -233    780  -1449       C
ATOM   1546  N   THR A 220     -60.057 126.829 -15.681  1.00 59.75           N
ANISOU 1546  N   THR A 220    11801   4629   6272    119    918   -840       N
ATOM   1547  CA  THR A 220     -59.905 125.680 -16.555  1.00 58.18           C
ANISOU 1547  CA  THR A 220    11432   4577   6097     72    876   -655       C
ATOM   1548  C   THR A 220     -59.062 126.098 -17.762  1.00 57.00           C
ANISOU 1548  C   THR A 220    11319   4271   6066    -33    821   -557       C
ATOM   1549  O   THR A 220     -59.026 127.273 -18.134  1.00 57.34           O
ANISOU 1549  O   THR A 220    11506   4082   6198    -10    838   -586       O
ATOM   1550  CB  THR A 220     -61.257 125.134 -17.018  1.00 58.22           C
ANISOU 1550  CB  THR A 220    11308   4687   6127    258    938   -559       C
ATOM   1551  OG1 THR A 220     -61.867 126.062 -17.913  1.00 58.55           O
ANISOU 1551  OG1 THR A 220    11416   4544   6289    393    961   -521       O
ATOM   1552  CG2 THR A 220     -62.184 124.979 -15.858  1.00 59.89           C
ANISOU 1552  CG2 THR A 220    11499   5019   6238    371   1028   -663       C
ATOM   1553  N   LYS A 221     -58.330 125.138 -18.323  1.00 53.09           N
ANISOU 1553  N   LYS A 221    10700   3899   5573   -156    763   -447       N
ATOM   1554  CA  LYS A 221     -57.617 125.319 -19.576  1.00 51.69           C
ANISOU 1554  CA  LYS A 221    10524   3627   5489   -248    735   -333       C
ATOM   1555  C   LYS A 221     -58.581 125.249 -20.757  1.00 51.23           C
ANISOU 1555  C   LYS A 221    10426   3558   5482    -94    764   -194       C
ATOM   1556  O   LYS A 221     -59.753 124.877 -20.603  1.00 51.62           O
ANISOU 1556  O   LYS A 221    10405   3701   5509     71    795   -185       O
ATOM   1557  CB  LYS A 221     -56.517 124.281 -19.679  1.00 50.81           C
ANISOU 1557  CB  LYS A 221    10281   3667   5359   -417    670   -290       C
ATOM   1558  CG  LYS A 221     -55.603 124.296 -18.499  1.00 51.74           C
ANISOU 1558  CG  LYS A 221    10422   3815   5420   -554    614   -422       C
ATOM   1559  CD  LYS A 221     -54.383 123.470 -18.842  1.00 51.18           C
ANISOU 1559  CD  LYS A 221    10221   3849   5375   -719    543   -369       C
ATOM   1560  CE  LYS A 221     -54.749 122.010 -18.735  1.00 50.76           C
ANISOU 1560  CE  LYS A 221    10005   4015   5266   -661    520   -294       C
ATOM   1561  NZ  LYS A 221     -53.584 121.109 -18.570  1.00 50.74           N
ANISOU 1561  NZ  LYS A 221     9875   4133   5270   -799    433   -284       N
ATOM   1562  N   PRO A 222     -58.131 125.659 -21.950  1.00 45.46           N
ANISOU 1562  N   PRO A 222     9740   2715   4816   -144    757    -85       N
ATOM   1563  CA  PRO A 222     -59.038 125.691 -23.107  1.00 45.09           C
ANISOU 1563  CA  PRO A 222     9677   2657   4797      9    766     49       C
ATOM   1564  C   PRO A 222     -59.493 124.308 -23.564  1.00 44.33           C
ANISOU 1564  C   PRO A 222     9386   2798   4660     55    739    123       C
ATOM   1565  O   PRO A 222     -58.724 123.334 -23.582  1.00 43.32           O
ANISOU 1565  O   PRO A 222     9145   2809   4505    -75    710    133       O
ATOM   1566  CB  PRO A 222     -58.206 126.378 -24.191  1.00 45.52           C
ANISOU 1566  CB  PRO A 222     9775   2621   4900    -96    759    148       C
ATOM   1567  CG  PRO A 222     -57.141 127.135 -23.447  1.00 46.55           C
ANISOU 1567  CG  PRO A 222     9962   2658   5067   -263    760     41       C
ATOM   1568  CD  PRO A 222     -56.855 126.357 -22.218  1.00 45.80           C
ANISOU 1568  CD  PRO A 222     9839   2650   4912   -330    742    -87       C
ATOM   1569  N   SER A 223     -60.762 124.267 -23.973  1.00 50.84           N
ANISOU 1569  N   SER A 223    10167   3654   5497    247    742    171       N
ATOM   1570  CA  SER A 223     -61.410 123.072 -24.489  1.00 50.60           C
ANISOU 1570  CA  SER A 223     9954   3823   5447    311    710    233       C
ATOM   1571  C   SER A 223     -60.802 122.629 -25.819  1.00 49.77           C
ANISOU 1571  C   SER A 223     9818   3764   5329    233    668    346       C
ATOM   1572  O   SER A 223     -60.561 123.445 -26.711  1.00 50.13           O
ANISOU 1572  O   SER A 223     9986   3681   5380    236    668    427       O
ATOM   1573  CB  SER A 223     -62.898 123.373 -24.637  1.00 51.98           C
ANISOU 1573  CB  SER A 223    10098   3994   5657    536    716    246       C
ATOM   1574  OG  SER A 223     -63.517 122.582 -25.622  1.00 52.27           O
ANISOU 1574  OG  SER A 223     9999   4166   5696    606    663    332       O
ATOM   1575  N   LEU A 224     -60.555 121.322 -25.955  1.00 45.39           N
ANISOU 1575  N   LEU A 224     9102   3389   4753    164    639    351       N
ATOM   1576  CA  LEU A 224     -60.020 120.742 -27.185  1.00 44.60           C
ANISOU 1576  CA  LEU A 224     8952   3364   4631     99    606    429       C
ATOM   1577  C   LEU A 224     -61.107 120.359 -28.183  1.00 45.56           C
ANISOU 1577  C   LEU A 224     8999   3572   4739    246    559    495       C
ATOM   1578  O   LEU A 224     -60.786 119.910 -29.286  1.00 45.40           O
ANISOU 1578  O   LEU A 224     8948   3623   4679    213    529    551       O
ATOM   1579  CB  LEU A 224     -59.160 119.516 -26.867  1.00 43.59           C
ANISOU 1579  CB  LEU A 224     8689   3371   4503    -41    591    387       C
ATOM   1580  CG  LEU A 224     -58.000 119.708 -25.877  1.00 43.20           C
ANISOU 1580  CG  LEU A 224     8679   3272   4464   -194    609    318       C
ATOM   1581  CD1 LEU A 224     -57.192 118.433 -25.716  1.00 42.39           C
ANISOU 1581  CD1 LEU A 224     8428   3305   4373   -304    575    294       C
ATOM   1582  CD2 LEU A 224     -57.090 120.813 -26.357  1.00 43.33           C
ANISOU 1582  CD2 LEU A 224     8838   3139   4487   -292    642    344       C
ATOM   1583  N   LEU A 225     -62.378 120.522 -27.832  1.00 51.47           N
ANISOU 1583  N   LEU A 225     9708   4327   5519    409    549    478       N
ATOM   1584  CA  LEU A 225     -63.449 120.282 -28.792  1.00 52.67           C
ANISOU 1584  CA  LEU A 225     9785   4558   5670    557    484    534       C
ATOM   1585  C   LEU A 225     -63.256 120.975 -30.140  1.00 53.45           C
ANISOU 1585  C   LEU A 225    10011   4588   5709    592    446    645       C
ATOM   1586  O   LEU A 225     -63.606 120.365 -31.164  1.00 54.33           O
ANISOU 1586  O   LEU A 225    10045   4821   5775    635    377    688       O
ATOM   1587  CB  LEU A 225     -64.787 120.702 -28.175  1.00 54.38           C
ANISOU 1587  CB  LEU A 225     9959   4754   5947    738    492    498       C
ATOM   1588  CG  LEU A 225     -65.563 119.583 -27.511  1.00 55.04           C
ANISOU 1588  CG  LEU A 225     9835   5000   6077    758    496    433       C
ATOM   1589  CD1 LEU A 225     -66.889 120.081 -27.000  1.00 57.15           C
ANISOU 1589  CD1 LEU A 225    10048   5257   6409    942    521    398       C
ATOM   1590  CD2 LEU A 225     -65.790 118.573 -28.595  1.00 55.51           C
ANISOU 1590  CD2 LEU A 225     9761   5201   6129    752    409    470       C
ATOM   1591  N   PRO A 226     -62.775 122.225 -30.237  1.00 61.02           N
ANISOU 1591  N   PRO A 226    11168   5358   6659    580    485    700       N
ATOM   1592  CA  PRO A 226     -62.592 122.801 -31.586  1.00 61.49           C
ANISOU 1592  CA  PRO A 226    11355   5364   6644    605    454    836       C
ATOM   1593  C   PRO A 226     -61.599 122.025 -32.449  1.00 60.74           C
ANISOU 1593  C   PRO A 226    11225   5392   6461    451    461    866       C
ATOM   1594  O   PRO A 226     -61.908 121.698 -33.601  1.00 61.73           O
ANISOU 1594  O   PRO A 226    11334   5622   6499    509    401    935       O
ATOM   1595  CB  PRO A 226     -62.081 124.220 -31.284  1.00 61.39           C
ANISOU 1595  CB  PRO A 226    11560   5100   6667    574    517    877       C
ATOM   1596  CG  PRO A 226     -62.552 124.506 -29.907  1.00 61.57           C
ANISOU 1596  CG  PRO A 226    11560   5051   6783    631    549    755       C
ATOM   1597  CD  PRO A 226     -62.413 123.205 -29.192  1.00 60.55           C
ANISOU 1597  CD  PRO A 226    11237   5116   6653    545    554    646       C
ATOM   1598  N   ALA A 227     -60.417 121.696 -31.919  1.00 56.89           N
ANISOU 1598  N   ALA A 227    10716   4907   5993    262    528    804       N
ATOM   1599  CA  ALA A 227     -59.441 120.960 -32.717  1.00 56.48           C
ANISOU 1599  CA  ALA A 227    10614   4973   5874    124    547    817       C
ATOM   1600  C   ALA A 227     -59.992 119.607 -33.153  1.00 57.17           C
ANISOU 1600  C   ALA A 227    10519   5267   5934    179    476    766       C
ATOM   1601  O   ALA A 227     -59.847 119.209 -34.316  1.00 58.21           O
ANISOU 1601  O   ALA A 227    10644   5505   5971    175    455    805       O
ATOM   1602  CB  ALA A 227     -58.146 120.769 -31.935  1.00 55.10           C
ANISOU 1602  CB  ALA A 227    10408   4773   5753    -70    616    741       C
ATOM   1603  N   LEU A 228     -60.616 118.875 -32.229  1.00 51.59           N
ANISOU 1603  N   LEU A 228     9669   4622   5310    221    443    674       N
ATOM   1604  CA  LEU A 228     -61.221 117.594 -32.580  1.00 52.25           C
ANISOU 1604  CA  LEU A 228     9575   4877   5399    266    373    621       C
ATOM   1605  C   LEU A 228     -62.267 117.766 -33.676  1.00 54.22           C
ANISOU 1605  C   LEU A 228     9836   5183   5581    420    287    681       C
ATOM   1606  O   LEU A 228     -62.239 117.061 -34.691  1.00 55.46           O
ANISOU 1606  O   LEU A 228     9940   5468   5666    416    235    672       O
ATOM   1607  CB  LEU A 228     -61.799 116.924 -31.326  1.00 51.86           C
ANISOU 1607  CB  LEU A 228     9388   4860   5457    282    367    538       C
ATOM   1608  CG  LEU A 228     -62.722 115.699 -31.420  1.00 53.10           C
ANISOU 1608  CG  LEU A 228     9354   5158   5666    338    298    485       C
ATOM   1609  CD1 LEU A 228     -62.655 114.974 -30.108  1.00 51.92           C
ANISOU 1609  CD1 LEU A 228     9100   5021   5606    272    334    423       C
ATOM   1610  CD2 LEU A 228     -64.172 116.041 -31.706  1.00 55.03           C
ANISOU 1610  CD2 LEU A 228     9559   5425   5925    513    236    507       C
ATOM   1611  N   ILE A 229     -63.211 118.687 -33.495  1.00 46.44           N
ANISOU 1611  N   ILE A 229     8917   4111   4617    567    260    731       N
ATOM   1612  CA  ILE A 229     -64.271 118.850 -34.501  1.00 48.63           C
ANISOU 1612  CA  ILE A 229     9189   4451   4838    733    152    790       C
ATOM   1613  C   ILE A 229     -63.674 119.261 -35.842  1.00 49.06           C
ANISOU 1613  C   ILE A 229     9394   4512   4734    710    140    896       C
ATOM   1614  O   ILE A 229     -64.183 118.888 -36.911  1.00 50.82           O
ANISOU 1614  O   ILE A 229     9585   4864   4860    788     41    918       O
ATOM   1615  CB  ILE A 229     -65.339 119.857 -34.027  1.00 49.45           C
ANISOU 1615  CB  ILE A 229     9336   4442   5012    911    129    827       C
ATOM   1616  CG1 ILE A 229     -66.069 119.336 -32.793  1.00 49.50           C
ANISOU 1616  CG1 ILE A 229     9170   4485   5154    942    152    717       C
ATOM   1617  CG2 ILE A 229     -66.317 120.146 -35.117  1.00 51.89           C
ANISOU 1617  CG2 ILE A 229     9653   4805   5259   1089      2    905       C
ATOM   1618  CD1 ILE A 229     -67.155 120.229 -32.335  1.00 50.85           C
ANISOU 1618  CD1 ILE A 229     9351   4568   5400   1128    141    728       C
ATOM   1619  N   ASP A 230     -62.614 120.068 -35.812  1.00 64.65           N
ANISOU 1619  N   ASP A 230    11537   6353   6674    601    240    965       N
ATOM   1620  CA  ASP A 230     -61.986 120.492 -37.058  1.00 65.16           C
ANISOU 1620  CA  ASP A 230    11753   6424   6580    560    258   1083       C
ATOM   1621  C   ASP A 230     -61.357 119.303 -37.775  1.00 65.37           C
ANISOU 1621  C   ASP A 230    11675   6643   6518    454    263   1012       C
ATOM   1622  O   ASP A 230     -61.684 119.012 -38.930  1.00 66.94           O
ANISOU 1622  O   ASP A 230    11886   6974   6575    518    192   1045       O
ATOM   1623  CB  ASP A 230     -60.954 121.584 -36.770  1.00 64.09           C
ANISOU 1623  CB  ASP A 230    11799   6092   6459    438    381   1163       C
ATOM   1624  CG  ASP A 230     -60.302 122.120 -38.036  1.00 64.97           C
ANISOU 1624  CG  ASP A 230    12083   6198   6407    383    426   1312       C
ATOM   1625  OD1 ASP A 230     -60.817 121.855 -39.154  1.00 66.26           O
ANISOU 1625  OD1 ASP A 230    12260   6495   6421    480    345   1372       O
ATOM   1626  OD2 ASP A 230     -59.287 122.839 -37.902  1.00 64.71           O1-
ANISOU 1626  OD2 ASP A 230    12163   6031   6393    238    543   1365       O1-
ATOM   1627  N   ILE A 231     -60.455 118.595 -37.086  1.00 49.35           N
ANISOU 1627  N   ILE A 231     9543   4636   4572    301    341    904       N
ATOM   1628  CA  ILE A 231     -59.694 117.495 -37.680  1.00 49.40           C
ANISOU 1628  CA  ILE A 231     9449   4798   4522    196    365    822       C
ATOM   1629  C   ILE A 231     -60.615 116.383 -38.174  1.00 51.00           C
ANISOU 1629  C   ILE A 231     9503   5169   4705    293    242    732       C
ATOM   1630  O   ILE A 231     -60.386 115.784 -39.230  1.00 52.10           O
ANISOU 1630  O   ILE A 231     9626   5448   4721    279    223    699       O
ATOM   1631  CB  ILE A 231     -58.683 116.978 -36.652  1.00 47.88           C
ANISOU 1631  CB  ILE A 231     9157   4574   4460     43    447    725       C
ATOM   1632  CG1 ILE A 231     -57.571 118.003 -36.478  1.00 47.10           C
ANISOU 1632  CG1 ILE A 231     9197   4341   4357    -85    567    800       C
ATOM   1633  CG2 ILE A 231     -58.189 115.607 -37.034  1.00 48.65           C
ANISOU 1633  CG2 ILE A 231     9099   4827   4557    -20    442    605       C
ATOM   1634  CD1 ILE A 231     -56.883 117.924 -35.148  1.00 45.68           C
ANISOU 1634  CD1 ILE A 231     8951   4080   4325   -195    612    723       C
ATOM   1635  N   TRP A 232     -61.647 116.066 -37.412  1.00 50.10           N
ANISOU 1635  N   TRP A 232     9271   5048   4715    383    164    679       N
ATOM   1636  CA  TRP A 232     -62.515 114.953 -37.770  1.00 51.93           C
ANISOU 1636  CA  TRP A 232     9337   5426   4968    451     48    579       C
ATOM   1637  C   TRP A 232     -63.574 115.313 -38.801  1.00 54.07           C
ANISOU 1637  C   TRP A 232     9650   5773   5122    608    -80    637       C
ATOM   1638  O   TRP A 232     -64.133 114.410 -39.430  1.00 55.95           O
ANISOU 1638  O   TRP A 232     9770   6155   5335    647   -186    548       O
ATOM   1639  CB  TRP A 232     -63.172 114.380 -36.511  1.00 51.89           C
ANISOU 1639  CB  TRP A 232     9169   5394   5153    462     31    502       C
ATOM   1640  CG  TRP A 232     -62.203 113.492 -35.801  1.00 50.54           C
ANISOU 1640  CG  TRP A 232     8911   5217   5074    314    105    417       C
ATOM   1641  CD1 TRP A 232     -61.234 113.871 -34.920  1.00 48.17           C
ANISOU 1641  CD1 TRP A 232     8668   4814   4820    211    208    436       C
ATOM   1642  CD2 TRP A 232     -62.056 112.080 -35.984  1.00 51.52           C
ANISOU 1642  CD2 TRP A 232     8881   5439   5257    257     69    299       C
ATOM   1643  NE1 TRP A 232     -60.509 112.772 -34.524  1.00 47.92           N
ANISOU 1643  NE1 TRP A 232     8519   4818   4869    104    230    347       N
ATOM   1644  CE2 TRP A 232     -60.998 111.663 -35.171  1.00 49.85           C
ANISOU 1644  CE2 TRP A 232     8637   5174   5128    133    151    264       C
ATOM   1645  CE3 TRP A 232     -62.725 111.130 -36.761  1.00 53.80           C
ANISOU 1645  CE3 TRP A 232     9053   5846   5542    300    -35    211       C
ATOM   1646  CZ2 TRP A 232     -60.601 110.332 -35.095  1.00 50.60           C
ANISOU 1646  CZ2 TRP A 232     8594   5317   5314     64    136    159       C
ATOM   1647  CZ3 TRP A 232     -62.328 109.805 -36.687  1.00 54.11           C
ANISOU 1647  CZ3 TRP A 232     8958   5924   5675    219    -42     91       C
ATOM   1648  CH2 TRP A 232     -61.279 109.419 -35.863  1.00 52.61           C
ANISOU 1648  CH2 TRP A 232     8747   5668   5577    108     45     73       C
ATOM   1649  N   SER A 233     -63.918 116.589 -38.962  1.00 56.68           N
ANISOU 1649  N   SER A 233    10139   6005   5393    708    -88    778       N
ATOM   1650  CA  SER A 233     -64.884 116.909 -40.008  1.00 58.76           C
ANISOU 1650  CA  SER A 233    10443   6350   5532    870   -231    844       C
ATOM   1651  C   SER A 233     -64.238 116.986 -41.383  1.00 59.13           C
ANISOU 1651  C   SER A 233    10634   6493   5340    837   -231    908       C
ATOM   1652  O   SER A 233     -64.866 116.596 -42.379  1.00 61.05           O
ANISOU 1652  O   SER A 233    10850   6892   5454    927   -367    886       O
ATOM   1653  CB  SER A 233     -65.542 118.239 -39.707  1.00 58.96           C
ANISOU 1653  CB  SER A 233    10588   6223   5591   1013   -253    979       C
ATOM   1654  OG  SER A 233     -64.506 119.178 -39.486  1.00 57.14           O
ANISOU 1654  OG  SER A 233    10551   5828   5332    918   -113   1083       O
ATOM   1655  N   THR A 234     -62.987 117.450 -41.464  1.00 60.09           N
ANISOU 1655  N   THR A 234    10899   6540   5393    702    -78    976       N
ATOM   1656  CA  THR A 234     -62.315 117.517 -42.754  1.00 60.39           C
ANISOU 1656  CA  THR A 234    11072   6682   5191    656    -44   1040       C
ATOM   1657  C   THR A 234     -61.786 116.173 -43.228  1.00 60.80           C
ANISOU 1657  C   THR A 234    10991   6916   5192    562    -30    868       C
ATOM   1658  O   THR A 234     -61.479 116.037 -44.420  1.00 61.73           O
ANISOU 1658  O   THR A 234    11194   7174   5085    555    -30    883       O
ATOM   1659  CB  THR A 234     -61.170 118.523 -42.723  1.00 59.18           C
ANISOU 1659  CB  THR A 234    11109   6385   4992    535    129   1181       C
ATOM   1660  OG1 THR A 234     -59.993 117.893 -42.217  1.00 58.00           O
ANISOU 1660  OG1 THR A 234    10866   6241   4929    351    269   1068       O
ATOM   1661  CG2 THR A 234     -61.539 119.709 -41.839  1.00 58.68           C
ANISOU 1661  CG2 THR A 234    11140   6088   5066    595    139   1294       C
ATOM   1662  N   SER A 235     -61.600 115.189 -42.339  1.00 54.90           N
ANISOU 1662  N   SER A 235    10051   6167   4639    485     -7    706       N
ATOM   1663  CA  SER A 235     -61.006 113.931 -42.790  1.00 55.08           C
ANISOU 1663  CA  SER A 235     9959   6335   4635    398     14    539       C
ATOM   1664  C   SER A 235     -61.837 112.699 -42.464  1.00 56.02           C
ANISOU 1664  C   SER A 235     9862   6523   4899    439   -113    366       C
ATOM   1665  O   SER A 235     -61.283 111.602 -42.456  1.00 55.91           O
ANISOU 1665  O   SER A 235     9729   6567   4947    355    -82    214       O
ATOM   1666  CB  SER A 235     -59.595 113.735 -42.235  1.00 53.58           C
ANISOU 1666  CB  SER A 235     9745   6082   4531    230    189    499       C
ATOM   1667  OG  SER A 235     -59.580 113.658 -40.828  1.00 52.51           O
ANISOU 1667  OG  SER A 235     9512   5812   4628    191    211    474       O
ATOM   1668  N   SER A 236     -63.128 112.843 -42.167  1.00 48.81           N
ANISOU 1668  N   SER A 236     8885   5597   4063    562   -248    384       N
ATOM   1669  CA  SER A 236     -63.984 111.686 -41.928  1.00 50.23           C
ANISOU 1669  CA  SER A 236     8852   5845   4387    588   -368    227       C
ATOM   1670  C   SER A 236     -65.429 112.140 -41.986  1.00 52.21           C
ANISOU 1670  C   SER A 236     9064   6116   4657    746   -523    278       C
ATOM   1671  O   SER A 236     -65.716 113.329 -42.123  1.00 52.48           O
ANISOU 1671  O   SER A 236     9240   6095   4607    843   -533    434       O
ATOM   1672  CB  SER A 236     -63.714 111.035 -40.575  1.00 49.32           C
ANISOU 1672  CB  SER A 236     8594   5626   4521    493   -292    157       C
ATOM   1673  OG  SER A 236     -64.492 111.662 -39.569  1.00 49.47           O
ANISOU 1673  OG  SER A 236     8587   5541   4669    557   -300    237       O
ATOM   1674  N   GLU A 237     -66.346 111.184 -41.837  1.00 67.34           N
ANISOU 1674  N   GLU A 237    10777   8100   6708    771   -641    145       N
ATOM   1675  CA  GLU A 237     -67.774 111.475 -41.806  1.00 69.92           C
ANISOU 1675  CA  GLU A 237    11009   8459   7097    916   -791    168       C
ATOM   1676  C   GLU A 237     -68.351 111.346 -40.397  1.00 70.32           C
ANISOU 1676  C   GLU A 237    10903   8405   7408    906   -742    157       C
ATOM   1677  O   GLU A 237     -69.576 111.293 -40.229  1.00 72.67           O
ANISOU 1677  O   GLU A 237    11052   8743   7815   1002   -851    134       O
ATOM   1678  CB  GLU A 237     -68.504 110.531 -42.766  1.00 72.45           C
ANISOU 1678  CB  GLU A 237    11199   8954   7375    950   -975     18       C
ATOM   1679  CG  GLU A 237     -67.913 109.093 -42.753  1.00 71.86           C
ANISOU 1679  CG  GLU A 237    11006   8910   7386    801   -940   -172       C
ATOM   1680  CD  GLU A 237     -68.719 108.042 -43.554  1.00 74.16           C
ANISOU 1680  CD  GLU A 237    11141   9349   7688    817  -1129   -357       C
ATOM   1681  OE1 GLU A 237     -69.398 108.386 -44.562  1.00 75.84           O
ANISOU 1681  OE1 GLU A 237    11389   9697   7732    933  -1294   -353       O
ATOM   1682  OE2 GLU A 237     -68.653 106.849 -43.160  1.00 74.25           O1-
ANISOU 1682  OE2 GLU A 237    10994   9333   7884    710  -1118   -510       O1-
ATOM   1683  N   LEU A 238     -67.493 111.377 -39.372  1.00 50.44           N
ANISOU 1683  N   LEU A 238     8420   5763   4982    796   -577    182       N
ATOM   1684  CA  LEU A 238     -67.949 111.087 -38.014  1.00 50.26           C
ANISOU 1684  CA  LEU A 238     8254   5661   5181    767   -518    162       C
ATOM   1685  C   LEU A 238     -69.013 112.059 -37.544  1.00 51.22           C
ANISOU 1685  C   LEU A 238     8361   5743   5359    913   -544    246       C
ATOM   1686  O   LEU A 238     -69.855 111.693 -36.721  1.00 52.28           O
ANISOU 1686  O   LEU A 238     8321   5876   5666    927   -542    204       O
ATOM   1687  CB  LEU A 238     -66.763 111.093 -37.048  1.00 46.99           C
ANISOU 1687  CB  LEU A 238     7912   5128   4813    637   -352    187       C
ATOM   1688  CG  LEU A 238     -67.041 110.743 -35.582  1.00 45.99           C
ANISOU 1688  CG  LEU A 238     7668   4928   4878    588   -274    174       C
ATOM   1689  CD1 LEU A 238     -67.812 109.430 -35.419  1.00 48.06           C
ANISOU 1689  CD1 LEU A 238     7704   5256   5298    551   -341     65       C
ATOM   1690  CD2 LEU A 238     -65.714 110.629 -34.873  1.00 42.87           C
ANISOU 1690  CD2 LEU A 238     7352   4445   4490    457   -148    186       C
ATOM   1691  N   LEU A 239     -69.035 113.270 -38.085  1.00 65.93           N
ANISOU 1691  N   LEU A 239    10395   7572   7084   1027   -569    363       N
ATOM   1692  CA  LEU A 239     -69.931 114.319 -37.606  1.00 66.76           C
ANISOU 1692  CA  LEU A 239    10508   7606   7250   1183   -581    446       C
ATOM   1693  C   LEU A 239     -71.065 114.586 -38.602  1.00 70.06           C
ANISOU 1693  C   LEU A 239    10873   8134   7615   1361   -773    465       C
ATOM   1694  O   LEU A 239     -71.493 115.726 -38.783  1.00 70.51           O
ANISOU 1694  O   LEU A 239    11034   8128   7627   1517   -812    577       O
ATOM   1695  CB  LEU A 239     -69.123 115.584 -37.323  1.00 63.91           C
ANISOU 1695  CB  LEU A 239    10389   7083   6811   1188   -465    574       C
ATOM   1696  CG  LEU A 239     -68.081 115.451 -36.192  1.00 60.61           C
ANISOU 1696  CG  LEU A 239    10012   6556   6460   1027   -292    551       C
ATOM   1697  CD1 LEU A 239     -66.919 116.392 -36.359  1.00 58.21           C
ANISOU 1697  CD1 LEU A 239     9947   6129   6039    967   -198    651       C
ATOM   1698  CD2 LEU A 239     -68.728 115.787 -34.885  1.00 60.18           C
ANISOU 1698  CD2 LEU A 239     9882   6424   6561   1078   -224    537       C
ATOM   1699  N   ASP A 240     -71.591 113.530 -39.233  1.00 79.26           N
ANISOU 1699  N   ASP A 240    11867   9456   8794   1343   -905    349       N
ATOM   1700  CA  ASP A 240     -72.746 113.668 -40.119  1.00 82.30           C
ANISOU 1700  CA  ASP A 240    12161   9967   9144   1508  -1114    343       C
ATOM   1701  C   ASP A 240     -73.843 112.680 -39.744  1.00 85.10           C
ANISOU 1701  C   ASP A 240    12205  10419   9712   1499  -1194    201       C
ATOM   1702  O   ASP A 240     -74.992 112.832 -40.175  1.00 88.28           O
ANISOU 1702  O   ASP A 240    12469  10918  10154   1644  -1361    184       O
ATOM   1703  CB  ASP A 240     -72.349 113.460 -41.583  1.00 82.38           C
ANISOU 1703  CB  ASP A 240    12290  10102   8910   1508  -1241    337       C
ATOM   1704  CG  ASP A 240     -71.153 114.321 -42.004  1.00 79.92           C
ANISOU 1704  CG  ASP A 240    12281   9703   8383   1479  -1135    480       C
ATOM   1705  OD1 ASP A 240     -70.976 115.430 -41.443  1.00 78.77           O
ANISOU 1705  OD1 ASP A 240    12270   9400   8258   1535  -1038    616       O
ATOM   1706  OD2 ASP A 240     -70.384 113.884 -42.899  1.00 78.99           O1-
ANISOU 1706  OD2 ASP A 240    12261   9671   8079   1395  -1140    448       O1-
ATOM   1707  N   PRO A 263     -58.516 125.290 -41.166  1.00 72.68           N
ANISOU 1707  N   PRO A 263    13497   7017   7101    201    622   1802       N
ATOM   1708  CA  PRO A 263     -58.503 123.855 -41.426  1.00 71.09           C
ANISOU 1708  CA  PRO A 263    13205   7027   6779    194    602   1704       C
ATOM   1709  C   PRO A 263     -57.202 123.426 -40.879  1.00 69.80           C
ANISOU 1709  C   PRO A 263    12966   6865   6690    -25    745   1604       C
ATOM   1710  O   PRO A 263     -56.179 123.669 -41.471  1.00 70.79           O
ANISOU 1710  O   PRO A 263    13116   7019   6760   -173    865   1654       O
ATOM   1711  CB  PRO A 263     -58.521 123.748 -42.933  1.00 72.87           C
ANISOU 1711  CB  PRO A 263    13500   7419   6766    225    585   1814       C
ATOM   1712  CG  PRO A 263     -58.640 125.135 -43.423  1.00 75.68           C
ANISOU 1712  CG  PRO A 263    13985   7642   7128    261    585   1991       C
ATOM   1713  CD  PRO A 263     -58.222 126.069 -42.355  1.00 75.32           C
ANISOU 1713  CD  PRO A 263    13948   7358   7312    178    657   1975       C
ATOM   1714  N   PHE A 264     -57.226 122.862 -39.676  1.00 70.26           N
ANISOU 1714  N   PHE A 264    12926   6881   6888    -47    734   1468       N
ATOM   1715  CA  PHE A 264     -56.001 122.436 -39.009  1.00 68.87           C
ANISOU 1715  CA  PHE A 264    12663   6699   6803   -248    850   1365       C
ATOM   1716  C   PHE A 264     -55.254 121.335 -39.748  1.00 68.77           C
ANISOU 1716  C   PHE A 264    12577   6888   6664   -345    918   1315       C
ATOM   1717  O   PHE A 264     -54.028 121.370 -39.854  1.00 69.01           O
ANISOU 1717  O   PHE A 264    12590   6925   6706   -526   1055   1308       O
ATOM   1718  CB  PHE A 264     -56.301 121.988 -37.577  1.00 66.98           C
ANISOU 1718  CB  PHE A 264    12329   6396   6726   -231    802   1233       C
ATOM   1719  CG  PHE A 264     -55.086 121.537 -36.817  1.00 65.88           C
ANISOU 1719  CG  PHE A 264    12065   6269   6698   -421    885   1114       C
ATOM   1720  CD1 PHE A 264     -54.645 120.227 -36.904  1.00 65.90           C
ANISOU 1720  CD1 PHE A 264    11876   6463   6701   -468    883    989       C
ATOM   1721  CD2 PHE A 264     -54.384 122.424 -36.018  1.00 65.82           C
ANISOU 1721  CD2 PHE A 264    12095   6097   6819   -541    944   1102       C
ATOM   1722  CE1 PHE A 264     -53.527 119.809 -36.207  1.00 65.50           C
ANISOU 1722  CE1 PHE A 264    11701   6423   6761   -624    942    885       C
ATOM   1723  CE2 PHE A 264     -53.265 122.013 -35.319  1.00 65.09           C
ANISOU 1723  CE2 PHE A 264    11906   6007   6818   -716   1006   1005       C
ATOM   1724  CZ  PHE A 264     -52.836 120.703 -35.413  1.00 64.94           C
ANISOU 1724  CZ  PHE A 264    11693   6184   6796   -748    999    896       C
ATOM   1725  N   PHE A 265     -55.993 120.357 -40.257  1.00 69.41           N
ANISOU 1725  N   PHE A 265    12559   7155   6659   -221    815   1244       N
ATOM   1726  CA  PHE A 265     -55.373 119.249 -40.970  1.00 70.22           C
ANISOU 1726  CA  PHE A 265    12538   7471   6670   -287    859   1142       C
ATOM   1727  C   PHE A 265     -55.944 119.024 -42.364  1.00 71.60           C
ANISOU 1727  C   PHE A 265    12788   7811   6606   -179    804   1198       C
ATOM   1728  O   PHE A 265     -57.160 118.967 -42.550  1.00 72.13           O
ANISOU 1728  O   PHE A 265    12869   7908   6629     -8    651   1214       O
ATOM   1729  CB  PHE A 265     -55.484 117.961 -40.150  1.00 69.48           C
ANISOU 1729  CB  PHE A 265    12211   7461   6728   -277    790    940       C
ATOM   1730  CG  PHE A 265     -54.981 116.741 -40.868  1.00 70.28           C
ANISOU 1730  CG  PHE A 265    12179   7764   6760   -314    815    812       C
ATOM   1731  CD1 PHE A 265     -53.652 116.363 -40.774  1.00 70.74           C
ANISOU 1731  CD1 PHE A 265    12145   7859   6875   -469    946    737       C
ATOM   1732  CD2 PHE A 265     -55.839 115.972 -41.637  1.00 71.20           C
ANISOU 1732  CD2 PHE A 265    12254   8033   6764   -189    703    751       C
ATOM   1733  CE1 PHE A 265     -53.187 115.242 -41.433  1.00 71.85           C
ANISOU 1733  CE1 PHE A 265    12159   8177   6964   -488    975    602       C
ATOM   1734  CE2 PHE A 265     -55.380 114.849 -42.300  1.00 72.33           C
ANISOU 1734  CE2 PHE A 265    12283   8351   6849   -219    726    609       C
ATOM   1735  CZ  PHE A 265     -54.053 114.483 -42.198  1.00 72.58           C
ANISOU 1735  CZ  PHE A 265    12228   8409   6940   -362    868    534       C
ATOM   1736  N   SER A 266     -55.053 118.895 -43.341  1.00 83.30           N
ANISOU 1736  N   SER A 266    14311   9413   7928   -281    930   1221       N
ATOM   1737  CA  SER A 266     -55.454 118.623 -44.710  1.00 84.78           C
ANISOU 1737  CA  SER A 266    14577   9788   7850   -194    890   1258       C
ATOM   1738  C   SER A 266     -54.948 117.220 -44.987  1.00 85.14           C
ANISOU 1738  C   SER A 266    14429  10036   7886   -240    917   1041       C
ATOM   1739  O   SER A 266     -53.755 116.951 -44.842  1.00 85.26           O
ANISOU 1739  O   SER A 266    14361  10071   7964   -392   1073    972       O
ATOM   1740  CB  SER A 266     -54.811 119.621 -45.672  1.00 86.29           C
ANISOU 1740  CB  SER A 266    14983   9965   7840   -276   1035   1463       C
ATOM   1741  OG  SER A 266     -53.398 119.534 -45.626  1.00 86.72           O
ANISOU 1741  OG  SER A 266    14976  10034   7939   -480   1243   1423       O
ATOM   1742  N   PRO A 267     -55.846 116.312 -45.387  1.00 66.45           N
ANISOU 1742  N   PRO A 267    11980   7813   5455   -108    762    921       N
ATOM   1743  CA  PRO A 267     -55.337 114.971 -45.598  1.00 66.97           C
ANISOU 1743  CA  PRO A 267    11865   8038   5541   -152    790    700       C
ATOM   1744  C   PRO A 267     -54.794 114.826 -47.003  1.00 68.51           C
ANISOU 1744  C   PRO A 267    12149   8430   5453   -181    891    698       C
ATOM   1745  O   PRO A 267     -55.250 115.524 -47.930  1.00 69.22           O
ANISOU 1745  O   PRO A 267    12432   8575   5292   -114    863    853       O
ATOM   1746  CB  PRO A 267     -56.571 114.092 -45.383  1.00 67.09           C
ANISOU 1746  CB  PRO A 267    11756   8102   5631    -12    578    568       C
ATOM   1747  CG  PRO A 267     -57.746 114.982 -45.692  1.00 67.07           C
ANISOU 1747  CG  PRO A 267    11905   8063   5517    130    442    732       C
ATOM   1748  CD  PRO A 267     -57.323 116.357 -45.304  1.00 66.48           C
ANISOU 1748  CD  PRO A 267    11993   7803   5463     73    551    942       C
ATOM   1749  N   PRO A 268     -53.809 113.952 -47.197  1.00 59.45           N
ANISOU 1749  N   PRO A 268    10869   7393   4328   -274   1014    530       N
ATOM   1750  CA  PRO A 268     -53.355 113.660 -48.557  1.00 60.72           C
ANISOU 1750  CA  PRO A 268    11095   7771   4203   -288   1114    486       C
ATOM   1751  C   PRO A 268     -54.456 112.999 -49.371  1.00 61.32           C
ANISOU 1751  C   PRO A 268    11191   8008   4100   -134    924    385       C
ATOM   1752  O   PRO A 268     -55.473 112.531 -48.851  1.00 60.76           O
ANISOU 1752  O   PRO A 268    11028   7889   4169    -32    725    308       O
ATOM   1753  CB  PRO A 268     -52.180 112.698 -48.351  1.00 61.19           C
ANISOU 1753  CB  PRO A 268    10953   7892   4402   -393   1258    278       C
ATOM   1754  CG  PRO A 268     -52.355 112.149 -46.978  1.00 60.06           C
ANISOU 1754  CG  PRO A 268    10625   7594   4600   -387   1154    177       C
ATOM   1755  CD  PRO A 268     -53.046 113.215 -46.176  1.00 58.84           C
ANISOU 1755  CD  PRO A 268    10577   7248   4532   -362   1068    374       C
ATOM   1756  N   LEU A 269     -54.253 113.005 -50.683  1.00 67.78           N
ANISOU 1756  N   LEU A 269    12134   9027   4591   -124    990    392       N
ATOM   1757  CA  LEU A 269     -55.070 112.166 -51.532  1.00 68.70           C
ANISOU 1757  CA  LEU A 269    12240   9333   4529      0    824    231       C
ATOM   1758  C   LEU A 269     -54.561 110.732 -51.426  1.00 68.80           C
ANISOU 1758  C   LEU A 269    12031   9424   4685    -31    855    -81       C
ATOM   1759  O   LEU A 269     -53.477 110.466 -50.888  1.00 68.39           O
ANISOU 1759  O   LEU A 269    11855   9312   4816   -143   1026   -150       O
ATOM   1760  CB  LEU A 269     -54.996 112.660 -52.970  1.00 70.37           C
ANISOU 1760  CB  LEU A 269    12678   9747   4314     24    884    342       C
ATOM   1761  CG  LEU A 269     -54.938 114.182 -53.033  1.00 70.82           C
ANISOU 1761  CG  LEU A 269    12960   9688   4262     -5    958    684       C
ATOM   1762  CD1 LEU A 269     -54.549 114.627 -54.409  1.00 74.32           C
ANISOU 1762  CD1 LEU A 269    13482  10332   4424    -24   1051    788       C
ATOM   1763  CD2 LEU A 269     -56.270 114.783 -52.638  1.00 70.47           C
ANISOU 1763  CD2 LEU A 269    12985   9514   4278    139    713    828       C
ATOM   1764  N   GLN A 270     -55.360 109.796 -51.920  1.00 68.20           N
ANISOU 1764  N   GLN A 270    11896   9471   4545     71    677   -278       N
ATOM   1765  CA  GLN A 270     -55.099 108.373 -51.715  1.00 68.39           C
ANISOU 1765  CA  GLN A 270    11706   9523   4758     62    660   -584       C
ATOM   1766  C   GLN A 270     -55.172 107.975 -50.247  1.00 66.93           C
ANISOU 1766  C   GLN A 270    11330   9114   4988     33    607   -618       C
ATOM   1767  O   GLN A 270     -54.615 106.934 -49.862  1.00 66.91           O
ANISOU 1767  O   GLN A 270    11150   9081   5193     -4    648   -822       O
ATOM   1768  CB  GLN A 270     -53.744 107.949 -52.309  1.00 69.17           C
ANISOU 1768  CB  GLN A 270    11773   9749   4760    -24    904   -719       C
ATOM   1769  N   ALA A 271     -55.887 108.756 -49.423  1.00 62.10           N
ANISOU 1769  N   ALA A 271    10754   8345   4497     59    509   -425       N
ATOM   1770  CA  ALA A 271     -56.121 108.410 -48.023  1.00 60.93           C
ANISOU 1770  CA  ALA A 271    10443   8002   4706     42    444   -447       C
ATOM   1771  C   ALA A 271     -57.609 108.237 -47.780  1.00 61.07           C
ANISOU 1771  C   ALA A 271    10425   7989   4791    151    208   -452       C
ATOM   1772  O   ALA A 271     -58.432 108.932 -48.389  1.00 61.74           O
ANISOU 1772  O   ALA A 271    10642   8140   4676    238    104   -334       O
ATOM   1773  CB  ALA A 271     -55.595 109.483 -47.075  1.00 59.70           C
ANISOU 1773  CB  ALA A 271    10339   7676   4669    -35    558   -235       C
ATOM   1774  N   ASP A 272     -57.956 107.339 -46.852  1.00 52.34           N
ANISOU 1774  N   ASP A 272     9134   6778   3976    146    124   -575       N
ATOM   1775  CA  ASP A 272     -59.368 107.041 -46.624  1.00 52.87           C
ANISOU 1775  CA  ASP A 272     9128   6827   4132    234    -88   -604       C
ATOM   1776  C   ASP A 272     -59.929 108.195 -45.804  1.00 52.33           C
ANISOU 1776  C   ASP A 272     9126   6630   4126    267   -108   -374       C
ATOM   1777  O   ASP A 272     -59.971 108.142 -44.578  1.00 51.67           O
ANISOU 1777  O   ASP A 272     8948   6395   4288    232    -91   -341       O
ATOM   1778  CB  ASP A 272     -59.550 105.709 -45.906  1.00 52.88           C
ANISOU 1778  CB  ASP A 272     8918   6748   4426    204   -152   -794       C
ATOM   1779  CG  ASP A 272     -61.024 105.263 -45.857  1.00 54.16           C
ANISOU 1779  CG  ASP A 272     8983   6920   4675    278   -366   -856       C
ATOM   1780  OD1 ASP A 272     -61.911 106.147 -45.903  1.00 54.77           O
ANISOU 1780  OD1 ASP A 272     9130   7014   4666    356   -456   -710       O
ATOM   1781  OD2 ASP A 272     -61.310 104.039 -45.749  1.00 54.72           O1-
ANISOU 1781  OD2 ASP A 272     8899   6972   4919    258   -447  -1050       O1-
ATOM   1782  N   THR A 273     -60.414 109.238 -46.488  1.00 55.87           N
ANISOU 1782  N   THR A 273     9742   7140   4347    346   -154   -217       N
ATOM   1783  CA  THR A 273     -60.980 110.387 -45.796  1.00 55.33           C
ANISOU 1783  CA  THR A 273     9747   6940   4335    398   -177     -8       C
ATOM   1784  C   THR A 273     -62.407 110.160 -45.335  1.00 56.49           C
ANISOU 1784  C   THR A 273     9772   7063   4628    500   -367    -36       C
ATOM   1785  O   THR A 273     -63.160 111.143 -45.221  1.00 56.58           O
ANISOU 1785  O   THR A 273     9862   7027   4608    599   -435    122       O
ATOM   1786  CB  THR A 273     -60.958 111.619 -46.683  1.00 55.50           C
ANISOU 1786  CB  THR A 273    10001   7009   4077    453   -157    190       C
ATOM   1787  OG1 THR A 273     -61.877 111.421 -47.770  1.00 57.06           O
ANISOU 1787  OG1 THR A 273    10230   7377   4072    571   -336    148       O
ATOM   1788  CG2 THR A 273     -59.547 111.825 -47.212  1.00 55.03           C
ANISOU 1788  CG2 THR A 273    10052   6990   3866    335     51    218       C
ATOM   1789  N   SER A 274     -62.829 108.901 -45.164  1.00 57.26           N
ANISOU 1789  N   SER A 274     9679   7198   4881    486   -458   -233       N
ATOM   1790  CA  SER A 274     -64.102 108.599 -44.521  1.00 58.51           C
ANISOU 1790  CA  SER A 274     9682   7316   5235    549   -604   -265       C
ATOM   1791  C   SER A 274     -63.935 108.017 -43.120  1.00 57.93           C
ANISOU 1791  C   SER A 274     9457   7091   5462    463   -531   -302       C
ATOM   1792  O   SER A 274     -64.937 107.822 -42.420  1.00 59.17           O
ANISOU 1792  O   SER A 274     9483   7203   5797    499   -614   -308       O
ATOM   1793  CB  SER A 274     -64.939 107.649 -45.380  1.00 60.48           C
ANISOU 1793  CB  SER A 274     9820   7715   5445    597   -790   -448       C
ATOM   1794  OG  SER A 274     -64.321 106.380 -45.463  1.00 60.51           O
ANISOU 1794  OG  SER A 274     9722   7732   5538    499   -752   -653       O
ATOM   1795  N   GLN A 275     -62.712 107.704 -42.707  1.00 48.29           N
ANISOU 1795  N   GLN A 275     8245   5804   4300    353   -381   -329       N
ATOM   1796  CA  GLN A 275     -62.484 107.053 -41.434  1.00 47.72           C
ANISOU 1796  CA  GLN A 275     8040   5602   4490    274   -326   -364       C
ATOM   1797  C   GLN A 275     -61.609 107.862 -40.493  1.00 46.08           C
ANISOU 1797  C   GLN A 275     7915   5271   4323    216   -177   -227       C
ATOM   1798  O   GLN A 275     -61.292 107.373 -39.400  1.00 45.53           O
ANISOU 1798  O   GLN A 275     7754   5100   4445    149   -130   -243       O
ATOM   1799  CB  GLN A 275     -61.852 105.678 -41.647  1.00 47.60           C
ANISOU 1799  CB  GLN A 275     7914   5605   4567    199   -315   -555       C
ATOM   1800  CG  GLN A 275     -62.824 104.607 -42.070  1.00 49.20           C
ANISOU 1800  CG  GLN A 275     7977   5866   4853    226   -470   -720       C
ATOM   1801  CD  GLN A 275     -62.142 103.268 -42.120  1.00 48.82           C
ANISOU 1801  CD  GLN A 275     7826   5787   4938    151   -448   -905       C
ATOM   1802  OE1 GLN A 275     -61.964 102.616 -41.084  1.00 48.34           O
ANISOU 1802  OE1 GLN A 275     7660   5593   5113     90   -415   -911       O
ATOM   1803  NE2 GLN A 275     -61.770 102.834 -43.311  1.00 49.39           N
ANISOU 1803  NE2 GLN A 275     7932   5978   4858    163   -467  -1057       N
ATOM   1804  N   GLY A 276     -61.185 109.062 -40.892  1.00 42.79           N
ANISOU 1804  N   GLY A 276     7673   4855   3731    232   -108    -93       N
ATOM   1805  CA  GLY A 276     -60.461 109.958 -40.027  1.00 41.19           C
ANISOU 1805  CA  GLY A 276     7555   4527   3568    175     17     32       C
ATOM   1806  C   GLY A 276     -59.132 109.383 -39.599  1.00 40.48           C
ANISOU 1806  C   GLY A 276     7412   4402   3569     51    131    -35       C
ATOM   1807  O   GLY A 276     -58.754 108.277 -39.995  1.00 41.00           O
ANISOU 1807  O   GLY A 276     7376   4532   3670     20    122   -179       O
ATOM   1808  N   PRO A 277     -58.400 110.114 -38.734  1.00 48.25           N
ANISOU 1808  N   PRO A 277     8452   5274   4607    -17    231     58       N
ATOM   1809  CA  PRO A 277     -57.080 109.660 -38.274  1.00 47.79           C
ANISOU 1809  CA  PRO A 277     8331   5185   4643   -131    328      2       C
ATOM   1810  C   PRO A 277     -57.209 108.546 -37.242  1.00 47.91           C
ANISOU 1810  C   PRO A 277     8184   5149   4870   -149    276    -82       C
ATOM   1811  O   PRO A 277     -56.676 108.634 -36.136  1.00 47.26           O
ANISOU 1811  O   PRO A 277     8077   4977   4903   -208    313    -50       O
ATOM   1812  CB  PRO A 277     -56.468 110.935 -37.688  1.00 46.46           C
ANISOU 1812  CB  PRO A 277     8284   4913   4457   -191    423    133       C
ATOM   1813  CG  PRO A 277     -57.653 111.724 -37.200  1.00 45.71           C
ANISOU 1813  CG  PRO A 277     8261   4745   4361   -100    356    231       C
ATOM   1814  CD  PRO A 277     -58.848 111.340 -38.041  1.00 47.01           C
ANISOU 1814  CD  PRO A 277     8401   5007   4452     17    242    200       C
ATOM   1815  N   CYS A 278     -57.965 107.504 -37.595  1.00 50.66           N
ANISOU 1815  N   CYS A 278     8428   5550   5269    -99    180   -186       N
ATOM   1816  CA  CYS A 278     -58.355 106.467 -36.653  1.00 49.98           C
ANISOU 1816  CA  CYS A 278     8201   5401   5387   -110    121   -240       C
ATOM   1817  C   CYS A 278     -57.196 105.589 -36.208  1.00 49.11           C
ANISOU 1817  C   CYS A 278     8001   5248   5411   -185    164   -312       C
ATOM   1818  O   CYS A 278     -57.384 104.809 -35.268  1.00 48.44           O
ANISOU 1818  O   CYS A 278     7820   5089   5498   -202    124   -321       O
ATOM   1819  CB  CYS A 278     -59.461 105.618 -37.255  1.00 51.19           C
ANISOU 1819  CB  CYS A 278     8266   5614   5571    -51      6   -337       C
ATOM   1820  SG  CYS A 278     -58.933 104.869 -38.815  1.00 52.41           S
ANISOU 1820  SG  CYS A 278     8407   5891   5615    -46     -6   -510       S
ATOM   1821  N   LEU A 279     -56.018 105.682 -36.831  1.00 37.21           N
ANISOU 1821  N   LEU A 279     6515   3787   3836   -226    247   -357       N
ATOM   1822  CA  LEU A 279     -54.882 104.893 -36.347  1.00 36.98           C
ANISOU 1822  CA  LEU A 279     6382   3715   3955   -282    282   -425       C
ATOM   1823  C   LEU A 279     -54.255 105.480 -35.086  1.00 35.92           C
ANISOU 1823  C   LEU A 279     6264   3493   3890   -342    319   -318       C
ATOM   1824  O   LEU A 279     -53.223 104.979 -34.608  1.00 35.97           O
ANISOU 1824  O   LEU A 279     6185   3467   4013   -386    338   -355       O
ATOM   1825  CB  LEU A 279     -53.840 104.734 -37.457  1.00 38.42           C
ANISOU 1825  CB  LEU A 279     6553   3990   4053   -302    368   -530       C
ATOM   1826  CG  LEU A 279     -54.376 103.964 -38.671  1.00 39.28           C
ANISOU 1826  CG  LEU A 279     6638   4194   4094   -242    321   -675       C
ATOM   1827  CD1 LEU A 279     -53.388 103.921 -39.794  1.00 40.47           C
ANISOU 1827  CD1 LEU A 279     6796   4459   4121   -257    429   -778       C
ATOM   1828  CD2 LEU A 279     -54.775 102.522 -38.293  1.00 39.17           C
ANISOU 1828  CD2 LEU A 279     6485   4107   4293   -218    220   -794       C
ATOM   1829  N   MET A 280     -54.869 106.531 -34.545  1.00 45.29           N
ANISOU 1829  N   MET A 280     7555   4643   5009   -336    319   -195       N
ATOM   1830  CA  MET A 280     -54.551 107.112 -33.243  1.00 43.55           C
ANISOU 1830  CA  MET A 280     7366   4338   4842   -382    333   -105       C
ATOM   1831  C   MET A 280     -55.581 106.769 -32.173  1.00 42.18           C
ANISOU 1831  C   MET A 280     7165   4107   4753   -347    263    -58       C
ATOM   1832  O   MET A 280     -55.447 107.218 -31.029  1.00 40.65           O
ANISOU 1832  O   MET A 280     7007   3856   4583   -376    270     11       O
ATOM   1833  CB  MET A 280     -54.444 108.632 -33.352  1.00 43.17           C
ANISOU 1833  CB  MET A 280     7468   4274   4659   -405    400    -12       C
ATOM   1834  CG  MET A 280     -53.180 109.138 -34.021  1.00 44.51           C
ANISOU 1834  CG  MET A 280     7666   4477   4768   -483    498    -24       C
ATOM   1835  SD  MET A 280     -53.420 110.887 -34.409  1.00 44.11           S
ANISOU 1835  SD  MET A 280     7819   4386   4555   -494    567    103       S
ATOM   1836  CE  MET A 280     -53.205 111.656 -32.829  1.00 41.22           C
ANISOU 1836  CE  MET A 280     7497   3892   4272   -550    560    162       C
ATOM   1837  N   HIS A 281     -56.582 105.982 -32.513  1.00 41.65           N
ANISOU 1837  N   HIS A 281     7034   4062   4730   -292    201   -100       N
ATOM   1838  CA  HIS A 281     -57.703 105.518 -31.732  1.00 41.17           C
ANISOU 1838  CA  HIS A 281     6922   3965   4757   -262    148    -65       C
ATOM   1839  C   HIS A 281     -57.513 104.057 -31.307  1.00 41.62           C
ANISOU 1839  C   HIS A 281     6850   3974   4988   -290     99   -115       C
ATOM   1840  O   HIS A 281     -56.766 103.311 -31.953  1.00 42.33           O
ANISOU 1840  O   HIS A 281     6880   4073   5132   -302     89   -212       O
ATOM   1841  CB  HIS A 281     -58.962 105.678 -32.560  1.00 42.51           C
ANISOU 1841  CB  HIS A 281     7094   4191   4866   -189    106    -84       C
ATOM   1842  CG  HIS A 281     -60.201 105.440 -31.787  1.00 42.60           C
ANISOU 1842  CG  HIS A 281     7047   4179   4960   -161     72    -40       C
ATOM   1843  ND1 HIS A 281     -60.746 104.186 -31.639  1.00 43.66           N
ANISOU 1843  ND1 HIS A 281     7050   4295   5244   -177     18    -90       N
ATOM   1844  CD2 HIS A 281     -60.946 106.270 -31.026  1.00 42.07           C
ANISOU 1844  CD2 HIS A 281     7028   4096   4861   -126     99     46       C
ATOM   1845  CE1 HIS A 281     -61.821 104.267 -30.874  1.00 44.01           C
ANISOU 1845  CE1 HIS A 281     7057   4328   5338   -160     19    -27       C
ATOM   1846  NE2 HIS A 281     -61.955 105.520 -30.476  1.00 43.02           N
ANISOU 1846  NE2 HIS A 281     7036   4210   5101   -122     71     50       N
ATOM   1847  N   PRO A 282     -58.111 103.607 -30.186  1.00 37.17           N
ANISOU 1847  N   PRO A 282     6246   3354   4522   -301     77    -48       N
ATOM   1848  CA  PRO A 282     -57.875 102.213 -29.762  1.00 37.52           C
ANISOU 1848  CA  PRO A 282     6184   3328   4743   -331     30    -72       C
ATOM   1849  C   PRO A 282     -58.353 101.177 -30.763  1.00 38.96           C
ANISOU 1849  C   PRO A 282     6272   3511   5022   -313    -25   -191       C
ATOM   1850  O   PRO A 282     -57.763 100.095 -30.828  1.00 39.39           O
ANISOU 1850  O   PRO A 282     6251   3502   5215   -329    -59   -255       O
ATOM   1851  CB  PRO A 282     -58.658 102.087 -28.446  1.00 36.94           C
ANISOU 1851  CB  PRO A 282     6108   3210   4719   -348     33     45       C
ATOM   1852  CG  PRO A 282     -59.077 103.433 -28.062  1.00 35.94           C
ANISOU 1852  CG  PRO A 282     6083   3129   4443   -325     88    112       C
ATOM   1853  CD  PRO A 282     -58.886 104.374 -29.185  1.00 35.95           C
ANISOU 1853  CD  PRO A 282     6151   3189   4318   -290    106     57       C
ATOM   1854  N   THR A 283     -59.426 101.444 -31.519  1.00 43.57           N
ANISOU 1854  N   THR A 283     6851   4159   5547   -276    -46   -231       N
ATOM   1855  CA  THR A 283     -59.988 100.428 -32.397  1.00 45.02           C
ANISOU 1855  CA  THR A 283     6937   4343   5826   -267   -116   -359       C
ATOM   1856  C   THR A 283     -59.426 100.453 -33.814  1.00 45.76           C
ANISOU 1856  C   THR A 283     7052   4517   5819   -236   -126   -502       C
ATOM   1857  O   THR A 283     -59.795  99.591 -34.618  1.00 47.02           O
ANISOU 1857  O   THR A 283     7139   4684   6044   -228   -190   -639       O
ATOM   1858  CB  THR A 283     -61.502 100.577 -32.457  1.00 46.28           C
ANISOU 1858  CB  THR A 283     7053   4541   5992   -246   -155   -342       C
ATOM   1859  OG1 THR A 283     -61.818 101.762 -33.188  1.00 46.86           O
ANISOU 1859  OG1 THR A 283     7209   4723   5872   -182   -148   -336       O
ATOM   1860  CG2 THR A 283     -62.068 100.686 -31.078  1.00 45.57           C
ANISOU 1860  CG2 THR A 283     6948   4397   5969   -275   -114   -200       C
ATOM   1861  N   LEU A 284     -58.577 101.423 -34.145  1.00 35.76           N
ANISOU 1861  N   LEU A 284     5884   3313   4391   -225    -59   -476       N
ATOM   1862  CA  LEU A 284     -57.813 101.456 -35.393  1.00 36.30           C
ANISOU 1862  CA  LEU A 284     5979   3464   4349   -208    -33   -595       C
ATOM   1863  C   LEU A 284     -58.685 101.451 -36.636  1.00 37.78           C
ANISOU 1863  C   LEU A 284     6176   3755   4423   -158    -93   -692       C
ATOM   1864  O   LEU A 284     -58.271 100.922 -37.672  1.00 38.61           O
ANISOU 1864  O   LEU A 284     6264   3919   4486   -145    -99   -842       O
ATOM   1865  CB  LEU A 284     -56.844 100.289 -35.463  1.00 36.47           C
ANISOU 1865  CB  LEU A 284     5909   3427   4521   -228    -32   -714       C
ATOM   1866  CG  LEU A 284     -55.853 100.347 -34.332  1.00 35.57           C
ANISOU 1866  CG  LEU A 284     5785   3232   4498   -267     11   -620       C
ATOM   1867  CD1 LEU A 284     -54.849  99.222 -34.497  1.00 36.39           C
ANISOU 1867  CD1 LEU A 284     5788   3279   4758   -264      5   -742       C
ATOM   1868  CD2 LEU A 284     -55.185 101.717 -34.347  1.00 35.17           C
ANISOU 1868  CD2 LEU A 284     5839   3251   4273   -285     99   -535       C
ATOM   1869  N   GLY A 285     -59.872 102.043 -36.561  1.00 42.14           N
ANISOU 1869  N   GLY A 285     6752   4338   4919   -123   -141   -618       N
ATOM   1870  CA  GLY A 285     -60.763 102.111 -37.709  1.00 43.74           C
ANISOU 1870  CA  GLY A 285     6960   4652   5006    -65   -225   -699       C
ATOM   1871  C   GLY A 285     -62.087 102.708 -37.295  1.00 44.84           C
ANISOU 1871  C   GLY A 285     7089   4801   5148    -22   -280   -599       C
ATOM   1872  O   GLY A 285     -62.402 102.827 -36.109  1.00 44.38           O
ANISOU 1872  O   GLY A 285     6998   4659   5204    -45   -250   -494       O
ATOM   1873  N   LEU A 286     -62.886 103.071 -38.291  1.00 47.29           N
ANISOU 1873  N   LEU A 286     8421   5803   3744   -471    891   -761       N
ATOM   1874  CA  LEU A 286     -64.177 103.703 -38.015  1.00 47.07           C
ANISOU 1874  CA  LEU A 286     8530   5721   3635   -344    724   -516       C
ATOM   1875  C   LEU A 286     -65.283 102.934 -38.718  1.00 47.73           C
ANISOU 1875  C   LEU A 286     8605   5893   3637   -301    601   -491       C
ATOM   1876  O   LEU A 286     -65.508 103.143 -39.914  1.00 49.08           O
ANISOU 1876  O   LEU A 286     8853   6155   3641   -417    597   -443       O
ATOM   1877  CB  LEU A 286     -64.169 105.167 -38.442  1.00 47.73           C
ANISOU 1877  CB  LEU A 286     8790   5763   3584   -426    734   -327       C
ATOM   1878  CG  LEU A 286     -65.443 105.985 -38.248  1.00 47.95           C
ANISOU 1878  CG  LEU A 286     8949   5700   3571   -305    565    -86       C
ATOM   1879  CD1 LEU A 286     -65.841 106.039 -36.785  1.00 46.98           C
ANISOU 1879  CD1 LEU A 286     8789   5453   3607   -113    508    -55       C
ATOM   1880  CD2 LEU A 286     -65.203 107.377 -38.758  1.00 49.16           C
ANISOU 1880  CD2 LEU A 286     9261   5795   3621   -420    574     66       C
ATOM   1881  N   ARG A 287     -66.007 102.097 -37.969  1.00 55.04           N
ANISOU 1881  N   ARG A 287     9416   6789   4709   -141    477   -497       N
ATOM   1882  CA  ARG A 287     -67.119 101.321 -38.503  1.00 55.76           C
ANISOU 1882  CA  ARG A 287     9491   6944   4752    -84    337   -465       C
ATOM   1883  C   ARG A 287     -68.382 101.838 -37.835  1.00 55.70           C
ANISOU 1883  C   ARG A 287     9517   6849   4798     81    181   -239       C
ATOM   1884  O   ARG A 287     -68.347 102.273 -36.681  1.00 54.79           O
ANISOU 1884  O   ARG A 287     9361   6637   4821    177    188   -186       O
ATOM   1885  CB  ARG A 287     -67.055  99.777 -38.185  1.00 55.62           C
ANISOU 1885  CB  ARG A 287     9242   6957   4934    -27    289   -648       C
ATOM   1886  CG  ARG A 287     -65.878  98.901 -38.711  1.00 56.25           C
ANISOU 1886  CG  ARG A 287     9197   7101   5076   -151    426   -936       C
ATOM   1887  CD  ARG A 287     -64.743  98.859 -37.653  1.00 55.40           C
ANISOU 1887  CD  ARG A 287     8936   6894   5219   -142    500  -1038       C
ATOM   1888  NE  ARG A 287     -63.477  98.233 -38.064  1.00 56.02           N
ANISOU 1888  NE  ARG A 287     8867   6995   5423   -259    649  -1316       N
ATOM   1889  CZ  ARG A 287     -62.419  98.134 -37.247  1.00 55.80           C
ANISOU 1889  CZ  ARG A 287     8685   6866   5652   -267    692  -1415       C
ATOM   1890  NH1 ARG A 287     -62.509  98.605 -36.002  1.00 54.83           N
ANISOU 1890  NH1 ARG A 287     8570   6630   5635   -180    590  -1253       N
ATOM   1891  NH2 ARG A 287     -61.278  97.561 -37.648  1.00 56.47           N
ANISOU 1891  NH2 ARG A 287     8603   6953   5902   -368    829  -1683       N
ATOM   1892  N   TYR A 288     -69.506 101.761 -38.504  1.00 56.38           N
ANISOU 1892  N   TYR A 288     9667   6962   4794    111     41   -118       N
ATOM   1893  CA  TYR A 288     -70.790 102.145 -37.961  1.00 56.31           C
ANISOU 1893  CA  TYR A 288     9648   6865   4880    272   -104     75       C
ATOM   1894  C   TYR A 288     -71.671 101.009 -37.874  1.00 56.28           C
ANISOU 1894  C   TYR A 288     9500   6899   4983    364   -233     63       C
ATOM   1895  O   TYR A 288     -71.593 100.166 -38.648  1.00 57.37           O
ANISOU 1895  O   TYR A 288     9620   7126   5052    291   -264    -35       O
ATOM   1896  CB  TYR A 288     -71.540 103.059 -38.862  1.00 57.91           C
ANISOU 1896  CB  TYR A 288    10031   7033   4938    235   -215    268       C
ATOM   1897  CG  TYR A 288     -70.878 104.331 -39.016  1.00 58.38           C
ANISOU 1897  CG  TYR A 288    10254   7033   4895    142   -132    336       C
ATOM   1898  CD1 TYR A 288     -69.781 104.423 -39.782  1.00 58.45           C
ANISOU 1898  CD1 TYR A 288    10305   7127   4774    -54     -2    231       C
ATOM   1899  CD2 TYR A 288     -71.315 105.443 -38.388  1.00 57.74           C
ANISOU 1899  CD2 TYR A 288    10214   6805   4918    243   -171    484       C
ATOM   1900  CE1 TYR A 288     -69.130 105.578 -39.921  1.00 58.52           C
ANISOU 1900  CE1 TYR A 288    10412   7083   4739   -153     72    294       C
ATOM   1901  CE2 TYR A 288     -70.656 106.605 -38.538  1.00 58.04           C
ANISOU 1901  CE2 TYR A 288    10384   6776   4892    149   -107    541       C
ATOM   1902  CZ  TYR A 288     -69.557 106.625 -39.293  1.00 58.40           C
ANISOU 1902  CZ  TYR A 288    10465   6918   4806    -52     10    447       C
ATOM   1903  OH  TYR A 288     -68.851 107.693 -39.489  1.00 58.98           O
ANISOU 1903  OH  TYR A 288    10638   6940   4833   -164     73    498       O
ATOM   1904  N   LYS A 289     -72.451 100.949 -36.845  1.00 48.93           N
ANISOU 1904  N   LYS A 289     8457   5904   4231    517   -292    144       N
ATOM   1905  CA  LYS A 289     -73.453  99.960 -36.707  1.00 48.69           C
ANISOU 1905  CA  LYS A 289     8283   5898   4318    608   -428    173       C
ATOM   1906  C   LYS A 289     -74.495 100.491 -35.783  1.00 47.69           C
ANISOU 1906  C   LYS A 289     8097   5682   4340    758   -467    320       C
ATOM   1907  O   LYS A 289     -74.155 101.049 -34.802  1.00 46.85           O
ANISOU 1907  O   LYS A 289     7987   5522   4292    795   -359    310       O
ATOM   1908  CB  LYS A 289     -72.864  98.747 -36.063  1.00 48.08           C
ANISOU 1908  CB  LYS A 289     8037   5865   4366    603   -402     13       C
ATOM   1909  CG  LYS A 289     -73.738  97.541 -36.062  1.00 47.81           C
ANISOU 1909  CG  LYS A 289     7850   5866   4449    663   -554     21       C
ATOM   1910  CD  LYS A 289     -73.274  96.565 -35.055  1.00 46.82           C
ANISOU 1910  CD  LYS A 289     7553   5740   4497    674   -551    -78       C
ATOM   1911  CE  LYS A 289     -73.695  95.214 -35.464  1.00 47.37           C
ANISOU 1911  CE  LYS A 289     7488   5852   4657    675   -699   -135       C
ATOM   1912  NZ  LYS A 289     -73.824  94.326 -34.318  1.00 46.01           N
ANISOU 1912  NZ  LYS A 289     7137   5657   4687    714   -769   -127       N
ATOM   1913  N   ASN A 290     -75.749 100.373 -36.128  1.00 62.17           N
ANISOU 1913  N   ASN A 290     9888   7496   6238    835   -615    448       N
ATOM   1914  CA  ASN A 290     -76.830 100.716 -35.247  1.00 61.30           C
ANISOU 1914  CA  ASN A 290     9671   7308   6314    982   -635    559       C
ATOM   1915  C   ASN A 290     -76.796 102.052 -34.597  1.00 61.36           C
ANISOU 1915  C   ASN A 290     9747   7204   6362   1039   -527    606       C
ATOM   1916  O   ASN A 290     -76.957 102.154 -33.474  1.00 61.01           O
ANISOU 1916  O   ASN A 290     9620   7135   6427   1110   -431    580       O
ATOM   1917  CB  ASN A 290     -76.933  99.637 -34.211  1.00 60.17           C
ANISOU 1917  CB  ASN A 290     9345   7220   6298   1022   -608    489       C
ATOM   1918  CG  ASN A 290     -78.252  99.176 -34.024  1.00 59.80           C
ANISOU 1918  CG  ASN A 290     9147   7164   6409   1120   -716    590       C
ATOM   1919  OD1 ASN A 290     -79.165  99.924 -34.118  1.00 60.45           O
ANISOU 1919  OD1 ASN A 290     9224   7164   6579   1206   -754    706       O
ATOM   1920  ND2 ASN A 290     -78.378  97.923 -33.777  1.00 58.91           N
ANISOU 1920  ND2 ASN A 290     8897   7122   6363   1107   -781    549       N
ATOM   1921  N   GLY A 291     -76.500 103.088 -35.303  1.00 48.50           N
ANISOU 1921  N   GLY A 291     8285   5510   4633    988   -538    666       N
ATOM   1922  CA  GLY A 291     -76.478 104.410 -34.708  1.00 48.60           C
ANISOU 1922  CA  GLY A 291     8361   5390   4713   1047   -453    707       C
ATOM   1923  C   GLY A 291     -75.299 104.722 -33.819  1.00 48.07           C
ANISOU 1923  C   GLY A 291     8345   5328   4592   1001   -268    581       C
ATOM   1924  O   GLY A 291     -75.313 105.768 -33.159  1.00 48.36           O
ANISOU 1924  O   GLY A 291     8425   5251   4700   1058   -190    593       O
ATOM   1925  N   THR A 292     -74.294 103.846 -33.754  1.00 47.58           N
ANISOU 1925  N   THR A 292     8267   5376   4435    900   -208    455       N
ATOM   1926  CA  THR A 292     -73.030 104.101 -33.074  1.00 46.73           C
ANISOU 1926  CA  THR A 292     8211   5263   4281    828    -68    342       C
ATOM   1927  C   THR A 292     -71.897 103.926 -34.072  1.00 47.05           C
ANISOU 1927  C   THR A 292     8340   5369   4167    672    -44    271       C
ATOM   1928  O   THR A 292     -72.106 103.527 -35.216  1.00 48.06           O
ANISOU 1928  O   THR A 292     8496   5563   4200    614   -123    292       O
ATOM   1929  CB  THR A 292     -72.830 103.161 -31.892  1.00 45.59           C
ANISOU 1929  CB  THR A 292     7931   5168   4223    842    -24    248       C
ATOM   1930  OG1 THR A 292     -72.575 101.837 -32.392  1.00 45.44           O
ANISOU 1930  OG1 THR A 292     7815   5253   4198    782    -96    179       O
ATOM   1931  CG2 THR A 292     -74.098 103.127 -31.048  1.00 45.70           C
ANISOU 1931  CG2 THR A 292     7842   5157   4366    971    -35    312       C
ATOM   1932  N   ALA A 293     -70.687 104.256 -33.647  1.00 38.23           N
ANISOU 1932  N   ALA A 293     7270   4233   3025    592     72    180       N
ATOM   1933  CA  ALA A 293     -69.519 104.102 -34.492  1.00 38.73           C
ANISOU 1933  CA  ALA A 293     7386   4357   2971    436    137     84       C
ATOM   1934  C   ALA A 293     -68.372 103.583 -33.642  1.00 37.80           C
ANISOU 1934  C   ALA A 293     7174   4240   2947    387    220    -66       C
ATOM   1935  O   ALA A 293     -68.332 103.819 -32.435  1.00 36.90           O
ANISOU 1935  O   ALA A 293     7037   4055   2929    443    235    -59       O
ATOM   1936  CB  ALA A 293     -69.132 105.431 -35.146  1.00 39.75           C
ANISOU 1936  CB  ALA A 293     7704   4426   2972    351    180    169       C
ATOM   1937  N   SER A 294     -67.384 102.939 -34.274  1.00 46.80           N
ANISOU 1937  N   SER A 294     8266   5450   4067    265    276   -208       N
ATOM   1938  CA  SER A 294     -66.308 102.431 -33.430  1.00 45.72           C
ANISOU 1938  CA  SER A 294     8011   5280   4080    223    319   -341       C
ATOM   1939  C   SER A 294     -65.513 103.541 -32.758  1.00 45.25           C
ANISOU 1939  C   SER A 294     8047   5117   4029    184    398   -318       C
ATOM   1940  O   SER A 294     -64.794 103.247 -31.792  1.00 44.73           O
ANISOU 1940  O   SER A 294     7900   4992   4102    164    390   -386       O
ATOM   1941  CB  SER A 294     -65.356 101.527 -34.212  1.00 46.27           C
ANISOU 1941  CB  SER A 294     7971   5420   4188    109    376   -530       C
ATOM   1942  OG  SER A 294     -64.846 102.168 -35.359  1.00 47.15           O
ANISOU 1942  OG  SER A 294     8203   5583   4129    -16    497   -557       O
ATOM   1943  N   VAL A 295     -65.637 104.796 -33.201  1.00 41.14           N
ANISOU 1943  N   VAL A 295     7698   4556   3379    166    445   -212       N
ATOM   1944  CA  VAL A 295     -65.034 105.930 -32.495  1.00 41.03           C
ANISOU 1944  CA  VAL A 295     7784   4423   3383    145    497   -176       C
ATOM   1945  C   VAL A 295     -66.127 106.584 -31.659  1.00 40.88           C
ANISOU 1945  C   VAL A 295     7830   4321   3383    288    440    -60       C
ATOM   1946  O   VAL A 295     -67.069 107.175 -32.198  1.00 41.88           O
ANISOU 1946  O   VAL A 295     8036   4430   3448    351    400     57       O
ATOM   1947  CB  VAL A 295     -64.384 106.940 -33.453  1.00 41.88           C
ANISOU 1947  CB  VAL A 295     8032   4517   3363     19    582   -137       C
ATOM   1948  CG1 VAL A 295     -63.880 108.164 -32.675  1.00 41.74           C
ANISOU 1948  CG1 VAL A 295     8122   4354   3384     12    610    -86       C
ATOM   1949  CG2 VAL A 295     -63.228 106.305 -34.193  1.00 41.98           C
ANISOU 1949  CG2 VAL A 295     7961   4618   3371   -136    687   -290       C
ATOM   1950  N   CYS A 296     -66.029 106.479 -30.339  1.00 46.65           N
ANISOU 1950  N   CYS A 296     8523   4993   4208    328    431    -95       N
ATOM   1951  CA  CYS A 296     -67.072 107.025 -29.489  1.00 46.59           C
ANISOU 1951  CA  CYS A 296     8561   4922   4220    453    415    -27       C
ATOM   1952  C   CYS A 296     -66.812 108.501 -29.261  1.00 47.64           C
ANISOU 1952  C   CYS A 296     8850   4917   4333    451    465     12       C
ATOM   1953  O   CYS A 296     -65.696 108.892 -28.878  1.00 47.36           O
ANISOU 1953  O   CYS A 296     8868   4820   4307    357    501    -39       O
ATOM   1954  CB  CYS A 296     -67.123 106.288 -28.166  1.00 45.42           C
ANISOU 1954  CB  CYS A 296     8332   4785   4139    464    392    -83       C
ATOM   1955  SG  CYS A 296     -68.312 106.991 -27.017  1.00 46.07           S
ANISOU 1955  SG  CYS A 296     8472   4804   4228    586    434    -47       S
ATOM   1956  N   LEU A 297     -67.825 109.325 -29.555  1.00 53.60           N
ANISOU 1956  N   LEU A 297     9668   5609   5091    553    448    105       N
ATOM   1957  CA  LEU A 297     -67.653 110.773 -29.461  1.00 55.19           C
ANISOU 1957  CA  LEU A 297    10012   5653   5304    559    469    149       C
ATOM   1958  C   LEU A 297     -67.720 111.262 -28.023  1.00 55.69           C
ANISOU 1958  C   LEU A 297    10111   5618   5430    614    524     72       C
ATOM   1959  O   LEU A 297     -67.066 112.253 -27.676  1.00 56.39           O
ANISOU 1959  O   LEU A 297    10316   5582   5529    572    550     55       O
ATOM   1960  CB  LEU A 297     -68.711 111.472 -30.300  1.00 56.60           C
ANISOU 1960  CB  LEU A 297    10229   5766   5508    644    397    279       C
ATOM   1961  CG  LEU A 297     -68.350 112.820 -30.914  1.00 57.58           C
ANISOU 1961  CG  LEU A 297    10505   5749   5624    589    364    376       C
ATOM   1962  CD1 LEU A 297     -67.081 112.746 -31.704  1.00 57.02           C
ANISOU 1962  CD1 LEU A 297    10498   5746   5421    400    393    382       C
ATOM   1963  CD2 LEU A 297     -69.460 113.141 -31.863  1.00 58.41           C
ANISOU 1963  CD2 LEU A 297    10618   5812   5762    653    240    524       C
ATOM   1964  N   LEU A 298     -68.514 110.596 -27.177  1.00 45.77           N
ANISOU 1964  N   LEU A 298     8765   4419   4206    693    544     23       N
ATOM   1965  CA  LEU A 298     -68.557 110.978 -25.776  1.00 44.78           C
ANISOU 1965  CA  LEU A 298     8692   4228   4095    709    615    -69       C
ATOM   1966  C   LEU A 298     -67.280 110.594 -25.050  1.00 42.96           C
ANISOU 1966  C   LEU A 298     8503   4011   3809    562    608   -138       C
ATOM   1967  O   LEU A 298     -66.929 111.239 -24.067  1.00 43.06           O
ANISOU 1967  O   LEU A 298     8625   3931   3806    528    647   -205       O
ATOM   1968  CB  LEU A 298     -69.770 110.361 -25.101  1.00 44.78           C
ANISOU 1968  CB  LEU A 298     8587   4302   4125    802    655    -97       C
ATOM   1969  CG  LEU A 298     -71.061 110.647 -25.867  1.00 46.85           C
ANISOU 1969  CG  LEU A 298     8771   4539   4493    950    637    -21       C
ATOM   1970  CD1 LEU A 298     -72.244 109.928 -25.257  1.00 47.05           C
ANISOU 1970  CD1 LEU A 298     8658   4650   4568   1032    685    -47       C
ATOM   1971  CD2 LEU A 298     -71.317 112.137 -25.819  1.00 47.88           C
ANISOU 1971  CD2 LEU A 298     8995   4477   4719   1030    671    -31       C
ATOM   1972  N   CYS A 299     -66.568 109.551 -25.486  1.00 43.67           N
ANISOU 1972  N   CYS A 299     8503   4199   3889    470    548   -134       N
ATOM   1973  CA  CYS A 299     -65.260 109.308 -24.877  1.00 42.74           C
ANISOU 1973  CA  CYS A 299     8411   4051   3778    328    513   -191       C
ATOM   1974  C   CYS A 299     -64.272 110.370 -25.285  1.00 43.61           C
ANISOU 1974  C   CYS A 299     8627   4044   3898    261    532   -186       C
ATOM   1975  O   CYS A 299     -63.322 110.636 -24.549  1.00 43.46           O
ANISOU 1975  O   CYS A 299     8672   3942   3898    162    509   -231       O
ATOM   1976  CB  CYS A 299     -64.675 107.950 -25.255  1.00 41.81           C
ANISOU 1976  CB  CYS A 299     8140   4036   3711    249    439   -209       C
ATOM   1977  SG  CYS A 299     -65.371 106.538 -24.430  1.00 41.38           S
ANISOU 1977  SG  CYS A 299     7963   4089   3672    255    362   -214       S
ATOM   1978  N   GLU A 300     -64.407 110.897 -26.500  1.00 53.46           N
ANISOU 1978  N   GLU A 300     9891   5287   5134    289    555   -119       N
ATOM   1979  CA  GLU A 300     -63.568 112.017 -26.918  1.00 54.74           C
ANISOU 1979  CA  GLU A 300    10166   5335   5299    215    574    -89       C
ATOM   1980  C   GLU A 300     -63.783 113.228 -26.023  1.00 55.57           C
ANISOU 1980  C   GLU A 300    10415   5276   5422    265    586   -104       C
ATOM   1981  O   GLU A 300     -62.827 113.923 -25.666  1.00 55.92           O
ANISOU 1981  O   GLU A 300    10551   5208   5490    176    580   -125       O
ATOM   1982  CB  GLU A 300     -63.850 112.356 -28.379  1.00 56.25           C
ANISOU 1982  CB  GLU A 300    10371   5559   5444    215    579     11       C
ATOM   1983  CG  GLU A 300     -63.591 111.205 -29.333  1.00 55.01           C
ANISOU 1983  CG  GLU A 300    10089   5565   5247    148    586     -6       C
ATOM   1984  CD  GLU A 300     -62.153 110.730 -29.266  1.00 54.29           C
ANISOU 1984  CD  GLU A 300     9927   5492   5208      1    619    -99       C
ATOM   1985  OE1 GLU A 300     -61.275 111.611 -29.071  1.00 55.06           O
ANISOU 1985  OE1 GLU A 300    10108   5478   5333    -83    641    -94       O
ATOM   1986  OE2 GLU A 300     -61.909 109.489 -29.376  1.00 53.42           O1-
ANISOU 1986  OE2 GLU A 300     9666   5488   5143    -27    612   -181       O1-
ATOM   1987  N   CYS A 301     -65.038 113.510 -25.670  1.00 52.79           N
ANISOU 1987  N   CYS A 301    10075   4901   5081    407    608   -105       N
ATOM   1988  CA  CYS A 301     -65.329 114.634 -24.789  1.00 53.16           C
ANISOU 1988  CA  CYS A 301    10244   4788   5166    465    642   -160       C
ATOM   1989  C   CYS A 301     -64.711 114.451 -23.409  1.00 52.04           C
ANISOU 1989  C   CYS A 301    10166   4627   4980    379    655   -274       C
ATOM   1990  O   CYS A 301     -64.350 115.439 -22.764  1.00 52.73           O
ANISOU 1990  O   CYS A 301    10357   4590   5087    351    660   -317       O
ATOM   1991  CB  CYS A 301     -66.834 114.824 -24.674  1.00 53.70           C
ANISOU 1991  CB  CYS A 301    10267   4845   5292    635    683   -169       C
ATOM   1992  SG  CYS A 301     -67.560 115.349 -26.238  1.00 55.57           S
ANISOU 1992  SG  CYS A 301    10470   5035   5609    720    608     -9       S
ATOM   1993  N   LEU A 302     -64.638 113.217 -22.904  1.00 43.11           N
ANISOU 1993  N   LEU A 302     8950   3632   3797    324    636   -304       N
ATOM   1994  CA  LEU A 302     -64.026 112.996 -21.594  1.00 42.40           C
ANISOU 1994  CA  LEU A 302     8878   3554   3679    201    597   -353       C
ATOM   1995  C   LEU A 302     -62.620 113.577 -21.551  1.00 42.80           C
ANISOU 1995  C   LEU A 302     8996   3498   3767     73    530   -345       C
ATOM   1996  O   LEU A 302     -62.193 114.115 -20.525  1.00 43.59           O
ANISOU 1996  O   LEU A 302     9169   3541   3851     -2    502   -380       O
ATOM   1997  CB  LEU A 302     -63.986 111.494 -21.271  1.00 41.16           C
ANISOU 1997  CB  LEU A 302     8610   3535   3493    133    535   -349       C
ATOM   1998  CG  LEU A 302     -65.369 110.854 -21.067  1.00 41.10           C
ANISOU 1998  CG  LEU A 302     8522   3649   3447    233    595   -352       C
ATOM   1999  CD1 LEU A 302     -65.277 109.412 -20.655  1.00 40.26           C
ANISOU 1999  CD1 LEU A 302     8324   3661   3314    144    508   -337       C
ATOM   2000  CD2 LEU A 302     -66.159 111.611 -20.051  1.00 42.11           C
ANISOU 2000  CD2 LEU A 302     8711   3748   3541    271    695   -415       C
ATOM   2001  N   ALA A 303     -61.880 113.481 -22.653  1.00 49.87           N
ANISOU 2001  N   ALA A 303     9868   4368   4712     34    508   -305       N
ATOM   2002  CA  ALA A 303     -60.518 114.000 -22.689  1.00 50.23           C
ANISOU 2002  CA  ALA A 303     9940   4320   4824    -97    454   -293       C
ATOM   2003  C   ALA A 303     -60.413 115.389 -23.304  1.00 51.75           C
ANISOU 2003  C   ALA A 303    10238   4384   5040    -71    490   -249       C
ATOM   2004  O   ALA A 303     -59.373 116.043 -23.145  1.00 52.24           O
ANISOU 2004  O   ALA A 303    10323   4367   5157   -173    445   -239       O
ATOM   2005  CB  ALA A 303     -59.590 113.055 -23.464  1.00 49.75           C
ANISOU 2005  CB  ALA A 303     9760   4301   4840   -195    424   -291       C
ATOM   2006  N   ALA A 304     -61.445 115.854 -23.998  1.00 44.69           N
ANISOU 2006  N   ALA A 304     9399   3456   4126     58    546   -212       N
ATOM   2007  CA  ALA A 304     -61.322 117.088 -24.754  1.00 46.41           C
ANISOU 2007  CA  ALA A 304     9708   3538   4386     62    543   -133       C
ATOM   2008  C   ALA A 304     -61.996 118.259 -24.072  1.00 47.06           C
ANISOU 2008  C   ALA A 304     9852   3515   4513    161    539   -167       C
ATOM   2009  O   ALA A 304     -61.738 119.404 -24.453  1.00 48.19           O
ANISOU 2009  O   ALA A 304    10058   3530   4721    146    501   -111       O
ATOM   2010  CB  ALA A 304     -61.926 116.925 -26.161  1.00 47.22           C
ANISOU 2010  CB  ALA A 304     9739   3734   4466    106    554    -16       C
ATOM   2011  N   HIS A 305     -62.770 118.015 -23.023  1.00 52.43           N
ANISOU 2011  N   HIS A 305    10506   4246   5170    240    579   -265       N
ATOM   2012  CA  HIS A 305     -63.570 119.057 -22.461  1.00 53.67           C
ANISOU 2012  CA  HIS A 305    10700   4300   5394    347    609   -329       C
ATOM   2013  C   HIS A 305     -63.661 118.963 -20.944  1.00 54.08           C
ANISOU 2013  C   HIS A 305    10755   4401   5392    316    652   -460       C
ATOM   2014  O   HIS A 305     -63.806 117.856 -20.388  1.00 53.01           O
ANISOU 2014  O   HIS A 305    10568   4408   5165    277    676   -486       O
ATOM   2015  CB  HIS A 305     -64.975 119.015 -23.043  1.00 53.91           C
ANISOU 2015  CB  HIS A 305    10685   4313   5487    519    653   -312       C
ATOM   2016  CG  HIS A 305     -65.743 120.270 -22.798  1.00 55.75           C
ANISOU 2016  CG  HIS A 305    10927   4385   5870    638    664   -366       C
ATOM   2017  ND1 HIS A 305     -66.123 120.674 -21.537  1.00 56.53           N
ANISOU 2017  ND1 HIS A 305    11016   4470   5993    667    742   -529       N
ATOM   2018  CD2 HIS A 305     -66.192 121.218 -23.650  1.00 57.08           C
ANISOU 2018  CD2 HIS A 305    11104   4388   6194    721    594   -282       C
ATOM   2019  CE1 HIS A 305     -66.767 121.823 -21.625  1.00 58.37           C
ANISOU 2019  CE1 HIS A 305    11237   4526   6413    780    735   -571       C
ATOM   2020  NE2 HIS A 305     -66.830 122.171 -22.896  1.00 58.71           N
ANISOU 2020  NE2 HIS A 305    11285   4468   6552    818    629   -412       N
ATOM   2021  N   PRO A 306     -63.598 120.110 -20.251  1.00 50.36           N
ANISOU 2021  N   PRO A 306    10348   3810   4977    320    654   -539       N
ATOM   2022  CA  PRO A 306     -63.448 120.068 -18.786  1.00 50.56           C
ANISOU 2022  CA  PRO A 306    10417   3876   4919    241    683   -659       C
ATOM   2023  C   PRO A 306     -64.685 119.612 -18.031  1.00 50.68           C
ANISOU 2023  C   PRO A 306    10381   3986   4890    314    812   -770       C
ATOM   2024  O   PRO A 306     -64.540 119.054 -16.936  1.00 50.63           O
ANISOU 2024  O   PRO A 306    10404   4075   4759    204    830   -827       O
ATOM   2025  CB  PRO A 306     -63.079 121.515 -18.435  1.00 52.30           C
ANISOU 2025  CB  PRO A 306    10720   3922   5229    237    650   -723       C
ATOM   2026  CG  PRO A 306     -62.492 122.079 -19.694  1.00 52.37           C
ANISOU 2026  CG  PRO A 306    10731   3826   5342    240    559   -589       C
ATOM   2027  CD  PRO A 306     -63.291 121.445 -20.798  1.00 51.56           C
ANISOU 2027  CD  PRO A 306    10553   3778   5257    343    592   -503       C
ATOM   2028  N   GLU A 307     -65.895 119.811 -18.548  1.00 55.70           N
ANISOU 2028  N   GLU A 307    10938   4594   5631    482    895   -799       N
ATOM   2029  CA  GLU A 307     -67.068 119.405 -17.781  1.00 56.18           C
ANISOU 2029  CA  GLU A 307    10926   4752   5668    541   1038   -923       C
ATOM   2030  C   GLU A 307     -67.756 118.175 -18.328  1.00 54.83           C
ANISOU 2030  C   GLU A 307    10647   4723   5462    596   1066   -848       C
ATOM   2031  O   GLU A 307     -68.816 117.807 -17.812  1.00 55.38           O
ANISOU 2031  O   GLU A 307    10634   4877   5530    652   1191   -939       O
ATOM   2032  CB  GLU A 307     -68.071 120.552 -17.640  1.00 58.36           C
ANISOU 2032  CB  GLU A 307    11158   4886   6129    694   1135  -1069       C
ATOM   2033  CG  GLU A 307     -68.149 121.439 -18.805  1.00 59.07           C
ANISOU 2033  CG  GLU A 307    11236   4786   6421    815   1046   -986       C
ATOM   2034  CD  GLU A 307     -68.950 122.717 -18.559  1.00 61.60           C
ANISOU 2034  CD  GLU A 307    11506   4916   6984    950   1099  -1142       C
ATOM   2035  OE1 GLU A 307     -69.804 122.764 -17.634  1.00 63.20           O
ANISOU 2035  OE1 GLU A 307    11638   5158   7218    995   1255  -1338       O
ATOM   2036  OE2 GLU A 307     -68.668 123.701 -19.291  1.00 62.49           O1-
ANISOU 2036  OE2 GLU A 307    11645   4832   7266    995    977  -1069       O1-
ATOM   2037  N   ALA A 308     -67.146 117.481 -19.299  1.00 58.26           N
ANISOU 2037  N   ALA A 308    11076   5198   5864    564    960   -698       N
ATOM   2038  CA  ALA A 308     -67.743 116.279 -19.873  1.00 56.56           C
ANISOU 2038  CA  ALA A 308    10760   5114   5618    614    969   -630       C
ATOM   2039  C   ALA A 308     -67.793 115.141 -18.852  1.00 55.98           C
ANISOU 2039  C   ALA A 308    10644   5216   5410    498    995   -661       C
ATOM   2040  O   ALA A 308     -68.819 114.448 -18.787  1.00 56.02           O
ANISOU 2040  O   ALA A 308    10552   5326   5409    566   1071   -679       O
ATOM   2041  CB  ALA A 308     -66.990 115.844 -21.131  1.00 54.98           C
ANISOU 2041  CB  ALA A 308    10569   4910   5410    588    855   -492       C
ATOM   2042  N   PRO A 309     -66.729 114.862 -18.076  1.00 46.38           N
ANISOU 2042  N   PRO A 309     9497   4027   4096    319    916   -654       N
ATOM   2043  CA  PRO A 309     -66.858 113.814 -17.050  1.00 46.24           C
ANISOU 2043  CA  PRO A 309     9457   4152   3960    193    916   -671       C
ATOM   2044  C   PRO A 309     -68.067 113.976 -16.139  1.00 48.20           C
ANISOU 2044  C   PRO A 309     9680   4465   4168    228   1083   -795       C
ATOM   2045  O   PRO A 309     -68.832 113.019 -15.984  1.00 48.08           O
ANISOU 2045  O   PRO A 309     9573   4586   4108    229   1130   -784       O
ATOM   2046  CB  PRO A 309     -65.531 113.917 -16.298  1.00 46.45           C
ANISOU 2046  CB  PRO A 309     9605   4126   3919      5    796   -658       C
ATOM   2047  CG  PRO A 309     -64.567 114.257 -17.361  1.00 45.37           C
ANISOU 2047  CG  PRO A 309     9476   3889   3872     25    698   -580       C
ATOM   2048  CD  PRO A 309     -65.309 115.220 -18.277  1.00 46.04           C
ANISOU 2048  CD  PRO A 309     9541   3895   4059    210    791   -598       C
ATOM   2049  N   LYS A 310     -68.281 115.149 -15.531  1.00 57.43           N
ANISOU 2049  N   LYS A 310    10916   5544   5359    252   1182   -926       N
ATOM   2050  CA  LYS A 310     -69.413 115.263 -14.615  1.00 59.43           C
ANISOU 2050  CA  LYS A 310    11130   5873   5578    268   1366  -1077       C
ATOM   2051  C   LYS A 310     -70.762 115.415 -15.326  1.00 59.88           C
ANISOU 2051  C   LYS A 310    11039   5919   5794    484   1501  -1126       C
ATOM   2052  O   LYS A 310     -71.772 114.899 -14.831  1.00 60.98           O
ANISOU 2052  O   LYS A 310    11088   6180   5903    493   1641  -1198       O
ATOM   2053  CB  LYS A 310     -69.182 116.399 -13.601  1.00 62.04           C
ANISOU 2053  CB  LYS A 310    11576   6120   5878    205   1434  -1236       C
ATOM   2054  CG  LYS A 310     -67.936 116.152 -12.706  1.00 62.39           C
ANISOU 2054  CG  LYS A 310    11779   6178   5748    -29   1299  -1188       C
ATOM   2055  CD  LYS A 310     -67.664 117.186 -11.575  1.00 65.07           C
ANISOU 2055  CD  LYS A 310    12259   6449   6016   -120   1354  -1347       C
ATOM   2056  CE  LYS A 310     -67.224 118.595 -12.011  1.00 66.02           C
ANISOU 2056  CE  LYS A 310    12430   6370   6286    -16   1327  -1405       C
ATOM   2057  NZ  LYS A 310     -65.859 118.727 -12.624  1.00 63.98           N
ANISOU 2057  NZ  LYS A 310    12249   6002   6058    -69   1122  -1250       N
ATOM   2058  N   ALA A 311     -70.814 116.062 -16.490  1.00 54.68           N
ANISOU 2058  N   ALA A 311    10353   5114   5310    648   1453  -1076       N
ATOM   2059  CA  ALA A 311     -72.081 116.166 -17.221  1.00 55.30           C
ANISOU 2059  CA  ALA A 311    10292   5148   5572    857   1543  -1099       C
ATOM   2060  C   ALA A 311     -72.600 114.802 -17.649  1.00 53.93           C
ANISOU 2060  C   ALA A 311    10020   5129   5341    875   1536   -995       C
ATOM   2061  O   ALA A 311     -73.818 114.569 -17.670  1.00 54.96           O
ANISOU 2061  O   ALA A 311    10020   5294   5569    994   1665  -1051       O
ATOM   2062  CB  ALA A 311     -71.934 117.061 -18.448  1.00 55.27           C
ANISOU 2062  CB  ALA A 311    10301   4939   5760   1003   1438  -1022       C
ATOM   2063  N   LEU A 312     -71.699 113.900 -18.057  1.00 51.06           N
ANISOU 2063  N   LEU A 312     9701   4845   4853    770   1383   -848       N
ATOM   2064  CA  LEU A 312     -72.155 112.584 -18.477  1.00 49.35           C
ANISOU 2064  CA  LEU A 312     9389   4773   4590    785   1357   -756       C
ATOM   2065  C   LEU A 312     -72.655 111.795 -17.283  1.00 50.29           C
ANISOU 2065  C   LEU A 312     9464   5061   4581    662   1457   -816       C
ATOM   2066  O   LEU A 312     -73.716 111.165 -17.371  1.00 50.62           O
ANISOU 2066  O   LEU A 312     9392   5192   4648    740   1551   -819       O
ATOM   2067  CB  LEU A 312     -71.037 111.864 -19.220  1.00 47.14           C
ANISOU 2067  CB  LEU A 312     9143   4524   4244    701   1166   -613       C
ATOM   2068  CG  LEU A 312     -70.755 112.544 -20.569  1.00 47.00           C
ANISOU 2068  CG  LEU A 312     9164   4359   4335    822   1091   -547       C
ATOM   2069  CD1 LEU A 312     -69.468 112.089 -21.209  1.00 45.23           C
ANISOU 2069  CD1 LEU A 312     8973   4157   4055    706    937   -446       C
ATOM   2070  CD2 LEU A 312     -71.925 112.266 -21.510  1.00 48.01           C
ANISOU 2070  CD2 LEU A 312     9110   4522   4611    979   1080   -463       C
ATOM   2071  N   GLN A 313     -71.958 111.894 -16.128  1.00 61.69           N
ANISOU 2071  N   GLN A 313    11008   6542   5890    467   1445   -866       N
ATOM   2072  CA  GLN A 313     -72.437 111.249 -14.898  1.00 62.91           C
ANISOU 2072  CA  GLN A 313    11152   6855   5898    318   1540   -924       C
ATOM   2073  C   GLN A 313     -73.763 111.846 -14.437  1.00 65.53           C
ANISOU 2073  C   GLN A 313    11400   7200   6298    420   1794  -1096       C
ATOM   2074  O   GLN A 313     -74.658 111.128 -13.965  1.00 66.36           O
ANISOU 2074  O   GLN A 313    11417   7452   6344    384   1917  -1122       O
ATOM   2075  CB  GLN A 313     -71.405 111.380 -13.789  1.00 63.43           C
ANISOU 2075  CB  GLN A 313    11368   6924   5811     93   1460   -942       C
ATOM   2076  CG  GLN A 313     -70.039 110.844 -14.166  1.00 61.86           C
ANISOU 2076  CG  GLN A 313    11233   6682   5591    -12   1215   -794       C
ATOM   2077  CD  GLN A 313     -69.840 109.341 -13.888  1.00 61.15           C
ANISOU 2077  CD  GLN A 313    11106   6724   5402   -165   1080   -675       C
ATOM   2078  OE1 GLN A 313     -69.136 108.963 -12.928  1.00 61.75           O
ANISOU 2078  OE1 GLN A 313    11284   6820   5358   -379    971   -646       O
ATOM   2079  NE2 GLN A 313     -70.434 108.482 -14.741  1.00 59.45           N
ANISOU 2079  NE2 GLN A 313    10756   6584   5246    -62   1064   -597       N
ATOM   2080  N   THR A 314     -73.922 113.156 -14.598  1.00 55.83           N
ANISOU 2080  N   THR A 314    10181   5813   5221    551   1874  -1218       N
ATOM   2081  CA  THR A 314     -75.193 113.773 -14.260  1.00 58.44           C
ANISOU 2081  CA  THR A 314    10390   6124   5689    674   2109  -1403       C
ATOM   2082  C   THR A 314     -76.273 113.359 -15.249  1.00 58.16           C
ANISOU 2082  C   THR A 314    10176   6074   5848    881   2161  -1351       C
ATOM   2083  O   THR A 314     -77.431 113.150 -14.860  1.00 60.04           O
ANISOU 2083  O   THR A 314    10267   6388   6157    929   2357  -1454       O
ATOM   2084  CB  THR A 314     -75.033 115.293 -14.229  1.00 60.35           C
ANISOU 2084  CB  THR A 314    10673   6169   6088    767   2141  -1547       C
ATOM   2085  OG1 THR A 314     -74.119 115.671 -13.176  1.00 61.21           O
ANISOU 2085  OG1 THR A 314    10949   6299   6009    573   2113  -1613       O
ATOM   2086  CG2 THR A 314     -76.388 115.969 -14.031  1.00 63.17           C
ANISOU 2086  CG2 THR A 314    10858   6471   6674    930   2365  -1753       C
ATOM   2087  N   LEU A 315     -75.911 113.228 -16.535  1.00 55.14           N
ANISOU 2087  N   LEU A 315     9800   5592   5558   1001   1987  -1188       N
ATOM   2088  CA  LEU A 315     -76.853 112.707 -17.521  1.00 54.81           C
ANISOU 2088  CA  LEU A 315     9609   5534   5682   1192   1995  -1105       C
ATOM   2089  C   LEU A 315     -77.249 111.270 -17.196  1.00 54.48           C
ANISOU 2089  C   LEU A 315     9491   5719   5489   1091   2024  -1030       C
ATOM   2090  O   LEU A 315     -78.429 110.906 -17.269  1.00 56.45           O
ANISOU 2090  O   LEU A 315     9530   6028   5889   1180   2123  -1034       O
ATOM   2091  CB  LEU A 315     -76.255 112.810 -18.921  1.00 53.50           C
ANISOU 2091  CB  LEU A 315     9460   5258   5609   1278   1749   -917       C
ATOM   2092  CG  LEU A 315     -77.160 112.215 -20.003  1.00 54.98           C
ANISOU 2092  CG  LEU A 315     9420   5480   5992   1409   1640   -759       C
ATOM   2093  CD1 LEU A 315     -78.574 112.813 -19.937  1.00 57.59           C
ANISOU 2093  CD1 LEU A 315     9555   5705   6621   1592   1788   -865       C
ATOM   2094  CD2 LEU A 315     -76.538 112.379 -21.388  1.00 54.12           C
ANISOU 2094  CD2 LEU A 315     9342   5283   5937   1447   1393   -575       C
ATOM   2095  N   GLN A 316     -76.273 110.443 -16.815  1.00 68.83           N
ANISOU 2095  N   GLN A 316    11439   7663   7050    885   1902   -943       N
ATOM   2096  CA  GLN A 316     -76.575 109.074 -16.408  1.00 68.45           C
ANISOU 2096  CA  GLN A 316    11321   7823   6864    752   1890   -855       C
ATOM   2097  C   GLN A 316     -77.506 109.072 -15.215  1.00 70.81           C
ANISOU 2097  C   GLN A 316    11572   8235   7098    671   2150  -1005       C
ATOM   2098  O   GLN A 316     -78.471 108.298 -15.161  1.00 72.01           O
ANISOU 2098  O   GLN A 316    11568   8510   7283    684   2242   -971       O
ATOM   2099  CB  GLN A 316     -75.271 108.346 -16.091  1.00 66.21           C
ANISOU 2099  CB  GLN A 316    11182   7609   6367    531   1684   -747       C
ATOM   2100  CG  GLN A 316     -75.379 106.864 -15.818  1.00 65.77           C
ANISOU 2100  CG  GLN A 316    11070   7732   6187    386   1594   -620       C
ATOM   2101  CD  GLN A 316     -73.990 106.243 -15.551  1.00 64.17           C
ANISOU 2101  CD  GLN A 316    10979   7542   5862    179   1345   -516       C
ATOM   2102  OE1 GLN A 316     -72.981 106.965 -15.367  1.00 63.79           O
ANISOU 2102  OE1 GLN A 316    11035   7386   5815    123   1268   -550       O
ATOM   2103  NE2 GLN A 316     -73.927 104.899 -15.569  1.00 63.53           N
ANISOU 2103  NE2 GLN A 316    10845   7573   5720     71   1197   -379       N
ATOM   2104  N   CYS A 317     -77.242 109.961 -14.254  1.00 66.00           N
ANISOU 2104  N   CYS A 317    11042   7597   6436    570   2237  -1156       N
ATOM   2105  CA  CYS A 317     -78.100 110.067 -13.081  1.00 68.85           C
ANISOU 2105  CA  CYS A 317    11344   8079   6738    474   2482  -1320       C
ATOM   2106  C   CYS A 317     -79.501 110.521 -13.477  1.00 70.65           C
ANISOU 2106  C   CYS A 317    11350   8244   7249    706   2711  -1446       C
ATOM   2107  O   CYS A 317     -80.508 109.995 -12.986  1.00 72.24           O
ANISOU 2107  O   CYS A 317    11413   8586   7450    669   2905  -1500       O
ATOM   2108  CB  CYS A 317     -77.452 111.029 -12.092  1.00 70.57           C
ANISOU 2108  CB  CYS A 317    11709   8255   6851    347   2506  -1463       C
ATOM   2109  SG  CYS A 317     -78.157 111.031 -10.444  1.00 75.17           S
ANISOU 2109  SG  CYS A 317    12293   9021   7248    146   2761  -1649       S
ATOM   2110  N   GLU A 318     -79.578 111.453 -14.418  1.00 70.76           N
ANISOU 2110  N   GLU A 318    11312   8037   7535    942   2670  -1474       N
ATOM   2111  CA  GLU A 318     -80.867 111.957 -14.870  1.00 72.90           C
ANISOU 2111  CA  GLU A 318    11343   8195   8160   1181   2832  -1577       C
ATOM   2112  C   GLU A 318     -81.668 110.904 -15.642  1.00 72.81           C
ANISOU 2112  C   GLU A 318    11148   8246   8271   1291   2814  -1418       C
ATOM   2113  O   GLU A 318     -82.890 110.800 -15.472  1.00 75.09           O
ANISOU 2113  O   GLU A 318    11198   8567   8766   1373   3004  -1500       O
ATOM   2114  CB  GLU A 318     -80.624 113.210 -15.710  1.00 73.13           C
ANISOU 2114  CB  GLU A 318    11376   7949   8459   1381   2714  -1599       C
ATOM   2115  CG  GLU A 318     -81.867 113.895 -16.214  1.00 75.62           C
ANISOU 2115  CG  GLU A 318    11429   8090   9215   1632   2807  -1692       C
ATOM   2116  CD  GLU A 318     -81.640 115.377 -16.532  1.00 77.10           C
ANISOU 2116  CD  GLU A 318    11631   8015   9647   1757   2720  -1785       C
ATOM   2117  OE1 GLU A 318     -80.463 115.826 -16.649  1.00 75.49           O
ANISOU 2117  OE1 GLU A 318    11650   7748   9283   1679   2564  -1730       O
ATOM   2118  OE2 GLU A 318     -82.662 116.092 -16.673  1.00 79.98           O1-
ANISOU 2118  OE2 GLU A 318    11766   8230  10392   1933   2794  -1908       O1-
ATOM   2119  N   VAL A 319     -81.006 110.131 -16.515  1.00 57.86           N
ANISOU 2119  N   VAL A 319     9285   6394   6305   1264   2505  -1161       N
ATOM   2120  CA  VAL A 319     -81.706 109.121 -17.317  1.00 59.10           C
ANISOU 2120  CA  VAL A 319     9213   6634   6606   1328   2362   -965       C
ATOM   2121  C   VAL A 319     -82.304 108.037 -16.414  1.00 60.01           C
ANISOU 2121  C   VAL A 319     9246   6984   6569   1164   2515   -968       C
ATOM   2122  O   VAL A 319     -83.441 107.590 -16.616  1.00 62.33           O
ANISOU 2122  O   VAL A 319     9286   7326   7070   1244   2578   -933       O
ATOM   2123  CB  VAL A 319     -80.760 108.542 -18.394  1.00 57.04           C
ANISOU 2123  CB  VAL A 319     9029   6370   6273   1311   2020   -731       C
ATOM   2124  CG1 VAL A 319     -81.376 107.319 -19.063  1.00 58.37           C
ANISOU 2124  CG1 VAL A 319     8999   6654   6525   1329   1870   -544       C
ATOM   2125  CG2 VAL A 319     -80.416 109.606 -19.438  1.00 56.36           C
ANISOU 2125  CG2 VAL A 319     8984   6059   6370   1474   1877   -702       C
ATOM   2126  N   MET A 320     -81.552 107.612 -15.394  1.00 72.03           N
ANISOU 2126  N   MET A 320    10984   8648   7735    916   2565   -998       N
ATOM   2127  CA  MET A 320     -82.048 106.599 -14.462  1.00 72.95           C
ANISOU 2127  CA  MET A 320    11060   8993   7665    711   2697   -983       C
ATOM   2128  C   MET A 320     -83.187 107.135 -13.591  1.00 75.28           C
ANISOU 2128  C   MET A 320    11239   9328   8035    721   3094  -1224       C
ATOM   2129  O   MET A 320     -84.221 106.470 -13.431  1.00 77.30           O
ANISOU 2129  O   MET A 320    11277   9709   8383    703   3216  -1195       O
ATOM   2130  CB  MET A 320     -80.908 106.120 -13.560  1.00 70.33           C
ANISOU 2130  CB  MET A 320    11017   8774   6933    420   2620   -948       C
ATOM   2131  CG  MET A 320     -79.800 105.352 -14.240  1.00 67.92           C
ANISOU 2131  CG  MET A 320    10791   8456   6560    366   2249   -723       C
ATOM   2132  SD  MET A 320     -80.490 103.928 -15.094  1.00 69.75           S
ANISOU 2132  SD  MET A 320    10749   8790   6964    416   2050   -484       S
ATOM   2133  CE  MET A 320     -79.165 102.720 -14.849  1.00 66.64           C
ANISOU 2133  CE  MET A 320    10521   8475   6326    159   1730   -298       C
ATOM   2134  N   GLY A 321     -83.032 108.351 -13.050  1.00 78.20           N
ANISOU 2134  N   GLY A 321    11714   9590   8408    747   3270  -1462       N
ATOM   2135  CA  GLY A 321     -83.855 108.802 -11.941  1.00 81.84           C
ANISOU 2135  CA  GLY A 321    12068  10145   8882    660   3550  -1685       C
ATOM   2136  C   GLY A 321     -85.107 109.593 -12.272  1.00 84.60           C
ANISOU 2136  C   GLY A 321    12119  10359   9665    913   3758  -1861       C
ATOM   2137  O   GLY A 321     -86.058 109.589 -11.484  1.00 88.03           O
ANISOU 2137  O   GLY A 321    12393  10911  10142    849   4013  -2011       O
ATOM   2138  N   HIS A 322     -85.105 110.355 -13.369  1.00 92.64           N
ANISOU 2138  N   HIS A 322    13061  11118  11019   1188   3635  -1849       N
ATOM   2139  CA  HIS A 322     -86.257 111.178 -13.782  1.00 95.32           C
ANISOU 2139  CA  HIS A 322    13095  11277  11846   1441   3750  -1989       C
ATOM   2140  C   HIS A 322     -87.513 110.418 -14.188  1.00 96.45           C
ANISOU 2140  C   HIS A 322    12910  11464  12274   1549   3853  -1918       C
ATOM   2141  O   HIS A 322     -88.589 110.694 -13.699  1.00 99.70           O
ANISOU 2141  O   HIS A 322    13074  11899  12909   1580   4069  -2087       O
ATOM   2142  CB  HIS A 322     -85.879 112.014 -14.996  1.00 94.09           C
ANISOU 2142  CB  HIS A 322    12950  10823  11976   1686   3506  -1910       C
ATOM   2143  CG  HIS A 322     -85.194 113.306 -14.685  1.00 95.08           C
ANISOU 2143  CG  HIS A 322    13236  10807  12085   1685   3460  -2064       C
ATOM   2144  ND1 HIS A 322     -84.514 113.534 -13.513  1.00 95.90           N
ANISOU 2144  ND1 HIS A 322    13555  11046  11836   1459   3553  -2200       N
ATOM   2145  CD2 HIS A 322     -85.056 114.430 -15.423  1.00 95.33           C
ANISOU 2145  CD2 HIS A 322    13246  10562  12413   1877   3303  -2081       C
ATOM   2146  CE1 HIS A 322     -84.003 114.750 -13.533  1.00 96.67           C
ANISOU 2146  CE1 HIS A 322    13746  10959  12025   1526   3477  -2309       C
ATOM   2147  NE2 HIS A 322     -84.313 115.311 -14.684  1.00 96.42           N
ANISOU 2147  NE2 HIS A 322    13576  10677  12381   1774   3327  -2240       N
ATOM   2148  N   ILE A 323     -87.370 109.455 -15.084  1.00 90.30           N
ANISOU 2148  N   ILE A 323    12103  10719  11490   1581   3605  -1634       N
ATOM   2149  CA  ILE A 323     -88.474 108.563 -15.420  1.00 92.13           C
ANISOU 2149  CA  ILE A 323    12021  11040  11944   1622   3595  -1503       C
ATOM   2150  C   ILE A 323     -88.527 107.463 -14.361  1.00 92.38           C
ANISOU 2150  C   ILE A 323    12113  11383  11604   1332   3777  -1490       C
ATOM   2151  O   ILE A 323     -87.484 106.926 -13.959  1.00 90.70           O
ANISOU 2151  O   ILE A 323    12188  11308  10964   1113   3664  -1394       O
ATOM   2152  CB  ILE A 323     -88.302 107.985 -16.840  1.00 91.74           C
ANISOU 2152  CB  ILE A 323    11912  10918  12028   1737   3152  -1179       C
ATOM   2153  CG1 ILE A 323     -88.289 109.097 -17.898  1.00 91.23           C
ANISOU 2153  CG1 ILE A 323    11804  10546  12313   1990   2957  -1168       C
ATOM   2154  CG2 ILE A 323     -89.460 107.052 -17.188  1.00 93.57           C
ANISOU 2154  CG2 ILE A 323    11821  11230  12501   1776   3119  -1040       C
ATOM   2155  CD1 ILE A 323     -86.879 109.631 -18.235  1.00 88.72           C
ANISOU 2155  CD1 ILE A 323    11819  10143  11747   1955   2757  -1119       C
ATOM   2156  N   GLU A 324     -89.737 107.158 -13.873  1.00 87.46           N
ANISOU 2156  N   GLU A 324    11215  10861  11156   1314   4060  -1588       N
ATOM   2157  CA  GLU A 324     -89.971 106.111 -12.879  1.00 87.88           C
ANISOU 2157  CA  GLU A 324    11291  11213  10887   1022   4250  -1562       C
ATOM   2158  C   GLU A 324     -90.806 104.970 -13.444  1.00 89.59           C
ANISOU 2158  C   GLU A 324    11223  11517  11301   1041   4099  -1317       C
ATOM   2159  O   GLU A 324     -91.219 104.085 -12.688  1.00 90.41           O
ANISOU 2159  O   GLU A 324    11280  11856  11216    811   4260  -1280       O
ATOM   2160  CB  GLU A 324     -90.633 106.665 -11.616  1.00 90.41           C
ANISOU 2160  CB  GLU A 324    11554  11640  11158    895   4650  -1865       C
ATOM   2161  CG  GLU A 324     -89.653 107.108 -10.536  1.00 91.16           C
ANISOU 2161  CG  GLU A 324    12010  11832  10795    658   4659  -1980       C
ATOM   2162  CD  GLU A 324     -89.326 108.593 -10.611  1.00 92.28           C
ANISOU 2162  CD  GLU A 324    12217  11743  11102    833   4640  -2190       C
ATOM   2163  OE1 GLU A 324     -89.995 109.294 -11.404  1.00 93.07           O
ANISOU 2163  OE1 GLU A 324    12064  11618  11681   1121   4636  -2261       O
ATOM   2164  OE2 GLU A 324     -88.406 109.055  -9.883  1.00 92.36           O1-
ANISOU 2164  OE2 GLU A 324    12521  11785  10787    677   4601  -2267       O1-
ATOM   2165  N   ASN A 325     -91.075 104.986 -14.752  1.00 76.92           N
ANISOU 2165  N   ASN A 325     9436   9725  10067   1293   3785  -1147       N
ATOM   2166  CA  ASN A 325     -91.706 103.894 -15.473  1.00 78.13           C
ANISOU 2166  CA  ASN A 325     9358   9930  10400   1322   3550   -886       C
ATOM   2167  C   ASN A 325     -90.669 102.915 -15.998  1.00 77.12           C
ANISOU 2167  C   ASN A 325     9451   9877   9972   1208   3151   -608       C
ATOM   2168  O   ASN A 325     -89.456 103.078 -15.821  1.00 75.17           O
ANISOU 2168  O   ASN A 325     9521   9640   9399   1110   3052   -609       O
ATOM   2169  CB  ASN A 325     -92.480 104.384 -16.701  1.00 78.74           C
ANISOU 2169  CB  ASN A 325     9150   9750  11017   1635   3361   -827       C
ATOM   2170  CG  ASN A 325     -93.739 105.095 -16.364  1.00 79.97           C
ANISOU 2170  CG  ASN A 325     8971   9807  11609   1773   3695  -1055       C
ATOM   2171  OD1 ASN A 325     -94.422 104.742 -15.397  1.00 81.28           O
ANISOU 2171  OD1 ASN A 325     8994  10150  11737   1628   4047  -1183       O
ATOM   2172  ND2 ASN A 325     -94.104 106.072 -17.195  1.00 79.63           N
ANISOU 2172  ND2 ASN A 325     8776   9469  12011   2047   3575  -1100       N
ATOM   2173  N   ASN A 326     -91.174 101.878 -16.664  1.00 61.90           N
ANISOU 2173  N   ASN A 326     7337   7993   8190   1224   2916   -376       N
ATOM   2174  CA  ASN A 326     -90.352 100.879 -17.327  1.00 61.23           C
ANISOU 2174  CA  ASN A 326     7394   7952   7917   1151   2521   -125       C
ATOM   2175  C   ASN A 326     -90.036 101.297 -18.745  1.00 60.18           C
ANISOU 2175  C   ASN A 326     7273   7606   7988   1381   2194    -29       C
ATOM   2176  O   ASN A 326     -90.039 100.475 -19.667  1.00 60.25           O
ANISOU 2176  O   ASN A 326     7222   7605   8065   1413   1875    175       O
ATOM   2177  CB  ASN A 326     -91.065  99.534 -17.304  1.00 62.98           C
ANISOU 2177  CB  ASN A 326     7415   8323   8190   1038   2430     63       C
ATOM   2178  CG  ASN A 326     -90.111  98.380 -17.424  1.00 62.33           C
ANISOU 2178  CG  ASN A 326     7519   8345   7818    860   2121    265       C
ATOM   2179  OD1 ASN A 326     -88.910  98.524 -17.163  1.00 60.33           O
ANISOU 2179  OD1 ASN A 326     7554   8101   7267    759   2054    239       O
ATOM   2180  ND2 ASN A 326     -90.630  97.221 -17.826  1.00 63.68           N
ANISOU 2180  ND2 ASN A 326     7513   8577   8105    823   1917    463       N
ATOM   2181  N   VAL A 327     -89.726 102.558 -18.949  1.00 51.13           N
ANISOU 2181  N   VAL A 327     6219   6286   6921   1523   2257   -173       N
ATOM   2182  CA  VAL A 327     -89.340 103.010 -20.271  1.00 49.34           C
ANISOU 2182  CA  VAL A 327     6045   5865   6838   1701   1946    -70       C
ATOM   2183  C   VAL A 327     -87.890 102.595 -20.483  1.00 46.16           C
ANISOU 2183  C   VAL A 327     5947   5523   6067   1572   1735     17       C
ATOM   2184  O   VAL A 327     -87.063 102.683 -19.562  1.00 45.84           O
ANISOU 2184  O   VAL A 327     6121   5574   5723   1413   1874    -80       O
ATOM   2185  CB  VAL A 327     -89.540 104.528 -20.391  1.00 51.21           C
ANISOU 2185  CB  VAL A 327     6264   5877   7316   1886   2073   -243       C
ATOM   2186  CG1 VAL A 327     -89.344 104.966 -21.809  1.00 49.94           C
ANISOU 2186  CG1 VAL A 327     6129   5513   7334   2050   1734   -101       C
ATOM   2187  CG2 VAL A 327     -90.903 104.933 -19.866  1.00 54.91           C
ANISOU 2187  CG2 VAL A 327     6419   6299   8145   1983   2361   -395       C
ATOM   2188  N   LYS A 328     -87.597 102.089 -21.686  1.00 56.26           N
ANISOU 2188  N   LYS A 328     7239   6754   7383   1626   1397    197       N
ATOM   2189  CA  LYS A 328     -86.302 101.528 -22.029  1.00 54.39           C
ANISOU 2189  CA  LYS A 328     7233   6573   6860   1511   1183    279       C
ATOM   2190  C   LYS A 328     -85.251 102.624 -22.123  1.00 52.34           C
ANISOU 2190  C   LYS A 328     7215   6200   6471   1536   1205    180       C
ATOM   2191  O   LYS A 328     -85.548 103.784 -22.398  1.00 51.99           O
ANISOU 2191  O   LYS A 328     7155   5993   6606   1682   1272    104       O
ATOM   2192  CB  LYS A 328     -86.413 100.756 -23.335  1.00 52.83           C
ANISOU 2192  CB  LYS A 328     6961   6348   6764   1569    853    460       C
ATOM   2193  CG  LYS A 328     -86.546 101.664 -24.514  1.00 50.18           C
ANISOU 2193  CG  LYS A 328     6634   5822   6610   1742    708    492       C
ATOM   2194  CD  LYS A 328     -87.168 100.924 -25.669  1.00 48.20           C
ANISOU 2194  CD  LYS A 328     6243   5547   6522   1801    426    660       C
ATOM   2195  CE  LYS A 328     -86.208 100.052 -26.388  1.00 44.82           C
ANISOU 2195  CE  LYS A 328     5963   5191   5877   1703    191    740       C
ATOM   2196  NZ  LYS A 328     -87.003  99.302 -27.388  1.00 42.99           N
ANISOU 2196  NZ  LYS A 328     5579   4941   5816   1754    -61    885       N
ATOM   2197  N   LEU A 329     -83.998 102.232 -21.930  1.00 52.79           N
ANISOU 2197  N   LEU A 329     7485   6328   6245   1390   1123    192       N
ATOM   2198  CA  LEU A 329     -82.928 103.209 -21.767  1.00 50.42           C
ANISOU 2198  CA  LEU A 329     7418   5941   5796   1373   1175     89       C
ATOM   2199  C   LEU A 329     -82.801 104.156 -22.960  1.00 49.04           C
ANISOU 2199  C   LEU A 329     7280   5583   5769   1534   1044    117       C
ATOM   2200  O   LEU A 329     -82.469 105.329 -22.779  1.00 48.36           O
ANISOU 2200  O   LEU A 329     7309   5375   5692   1583   1148     11       O
ATOM   2201  CB  LEU A 329     -81.646 102.444 -21.527  1.00 48.34           C
ANISOU 2201  CB  LEU A 329     7329   5772   5265   1191   1052    128       C
ATOM   2202  CG  LEU A 329     -81.770 101.815 -20.162  1.00 48.27           C
ANISOU 2202  CG  LEU A 329     7327   5914   5098   1008   1198     93       C
ATOM   2203  CD1 LEU A 329     -80.833 100.628 -20.025  1.00 45.60           C
ANISOU 2203  CD1 LEU A 329     7066   5670   4589    826    996    193       C
ATOM   2204  CD2 LEU A 329     -81.369 102.938 -19.204  1.00 46.90           C
ANISOU 2204  CD2 LEU A 329     7330   5696   4793    964   1430    -82       C
ATOM   2205  N   VAL A 330     -83.029 103.676 -24.191  1.00 47.71           N
ANISOU 2205  N   VAL A 330     7034   5390   5705   1599    804    262       N
ATOM   2206  CA  VAL A 330     -82.859 104.570 -25.348  1.00 45.40           C
ANISOU 2206  CA  VAL A 330     6811   4931   5509   1708    658    313       C
ATOM   2207  C   VAL A 330     -84.009 105.567 -25.437  1.00 46.85           C
ANISOU 2207  C   VAL A 330     6845   4948   6009   1879    726    286       C
ATOM   2208  O   VAL A 330     -83.837 106.687 -25.945  1.00 46.06           O
ANISOU 2208  O   VAL A 330     6828   4673   6001   1959    677    282       O
ATOM   2209  CB  VAL A 330     -82.699 103.787 -26.672  1.00 42.46           C
ANISOU 2209  CB  VAL A 330     6436   4585   5110   1694    377    466       C
ATOM   2210  CG1 VAL A 330     -81.360 103.103 -26.714  1.00 40.21           C
ANISOU 2210  CG1 VAL A 330     6312   4408   4559   1544    315    453       C
ATOM   2211  CG2 VAL A 330     -83.825 102.796 -26.846  1.00 43.30           C
ANISOU 2211  CG2 VAL A 330     6317   4759   5377   1729    292    558       C
ATOM   2212  N   ASP A 331     -85.205 105.171 -24.986  1.00 59.39           N
ANISOU 2212  N   ASP A 331     8195   6573   7798   1933    824    275       N
ATOM   2213  CA  ASP A 331     -86.317 106.115 -24.863  1.00 60.90           C
ANISOU 2213  CA  ASP A 331     8201   6596   8343   2096    934    207       C
ATOM   2214  C   ASP A 331     -86.114 107.071 -23.683  1.00 62.05           C
ANISOU 2214  C   ASP A 331     8413   6700   8463   2095   1245    -20       C
ATOM   2215  O   ASP A 331     -86.451 108.255 -23.781  1.00 62.51           O
ANISOU 2215  O   ASP A 331     8431   6552   8767   2229   1291   -103       O
ATOM   2216  CB  ASP A 331     -87.639 105.358 -24.723  1.00 62.59           C
ANISOU 2216  CB  ASP A 331     8115   6867   8797   2143    964    252       C
ATOM   2217  CG  ASP A 331     -88.142 104.804 -26.038  1.00 61.08           C
ANISOU 2217  CG  ASP A 331     7824   6625   8759   2201    632    464       C
ATOM   2218  OD1 ASP A 331     -87.865 105.442 -27.074  1.00 59.42           O
ANISOU 2218  OD1 ASP A 331     7720   6261   8596   2259    412    554       O
ATOM   2219  OD2 ASP A 331     -88.810 103.740 -26.038  1.00 61.62           O1-
ANISOU 2219  OD2 ASP A 331     7719   6805   8889   2172    581    547       O1-
ATOM   2220  N   ARG A 332     -85.585 106.584 -22.553  1.00 51.69           N
ANISOU 2220  N   ARG A 332     7205   5570   6867   1936   1445   -125       N
ATOM   2221  CA  ARG A 332     -85.291 107.488 -21.442  1.00 51.96           C
ANISOU 2221  CA  ARG A 332     7348   5573   6823   1906   1728   -351       C
ATOM   2222  C   ARG A 332     -84.322 108.583 -21.853  1.00 50.06           C
ANISOU 2222  C   ARG A 332     7328   5163   6532   1943   1638   -380       C
ATOM   2223  O   ARG A 332     -84.468 109.739 -21.443  1.00 50.53           O
ANISOU 2223  O   ARG A 332     7399   5066   6733   2027   1795   -547       O
ATOM   2224  CB  ARG A 332     -84.709 106.730 -20.261  1.00 51.73           C
ANISOU 2224  CB  ARG A 332     7452   5766   6436   1684   1888   -416       C
ATOM   2225  CG  ARG A 332     -85.687 105.886 -19.539  1.00 53.83           C
ANISOU 2225  CG  ARG A 332     7521   6196   6734   1615   2059   -434       C
ATOM   2226  CD  ARG A 332     -84.957 105.172 -18.430  1.00 52.96           C
ANISOU 2226  CD  ARG A 332     7595   6293   6236   1359   2158   -462       C
ATOM   2227  NE  ARG A 332     -85.880 104.323 -17.702  1.00 55.11           N
ANISOU 2227  NE  ARG A 332     7694   6740   6506   1254   2323   -459       N
ATOM   2228  CZ  ARG A 332     -86.185 104.496 -16.428  1.00 55.56           C
ANISOU 2228  CZ  ARG A 332     7777   6907   6425   1117   2649   -635       C
ATOM   2229  NH1 ARG A 332     -85.627 105.486 -15.745  1.00 54.15           N
ANISOU 2229  NH1 ARG A 332     7800   6671   6102   1080   2831   -837       N
ATOM   2230  NH2 ARG A 332     -87.049 103.676 -15.845  1.00 57.56           N
ANISOU 2230  NH2 ARG A 332     7864   7331   6676   1003   2794   -610       N
ATOM   2231  N   ILE A 333     -83.292 108.219 -22.611  1.00 49.71           N
ANISOU 2231  N   ILE A 333     7455   5148   6284   1869   1402   -233       N
ATOM   2232  CA  ILE A 333     -82.306 109.183 -23.083  1.00 47.97           C
ANISOU 2232  CA  ILE A 333     7443   4782   6001   1879   1304   -233       C
ATOM   2233  C   ILE A 333     -82.955 110.213 -24.003  1.00 48.56           C
ANISOU 2233  C   ILE A 333     7427   4614   6411   2059   1181   -182       C
ATOM   2234  O   ILE A 333     -82.693 111.422 -23.904  1.00 48.47           O
ANISOU 2234  O   ILE A 333     7505   4420   6494   2117   1223   -273       O
ATOM   2235  CB  ILE A 333     -81.157 108.419 -23.761  1.00 45.81           C
ANISOU 2235  CB  ILE A 333     7328   4614   5464   1749   1094    -91       C
ATOM   2236  CG1 ILE A 333     -80.384 107.629 -22.703  1.00 45.17           C
[truncated: 2,235,840 more chars]
