# Supplementary material for: A pentameric protein ring with novel architecture is required for herpesviral packaging
Source: eLife. 2021 Feb 8;10:e62261. doi: 10.7554/eLife.62261 (PMC7889075; doi:10.7554/eLife.62261)
Supplement: Supplementary file 4. [file elife-62261-supp4.zip › Supplementary File 4 - data sets, maps, coordinates/6XFA_BFLF1.pdb]

HELIX    1   1 VAL A    9  SER A   14  1                                   6
HELIX    2   2 PHE A   16  HIS A   25  1                                  10
HELIX    3   3 PRO A   39  SER A   47  1                                   9
HELIX    4   4 ARG A   55  VAL A   64  1                                  10
HELIX    5   5 ALA A   72  CYS A   84  1                                  13
HELIX    6   6 TRP A   91  TYR A  108  1                                  18
HELIX    7   7 GLY A  114  ASP A  116  1                                   3
HELIX    8   8 ALA A  126  PHE A  133  1                                   8
HELIX    9   9 MET A  147  THR A  166  1                                  20
HELIX   10  10 CYS A  246  GLY A  251  1                                   6
HELIX   11  11 THR A  256  LEU A  258  1                                   3
HELIX   12  12 LEU A  281  ALA A  284  1                                   4
HELIX   13  13 CYS A  298  LEU A  300  1                                   3
HELIX   14  14 PRO A  317  ALA A  324  1                                   8
HELIX   15  15 LYS A  329  ASP A  341  1                                  13
HELIX   16  16 ILE A  349  LYS A  358  1                                  10
HELIX   17  17 PRO A  369  LEU A  375  1                                   7
HELIX   18  18 PRO A  380  PHE A  388  1                                   9
HELIX   19  19 PRO A  391  ILE A  399  1                                   9
HELIX   20  20 PRO A  402  PHE A  406  1                                   5
HELIX   21  21 PRO A  411  ALA A  423  1                                  13
HELIX   22  22 ASP A  433  VAL A  447  1                                  15
HELIX   23  23 LYS A  452  ILE A  468  1                                  17
HELIX   24  24 SER A  476  VAL A  482  1                                   7
HELIX   25  25 VAL B    9  LYS B   13  1                                   5
HELIX   26  26 PHE B   16  ALA B   24  1                                   9
HELIX   27  27 PRO B   39  SER B   47  1                                   9
HELIX   28  28 ARG B   55  VAL B   64  1                                  10
HELIX   29  29 PHE B   73  ASN B   86  1                                  14
HELIX   30  30 TRP B   91  TYR B  108  1                                  18
HELIX   31  31 LEU B  115  SER B  117  1                                   3
HELIX   32  32 ALA B  126  TYR B  134  1                                   9
HELIX   33  33 SER B  144  ASP B  146  1                                   3
HELIX   34  34 ILE B  148  THR B  166  1                                  19
HELIX   35  35 CYS B  246  GLY B  251  1                                   6
HELIX   36  36 CYS B  298  LEU B  300  1                                   3
HELIX   37  37 PRO B  317  ALA B  324  1                                   8
HELIX   38  38 ALA B  328  ASP B  341  1                                  14
HELIX   39  39 ILE B  349  LYS B  358  1                                  10
HELIX   40  40 PRO B  369  LEU B  375  1                                   7
HELIX   41  41 PRO B  380  CYS B  389  1                                  10
HELIX   42  42 PRO B  391  ILE B  399  1                                   9
HELIX   43  43 PRO B  402  LEU B  405  1                                   4
HELIX   44  44 PRO B  411  ALA B  422  1                                  12
HELIX   45  45 SER B  434  VAL B  447  1                                  14
HELIX   46  46 LEU B  455  HIS B  469  1                                  15
HELIX   47  47 SER B  476  GLN B  481  1                                   6
HELIX   48  48 VAL C    9  LYS C   13  1                                   5
HELIX   49  49 PHE C   16  ALA C   24  1                                   9
HELIX   50  50 PRO C   39  SER C   47  1                                   9
HELIX   51  51 ARG C   55  VAL C   64  1                                  10
HELIX   52  52 PHE C   73  ASN C   86  1                                  14
HELIX   53  53 TRP C   91  TYR C  108  1                                  18
HELIX   54  54 LEU C  115  SER C  117  1                                   3
HELIX   55  55 ALA C  126  TYR C  134  1                                   9
HELIX   56  56 SER C  144  ASP C  146  1                                   3
HELIX   57  57 ILE C  148  THR C  166  1                                  19
HELIX   58  58 CYS C  246  GLY C  251  1                                   6
HELIX   59  59 CYS C  298  LEU C  300  1                                   3
HELIX   60  60 PRO C  317  ALA C  324  1                                   8
HELIX   61  61 ALA C  328  ASP C  341  1                                  14
HELIX   62  62 ILE C  349  LYS C  358  1                                  10
HELIX   63  63 PRO C  369  LEU C  375  1                                   7
HELIX   64  64 PRO C  380  CYS C  389  1                                  10
HELIX   65  65 PRO C  391  ILE C  399  1                                   9
HELIX   66  66 PRO C  402  LEU C  405  1                                   4
HELIX   67  67 PRO C  411  ALA C  422  1                                  12
HELIX   68  68 SER C  434  VAL C  447  1                                  14
HELIX   69  69 LEU C  455  HIS C  469  1                                  15
HELIX   70  70 SER C  476  GLN C  481  1                                   6
HELIX   71  71 VAL D    9  LYS D   13  1                                   5
HELIX   72  72 PHE D   16  ALA D   24  1                                   9
HELIX   73  73 PRO D   39  SER D   47  1                                   9
HELIX   74  74 ARG D   55  VAL D   64  1                                  10
HELIX   75  75 PHE D   73  ASN D   86  1                                  14
HELIX   76  76 TRP D   91  TYR D  108  1                                  18
HELIX   77  77 LEU D  115  SER D  117  1                                   3
HELIX   78  78 ALA D  126  TYR D  134  1                                   9
HELIX   79  79 SER D  144  ASP D  146  1                                   3
HELIX   80  80 ILE D  148  THR D  166  1                                  19
HELIX   81  81 CYS D  246  GLY D  251  1                                   6
HELIX   82  82 CYS D  298  LEU D  300  1                                   3
HELIX   83  83 PRO D  317  ALA D  324  1                                   8
HELIX   84  84 ALA D  328  ASP D  341  1                                  14
HELIX   85  85 ILE D  349  LYS D  358  1                                  10
HELIX   86  86 PRO D  369  LEU D  375  1                                   7
HELIX   87  87 PRO D  380  CYS D  389  1                                  10
HELIX   88  88 PRO D  391  ILE D  399  1                                   9
HELIX   89  89 PRO D  402  LEU D  405  1                                   4
HELIX   90  90 PRO D  411  ALA D  422  1                                  12
HELIX   91  91 SER D  434  VAL D  447  1                                  14
HELIX   92  92 LEU D  455  HIS D  469  1                                  15
HELIX   93  93 SER D  476  GLN D  481  1                                   6
HELIX   94  94 VAL E    9  LYS E   13  1                                   5
HELIX   95  95 PHE E   16  ALA E   24  1                                   9
HELIX   96  96 PRO E   39  SER E   47  1                                   9
HELIX   97  97 ARG E   55  VAL E   64  1                                  10
HELIX   98  98 PHE E   73  ASN E   86  1                                  14
HELIX   99  99 TRP E   91  TYR E  108  1                                  18
HELIX  100 100 LEU E  115  SER E  117  1                                   3
HELIX  101 101 ALA E  126  TYR E  134  1                                   9
HELIX  102 102 SER E  144  ASP E  146  1                                   3
HELIX  103 103 ILE E  148  THR E  166  1                                  19
HELIX  104 104 CYS E  246  GLY E  251  1                                   6
HELIX  105 105 CYS E  298  LEU E  300  1                                   3
HELIX  106 106 PRO E  317  ALA E  324  1                                   8
HELIX  107 107 ALA E  328  ASP E  341  1                                  14
HELIX  108 108 ILE E  349  LYS E  358  1                                  10
HELIX  109 109 PRO E  369  LEU E  375  1                                   7
HELIX  110 110 PRO E  380  CYS E  389  1                                  10
HELIX  111 111 PRO E  391  ILE E  399  1                                   9
HELIX  112 112 PRO E  402  LEU E  405  1                                   4
HELIX  113 113 PRO E  411  ALA E  422  1                                  12
HELIX  114 114 SER E  434  VAL E  447  1                                  14
HELIX  115 115 LEU E  455  HIS E  469  1                                  15
HELIX  116 116 SER E  476  GLN E  481  1                                   6
HELIX  117 117 VAL F    9  LYS F   13  1                                   5
HELIX  118 118 PHE F   16  ALA F   24  1                                   9
HELIX  119 119 PRO F   39  SER F   47  1                                   9
HELIX  120 120 ARG F   55  VAL F   64  1                                  10
HELIX  121 121 PHE F   73  ASN F   86  1                                  14
HELIX  122 122 TRP F   91  TYR F  108  1                                  18
HELIX  123 123 LEU F  115  SER F  117  1                                   3
HELIX  124 124 ALA F  126  TYR F  134  1                                   9
HELIX  125 125 SER F  144  ASP F  146  1                                   3
HELIX  126 126 ILE F  148  THR F  166  1                                  19
HELIX  127 127 CYS F  246  GLY F  251  1                                   6
HELIX  128 128 CYS F  298  LEU F  300  1                                   3
HELIX  129 129 PRO F  317  ALA F  324  1                                   8
HELIX  130 130 ALA F  328  ASP F  341  1                                  14
HELIX  131 131 ILE F  349  LYS F  358  1                                  10
HELIX  132 132 PRO F  369  LEU F  375  1                                   7
HELIX  133 133 PRO F  380  CYS F  389  1                                  10
HELIX  134 134 PRO F  391  ILE F  399  1                                   9
HELIX  135 135 PRO F  402  LEU F  405  1                                   4
HELIX  136 136 PRO F  411  ALA F  422  1                                  12
HELIX  137 137 SER F  434  VAL F  447  1                                  14
HELIX  138 138 LEU F  455  HIS F  469  1                                  15
HELIX  139 139 SER F  476  GLN F  481  1                                   6
HELIX  140 140 VAL G    9  LYS G   13  1                                   5
HELIX  141 141 PHE G   16  ALA G   24  1                                   9
HELIX  142 142 PRO G   39  SER G   47  1                                   9
HELIX  143 143 ARG G   55  VAL G   64  1                                  10
HELIX  144 144 PHE G   73  ASN G   86  1                                  14
HELIX  145 145 TRP G   91  TYR G  108  1                                  18
HELIX  146 146 LEU G  115  SER G  117  1                                   3
HELIX  147 147 ALA G  126  TYR G  134  1                                   9
HELIX  148 148 SER G  144  ASP G  146  1                                   3
HELIX  149 149 ILE G  148  THR G  166  1                                  19
HELIX  150 150 CYS G  246  GLY G  251  1                                   6
HELIX  151 151 CYS G  298  LEU G  300  1                                   3
HELIX  152 152 PRO G  317  ALA G  324  1                                   8
HELIX  153 153 ALA G  328  ASP G  341  1                                  14
HELIX  154 154 ILE G  349  LYS G  358  1                                  10
HELIX  155 155 PRO G  369  LEU G  375  1                                   7
HELIX  156 156 PRO G  380  CYS G  389  1                                  10
HELIX  157 157 PRO G  391  ILE G  399  1                                   9
HELIX  158 158 PRO G  402  LEU G  405  1                                   4
HELIX  159 159 PRO G  411  ALA G  422  1                                  12
HELIX  160 160 SER G  434  VAL G  447  1                                  14
HELIX  161 161 LEU G  455  HIS G  469  1                                  15
HELIX  162 162 SER G  476  GLN G  481  1                                   6
HELIX  163 163 VAL H    9  LYS H   13  1                                   5
HELIX  164 164 PHE H   16  ALA H   24  1                                   9
HELIX  165 165 PRO H   39  SER H   47  1                                   9
HELIX  166 166 ARG H   55  VAL H   64  1                                  10
HELIX  167 167 PHE H   73  ASN H   86  1                                  14
HELIX  168 168 TRP H   91  TYR H  108  1                                  18
HELIX  169 169 LEU H  115  SER H  117  1                                   3
HELIX  170 170 ALA H  126  TYR H  134  1                                   9
HELIX  171 171 SER H  144  ASP H  146  1                                   3
HELIX  172 172 ILE H  148  THR H  166  1                                  19
HELIX  173 173 CYS H  246  GLY H  251  1                                   6
HELIX  174 174 CYS H  298  LEU H  300  1                                   3
HELIX  175 175 PRO H  317  ALA H  324  1                                   8
HELIX  176 176 ALA H  328  ASP H  341  1                                  14
HELIX  177 177 ILE H  349  LYS H  358  1                                  10
HELIX  178 178 PRO H  369  LEU H  375  1                                   7
HELIX  179 179 PRO H  380  CYS H  389  1                                  10
HELIX  180 180 PRO H  391  ILE H  399  1                                   9
HELIX  181 181 PRO H  402  LEU H  405  1                                   4
HELIX  182 182 PRO H  411  ALA H  422  1                                  12
HELIX  183 183 SER H  434  VAL H  447  1                                  14
HELIX  184 184 LEU H  455  HIS H  469  1                                  15
HELIX  185 185 SER H  476  GLN H  481  1                                   6
HELIX  186 186 VAL I    9  LYS I   13  1                                   5
HELIX  187 187 PHE I   16  ALA I   24  1                                   9
HELIX  188 188 PRO I   39  SER I   47  1                                   9
HELIX  189 189 ARG I   55  VAL I   64  1                                  10
HELIX  190 190 PHE I   73  ASN I   86  1                                  14
HELIX  191 191 TRP I   91  TYR I  108  1                                  18
HELIX  192 192 LEU I  115  SER I  117  1                                   3
HELIX  193 193 ALA I  126  TYR I  134  1                                   9
HELIX  194 194 SER I  144  ASP I  146  1                                   3
HELIX  195 195 ILE I  148  THR I  166  1                                  19
HELIX  196 196 CYS I  246  GLY I  251  1                                   6
HELIX  197 197 CYS I  298  LEU I  300  1                                   3
HELIX  198 198 PRO I  317  ALA I  324  1                                   8
HELIX  199 199 ALA I  328  ASP I  341  1                                  14
HELIX  200 200 ILE I  349  LYS I  358  1                                  10
HELIX  201 201 PRO I  369  LEU I  375  1                                   7
HELIX  202 202 PRO I  380  CYS I  389  1                                  10
HELIX  203 203 PRO I  391  ILE I  399  1                                   9
HELIX  204 204 PRO I  402  LEU I  405  1                                   4
HELIX  205 205 PRO I  411  ALA I  422  1                                  12
HELIX  206 206 SER I  434  VAL I  447  1                                  14
HELIX  207 207 LEU I  455  HIS I  469  1                                  15
HELIX  208 208 SER I  476  GLN I  481  1                                   6
HELIX  209 209 VAL J    9  LYS J   13  1                                   5
HELIX  210 210 PHE J   16  ALA J   24  1                                   9
HELIX  211 211 PRO J   39  SER J   47  1                                   9
HELIX  212 212 ARG J   55  VAL J   64  1                                  10
HELIX  213 213 PHE J   73  ASN J   86  1                                  14
HELIX  214 214 TRP J   91  TYR J  108  1                                  18
HELIX  215 215 LEU J  115  SER J  117  1                                   3
HELIX  216 216 ALA J  126  TYR J  134  1                                   9
HELIX  217 217 SER J  144  ASP J  146  1                                   3
HELIX  218 218 ILE J  148  THR J  166  1                                  19
HELIX  219 219 CYS J  246  GLY J  251  1                                   6
HELIX  220 220 CYS J  298  LEU J  300  1                                   3
HELIX  221 221 PRO J  317  ALA J  324  1                                   8
HELIX  222 222 ALA J  328  ASP J  341  1                                  14
HELIX  223 223 ILE J  349  LYS J  358  1                                  10
HELIX  224 224 PRO J  369  LEU J  375  1                                   7
HELIX  225 225 PRO J  380  CYS J  389  1                                  10
HELIX  226 226 PRO J  391  ILE J  399  1                                   9
HELIX  227 227 PRO J  402  LEU J  405  1                                   4
HELIX  228 228 PRO J  411  ALA J  422  1                                  12
HELIX  229 229 SER J  434  VAL J  447  1                                  14
HELIX  230 230 LEU J  455  HIS J  469  1                                  15
HELIX  231 231 SER J  476  GLN J  481  1                                   6
CRYST1  291.840  291.840  291.840  90.00  90.00  90.00 P 1
SCALE1      0.003427  0.000000  0.000000        0.00000
SCALE2      0.000000  0.003427  0.000000        0.00000
SCALE3      0.000000  0.000000  0.003427        0.00000
ATOM      1  N   ASP A   3     191.818 192.018 159.446  1.00  0.76           N
ATOM      2  CA  ASP A   3     192.524 192.221 160.704  1.00  0.76           C
ATOM      3  C   ASP A   3     192.086 191.203 161.749  1.00  0.76           C
ATOM      4  O   ASP A   3     192.915 190.637 162.459  1.00  0.76           O
ATOM      5  CB  ASP A   3     192.295 193.640 161.226  1.00  0.76           C
ATOM      6  CG  ASP A   3     193.386 194.095 162.176  1.00  0.76           C
ATOM      7  OD1 ASP A   3     193.631 193.397 163.181  1.00  0.76           O
ATOM      8  OD2 ASP A   3     193.997 195.154 161.919  1.00  0.76           O
ATOM      9  N   PHE A   4     190.779 190.977 161.844  1.00  0.78           N
ATOM     10  CA  PHE A   4     190.207 190.026 162.787  1.00  0.78           C
ATOM     11  C   PHE A   4     189.820 188.755 162.048  1.00  0.78           C
ATOM     12  O   PHE A   4     189.172 188.814 160.999  1.00  0.78           O
ATOM     13  CB  PHE A   4     188.985 190.615 163.494  1.00  0.78           C
ATOM     14  CG  PHE A   4     188.041 189.578 164.035  1.00  0.78           C
ATOM     15  CD1 PHE A   4     188.313 188.930 165.226  1.00  0.78           C
ATOM     16  CD2 PHE A   4     186.881 189.253 163.355  1.00  0.78           C
ATOM     17  CE1 PHE A   4     187.449 187.978 165.724  1.00  0.78           C
ATOM     18  CE2 PHE A   4     186.015 188.301 163.850  1.00  0.78           C
ATOM     19  CZ  PHE A   4     186.300 187.663 165.034  1.00  0.78           C
ATOM     20  N   VAL A   5     190.211 187.613 162.602  1.00  0.84           N
ATOM     21  CA  VAL A   5     189.858 186.315 162.037  1.00  0.84           C
ATOM     22  C   VAL A   5     189.581 185.353 163.187  1.00  0.84           C
ATOM     23  O   VAL A   5     190.353 185.304 164.156  1.00  0.84           O
ATOM     24  CB  VAL A   5     190.960 185.806 161.094  1.00  0.84           C
ATOM     25  CG1 VAL A   5     192.267 185.627 161.834  1.00  0.84           C
ATOM     26  CG2 VAL A   5     190.542 184.512 160.436  1.00  0.84           C
ATOM     27  N   PRO A   6     188.480 184.602 163.148  1.00  0.87           N
ATOM     28  CA  PRO A   6     188.132 183.735 164.281  1.00  0.87           C
ATOM     29  C   PRO A   6     189.040 182.526 164.426  1.00  0.87           C
ATOM     30  O   PRO A   6     189.819 182.209 163.523  1.00  0.87           O
ATOM     31  CB  PRO A   6     186.694 183.314 163.965  1.00  0.87           C
ATOM     32  CG  PRO A   6     186.574 183.471 162.504  1.00  0.87           C
ATOM     33  CD  PRO A   6     187.415 184.637 162.136  1.00  0.87           C
ATOM     34  N   TRP A   7     188.941 181.852 165.571  1.00  0.76           N
ATOM     35  CA  TRP A   7     189.728 180.670 165.910  1.00  0.76           C
ATOM     36  C   TRP A   7     191.216 180.964 166.022  1.00  0.76           C
ATOM     37  O   TRP A   7     192.035 180.046 165.965  1.00  0.76           O
ATOM     38  CB  TRP A   7     189.479 179.530 164.918  1.00  0.76           C
ATOM     39  CG  TRP A   7     188.114 178.966 165.073  1.00  0.76           C
ATOM     40  CD1 TRP A   7     186.941 179.570 164.737  1.00  0.76           C
ATOM     41  CD2 TRP A   7     187.764 177.703 165.640  1.00  0.76           C
ATOM     42  NE1 TRP A   7     185.880 178.756 165.047  1.00  0.76           N
ATOM     43  CE2 TRP A   7     186.361 177.604 165.605  1.00  0.76           C
ATOM     44  CE3 TRP A   7     188.500 176.646 166.168  1.00  0.76           C
ATOM     45  CZ2 TRP A   7     185.684 176.493 166.073  1.00  0.76           C
ATOM     46  CZ3 TRP A   7     187.826 175.545 166.632  1.00  0.76           C
ATOM     47  CH2 TRP A   7     186.432 175.474 166.583  1.00  0.76           C
ATOM     48  N   THR A   8     191.584 182.229 166.189  1.00  0.79           N
ATOM     49  CA  THR A   8     192.964 182.589 166.479  1.00  0.79           C
ATOM     50  C   THR A   8     193.180 182.514 167.982  1.00  0.79           C
ATOM     51  O   THR A   8     192.455 183.157 168.747  1.00  0.79           O
ATOM     52  CB  THR A   8     193.274 183.989 165.964  1.00  0.79           C
ATOM     53  OG1 THR A   8     193.056 184.036 164.550  1.00  0.79           O
ATOM     54  CG2 THR A   8     194.716 184.345 166.254  1.00  0.79           C
ATOM     55  N   VAL A   9     194.178 181.738 168.407  1.00  0.77           N
ATOM     56  CA  VAL A   9     194.337 181.454 169.829  1.00  0.77           C
ATOM     57  C   VAL A   9     194.667 182.718 170.612  1.00  0.77           C
ATOM     58  O   VAL A   9     194.394 182.796 171.815  1.00  0.77           O
ATOM     59  CB  VAL A   9     195.409 180.369 170.029  1.00  0.77           C
ATOM     60  CG1 VAL A   9     196.735 180.848 169.496  1.00  0.77           C
ATOM     61  CG2 VAL A   9     195.514 179.974 171.488  1.00  0.77           C
ATOM     62  N   ASP A  10     195.244 183.727 169.957  1.00  0.74           N
ATOM     63  CA  ASP A  10     195.589 184.959 170.660  1.00  0.74           C
ATOM     64  C   ASP A  10     194.347 185.652 171.201  1.00  0.74           C
ATOM     65  O   ASP A  10     194.347 186.154 172.332  1.00  0.74           O
ATOM     66  CB  ASP A  10     196.358 185.893 169.729  1.00  0.74           C
ATOM     67  CG  ASP A  10     197.443 185.176 168.959  1.00  0.74           C
ATOM     68  OD1 ASP A  10     198.106 184.297 169.548  1.00  0.74           O
ATOM     69  OD2 ASP A  10     197.633 185.487 167.765  1.00  0.74           O
ATOM     70  N   ASN A  11     193.273 185.680 170.409  1.00  0.75           N
ATOM     71  CA  ASN A  11     192.039 186.323 170.839  1.00  0.75           C
ATOM     72  C   ASN A  11     191.453 185.674 172.084  1.00  0.75           C
ATOM     73  O   ASN A  11     190.645 186.303 172.775  1.00  0.75           O
ATOM     74  CB  ASN A  11     191.020 186.298 169.703  1.00  0.75           C
ATOM     75  CG  ASN A  11     191.598 186.798 168.399  1.00  0.75           C
ATOM     76  OD1 ASN A  11     191.336 186.239 167.336  1.00  0.75           O
ATOM     77  ND2 ASN A  11     192.396 187.855 168.474  1.00  0.75           N
ATOM     78  N   LEU A  12     191.838 184.438 172.385  1.00  0.74           N
ATOM     79  CA  LEU A  12     191.438 183.790 173.625  1.00  0.74           C
ATOM     80  C   LEU A  12     192.469 183.943 174.727  1.00  0.74           C
ATOM     81  O   LEU A  12     192.100 184.027 175.901  1.00  0.74           O
ATOM     82  CB  LEU A  12     191.181 182.299 173.385  1.00  0.74           C
ATOM     83  CG  LEU A  12     190.449 181.538 174.486  1.00  0.74           C
ATOM     84  CD1 LEU A  12     189.452 180.584 173.873  1.00  0.74           C
ATOM     85  CD2 LEU A  12     191.428 180.784 175.358  1.00  0.74           C
ATOM     86  N   LYS A  13     193.752 183.983 174.373  1.00  0.69           N
ATOM     87  CA  LYS A  13     194.805 184.087 175.373  1.00  0.69           C
ATOM     88  C   LYS A  13     194.828 185.450 176.046  1.00  0.69           C
ATOM     89  O   LYS A  13     195.432 185.589 177.114  1.00  0.69           O
ATOM     90  CB  LYS A  13     196.159 183.799 174.727  1.00  0.69           C
ATOM     91  CG  LYS A  13     197.230 183.324 175.687  1.00  0.69           C
ATOM     92  CD  LYS A  13     198.539 183.095 174.952  1.00  0.69           C
ATOM     93  CE  LYS A  13     199.719 183.060 175.909  1.00  0.69           C
ATOM     94  NZ  LYS A  13     200.998 182.766 175.206  1.00  0.69           N
ATOM     95  N   SER A  14     194.188 186.453 175.454  1.00  0.74           N
ATOM     96  CA  SER A  14     194.178 187.793 176.019  1.00  0.74           C
ATOM     97  C   SER A  14     192.882 188.132 176.745  1.00  0.74           C
ATOM     98  O   SER A  14     192.654 189.305 177.052  1.00  0.74           O
ATOM     99  CB  SER A  14     194.428 188.827 174.918  1.00  0.74           C
ATOM    100  OG  SER A  14     193.252 189.056 174.163  1.00  0.74           O
ATOM    101  N   GLN A  15     192.029 187.149 177.022  1.00  0.70           N
ATOM    102  CA  GLN A  15     190.742 187.393 177.667  1.00  0.70           C
ATOM    103  C   GLN A  15     190.467 186.334 178.727  1.00  0.70           C
ATOM    104  O   GLN A  15     189.362 185.803 178.836  1.00  0.70           O
ATOM    105  CB  GLN A  15     189.614 187.423 176.639  1.00  0.70           C
ATOM    106  CG  GLN A  15     189.642 188.621 175.717  1.00  0.70           C
ATOM    107  CD  GLN A  15     188.377 188.746 174.900  1.00  0.70           C
ATOM    108  OE1 GLN A  15     187.586 187.809 174.817  1.00  0.70           O
ATOM    109  NE2 GLN A  15     188.176 189.909 174.295  1.00  0.70           N
ATOM    110  N   PHE A  16     191.480 186.015 179.532  1.00  0.64           N
ATOM    111  CA  PHE A  16     191.320 184.951 180.518  1.00  0.64           C
ATOM    112  C   PHE A  16     190.375 185.353 181.640  1.00  0.64           C
ATOM    113  O   PHE A  16     189.742 184.492 182.264  1.00  0.64           O
ATOM    114  CB  PHE A  16     192.679 184.540 181.067  1.00  0.64           C
ATOM    115  CG  PHE A  16     193.439 183.646 180.145  1.00  0.64           C
ATOM    116  CD1 PHE A  16     192.771 182.908 179.185  1.00  0.64           C
ATOM    117  CD2 PHE A  16     194.814 183.560 180.212  1.00  0.64           C
ATOM    118  CE1 PHE A  16     193.456 182.081 178.325  1.00  0.64           C
ATOM    119  CE2 PHE A  16     195.505 182.740 179.347  1.00  0.64           C
ATOM    120  CZ  PHE A  16     194.825 181.998 178.404  1.00  0.64           C
ATOM    121  N   GLU A  17     190.244 186.653 181.900  1.00  0.68           N
ATOM    122  CA  GLU A  17     189.308 187.097 182.925  1.00  0.68           C
ATOM    123  C   GLU A  17     187.868 186.790 182.541  1.00  0.68           C
ATOM    124  O   GLU A  17     186.985 186.770 183.404  1.00  0.68           O
ATOM    125  CB  GLU A  17     189.484 188.592 183.186  1.00  0.68           C
ATOM    126  CG  GLU A  17     190.756 188.939 183.940  1.00  0.68           C
ATOM    127  CD  GLU A  17     191.034 187.995 185.094  1.00  0.68           C
ATOM    128  OE1 GLU A  17     192.173 187.493 185.189  1.00  0.68           O
ATOM    129  OE2 GLU A  17     190.119 187.759 185.912  1.00  0.68           O
ATOM    130  N   ALA A  18     187.609 186.549 181.257  1.00  0.77           N
ATOM    131  CA  ALA A  18     186.268 186.221 180.796  1.00  0.77           C
ATOM    132  C   ALA A  18     186.051 184.716 180.700  1.00  0.77           C
ATOM    133  O   ALA A  18     185.014 184.208 181.137  1.00  0.77           O
ATOM    134  CB  ALA A  18     186.001 186.881 179.441  1.00  0.77           C
ATOM    135  N   VAL A  19     187.012 183.991 180.123  1.00  0.76           N
ATOM    136  CA  VAL A  19     186.861 182.545 180.026  1.00  0.76           C
ATOM    137  C   VAL A  19     186.871 181.920 181.413  1.00  0.76           C
ATOM    138  O   VAL A  19     186.222 180.893 181.640  1.00  0.76           O
ATOM    139  CB  VAL A  19     187.945 181.940 179.114  1.00  0.76           C
ATOM    140  CG1 VAL A  19     189.316 182.217 179.655  1.00  0.76           C
ATOM    141  CG2 VAL A  19     187.741 180.451 178.959  1.00  0.76           C
ATOM    142  N   GLY A  20     187.568 182.533 182.370  1.00  0.78           N
ATOM    143  CA  GLY A  20     187.505 182.037 183.734  1.00  0.78           C
ATOM    144  C   GLY A  20     186.100 182.094 184.299  1.00  0.78           C
ATOM    145  O   GLY A  20     185.604 181.119 184.868  1.00  0.78           O
ATOM    146  N   LEU A  21     185.431 183.235 184.131  1.00  0.71           N
ATOM    147  CA  LEU A  21     184.068 183.369 184.633  1.00  0.71           C
ATOM    148  C   LEU A  21     183.097 182.492 183.861  1.00  0.71           C
ATOM    149  O   LEU A  21     182.124 181.993 184.437  1.00  0.71           O
ATOM    150  CB  LEU A  21     183.619 184.828 184.581  1.00  0.71           C
ATOM    151  CG  LEU A  21     183.981 185.736 185.762  1.00  0.71           C
ATOM    152  CD1 LEU A  21     183.221 185.306 187.005  1.00  0.71           C
ATOM    153  CD2 LEU A  21     185.477 185.770 186.042  1.00  0.71           C
ATOM    154  N   LEU A  22     183.337 182.288 182.566  1.00  0.75           N
ATOM    155  CA  LEU A  22     182.456 181.417 181.797  1.00  0.75           C
ATOM    156  C   LEU A  22     182.582 179.972 182.258  1.00  0.75           C
ATOM    157  O   LEU A  22     181.576 179.312 182.540  1.00  0.75           O
ATOM    158  CB  LEU A  22     182.755 181.529 180.306  1.00  0.75           C
ATOM    159  CG  LEU A  22     181.818 180.674 179.459  1.00  0.75           C
ATOM    160  CD1 LEU A  22     180.381 180.969 179.822  1.00  0.75           C
ATOM    161  CD2 LEU A  22     182.053 180.911 177.986  1.00  0.75           C
ATOM    162  N   MET A  23     183.810 179.461 182.346  1.00  0.74           N
ATOM    163  CA  MET A  23     184.014 178.102 182.823  1.00  0.74           C
ATOM    164  C   MET A  23     183.710 177.945 184.304  1.00  0.74           C
ATOM    165  O   MET A  23     183.593 176.811 184.772  1.00  0.74           O
ATOM    166  CB  MET A  23     185.447 177.656 182.548  1.00  0.74           C
ATOM    167  CG  MET A  23     185.770 177.477 181.084  1.00  0.74           C
ATOM    168  SD  MET A  23     187.070 176.259 180.828  1.00  0.74           S
ATOM    169  CE  MET A  23     188.212 176.707 182.129  1.00  0.74           C
ATOM    170  N   ALA A  24     183.585 179.036 185.054  1.00  0.77           N
ATOM    171  CA  ALA A  24     183.216 178.925 186.457  1.00  0.77           C
ATOM    172  C   ALA A  24     181.712 178.892 186.664  1.00  0.77           C
ATOM    173  O   ALA A  24     181.241 178.289 187.634  1.00  0.77           O
ATOM    174  CB  ALA A  24     183.816 180.083 187.257  1.00  0.77           C
ATOM    175  N   HIS A  25     180.948 179.527 185.777  1.00  0.73           N
ATOM    176  CA  HIS A  25     179.494 179.537 185.867  1.00  0.73           C
ATOM    177  C   HIS A  25     178.850 178.436 185.043  1.00  0.73           C
ATOM    178  O   HIS A  25     177.708 178.590 184.596  1.00  0.73           O
ATOM    179  CB  HIS A  25     178.951 180.899 185.438  1.00  0.73           C
ATOM    180  CG  HIS A  25     178.917 181.907 186.540  1.00  0.73           C
ATOM    181  ND1 HIS A  25     178.090 181.783 187.635  1.00  0.73           N
ATOM    182  CD2 HIS A  25     179.609 183.055 186.719  1.00  0.73           C
ATOM    183  CE1 HIS A  25     178.273 182.812 188.440  1.00  0.73           C
ATOM    184  NE2 HIS A  25     179.191 183.599 187.908  1.00  0.73           N
ATOM    185  N   SER A  26     179.553 177.329 184.818  1.00  0.78           N
ATOM    186  CA  SER A  26     179.006 176.252 184.007  1.00  0.78           C
ATOM    187  C   SER A  26     179.329 174.884 184.592  1.00  0.78           C
ATOM    188  O   SER A  26     179.499 173.915 183.848  1.00  0.78           O
ATOM    189  CB  SER A  26     179.518 176.337 182.578  1.00  0.78           C
ATOM    190  OG  SER A  26     180.819 175.797 182.493  1.00  0.78           O
ATOM    191  N   TYR A  27     179.433 174.788 185.911  1.00  0.70           N
ATOM    192  CA  TYR A  27     179.579 173.512 186.594  1.00  0.70           C
ATOM    193  C   TYR A  27     178.216 173.050 187.079  1.00  0.70           C
ATOM    194  O   TYR A  27     177.404 173.859 187.534  1.00  0.70           O
ATOM    195  CB  TYR A  27     180.527 173.626 187.787  1.00  0.70           C
ATOM    196  CG  TYR A  27     181.991 173.496 187.459  1.00  0.70           C
ATOM    197  CD1 TYR A  27     182.647 174.468 186.729  1.00  0.70           C
ATOM    198  CD2 TYR A  27     182.722 172.410 187.899  1.00  0.70           C
ATOM    199  CE1 TYR A  27     183.985 174.355 186.437  1.00  0.70           C
ATOM    200  CE2 TYR A  27     184.060 172.289 187.610  1.00  0.70           C
ATOM    201  CZ  TYR A  27     184.686 173.266 186.879  1.00  0.70           C
ATOM    202  OH  TYR A  27     186.023 173.154 186.585  1.00  0.70           O
ATOM    203  N   LEU A  28     177.964 171.752 186.983  1.00  0.71           N
ATOM    204  CA  LEU A  28     176.745 171.211 187.552  1.00  0.71           C
ATOM    205  C   LEU A  28     176.810 171.296 189.076  1.00  0.71           C
ATOM    206  O   LEU A  28     177.899 171.318 189.653  1.00  0.71           O
ATOM    207  CB  LEU A  28     176.543 169.769 187.105  1.00  0.71           C
ATOM    208  CG  LEU A  28     176.073 169.613 185.663  1.00  0.71           C
ATOM    209  CD1 LEU A  28     176.008 168.155 185.280  1.00  0.71           C
ATOM    210  CD2 LEU A  28     174.722 170.262 185.497  1.00  0.71           C
ATOM    211  N   PRO A  29     175.663 171.358 189.750  1.00  0.72           N
ATOM    212  CA  PRO A  29     175.679 171.565 191.201  1.00  0.72           C
ATOM    213  C   PRO A  29     176.377 170.426 191.923  1.00  0.72           C
ATOM    214  O   PRO A  29     176.211 169.254 191.579  1.00  0.72           O
ATOM    215  CB  PRO A  29     174.193 171.632 191.563  1.00  0.72           C
ATOM    216  CG  PRO A  29     173.521 170.882 190.484  1.00  0.72           C
ATOM    217  CD  PRO A  29     174.291 171.207 189.245  1.00  0.72           C
ATOM    218  N   ALA A  30     177.172 170.789 192.932  1.00  0.64           N
ATOM    219  CA  ALA A  30     177.931 169.800 193.691  1.00  0.64           C
ATOM    220  C   ALA A  30     177.010 168.749 194.295  1.00  0.64           C
ATOM    221  O   ALA A  30     177.131 167.554 194.005  1.00  0.64           O
ATOM    222  CB  ALA A  30     178.749 170.494 194.779  1.00  0.64           C
ATOM    223  N   ASN A  31     176.084 169.178 195.144  1.00  0.52           N
ATOM    224  CA  ASN A  31     175.075 168.271 195.663  1.00  0.52           C
ATOM    225  C   ASN A  31     174.149 167.825 194.540  1.00  0.52           C
ATOM    226  O   ASN A  31     173.857 168.581 193.610  1.00  0.52           O
ATOM    227  CB  ASN A  31     174.273 168.949 196.773  1.00  0.52           C
ATOM    228  CG  ASN A  31     173.084 168.126 197.220  1.00  0.52           C
ATOM    229  OD1 ASN A  31     173.133 166.896 197.230  1.00  0.52           O
ATOM    230  ND2 ASN A  31     172.005 168.802 197.593  1.00  0.52           N
ATOM    231  N   ALA A  32     173.701 166.571 194.621  1.00  0.61           N
ATOM    232  CA  ALA A  32     172.753 166.058 193.638  1.00  0.61           C
ATOM    233  C   ALA A  32     171.480 166.892 193.634  1.00  0.61           C
ATOM    234  O   ALA A  32     171.079 167.438 192.600  1.00  0.61           O
ATOM    235  CB  ALA A  32     172.443 164.588 193.923  1.00  0.61           C
ATOM    236  N   GLU A  33     170.829 167.001 194.789  1.00  0.55           N
ATOM    237  CA  GLU A  33     169.749 167.962 194.940  1.00  0.55           C
ATOM    238  C   GLU A  33     170.301 169.374 194.788  1.00  0.55           C
ATOM    239  O   GLU A  33     171.408 169.676 195.243  1.00  0.55           O
ATOM    240  CB  GLU A  33     169.073 167.791 196.300  1.00  0.55           C
ATOM    241  CG  GLU A  33     167.841 168.658 196.500  1.00  0.55           C
ATOM    242  CD  GLU A  33     168.151 169.951 197.223  1.00  0.55           C
ATOM    243  OE1 GLU A  33     169.135 169.980 197.989  1.00  0.55           O
ATOM    244  OE2 GLU A  33     167.416 170.939 197.021  1.00  0.55           O
ATOM    245  N   GLU A  34     169.522 170.243 194.142  1.00  0.55           N
ATOM    246  CA  GLU A  34     169.996 171.572 193.768  1.00  0.55           C
ATOM    247  C   GLU A  34     170.441 172.418 194.956  1.00  0.55           C
ATOM    248  O   GLU A  34     171.072 173.459 194.746  1.00  0.55           O
ATOM    249  CB  GLU A  34     168.902 172.314 192.998  1.00  0.55           C
ATOM    250  CG  GLU A  34     167.647 172.574 193.810  1.00  0.55           C
ATOM    251  CD  GLU A  34     166.824 173.710 193.253  1.00  0.55           C
ATOM    252  OE1 GLU A  34     167.316 174.404 192.341  1.00  0.55           O
ATOM    253  OE2 GLU A  34     165.687 173.909 193.727  1.00  0.55           O
ATOM    254  N   GLY A  35     170.142 172.006 196.184  1.00  0.56           N
ATOM    255  CA  GLY A  35     170.449 172.824 197.339  1.00  0.56           C
ATOM    256  C   GLY A  35     169.274 173.699 197.721  1.00  0.56           C
ATOM    257  O   GLY A  35     168.350 173.249 198.406  1.00  0.56           O
ATOM    258  N   ILE A  36     169.301 174.956 197.290  1.00  0.41           N
ATOM    259  CA  ILE A  36     168.139 175.825 197.416  1.00  0.41           C
ATOM    260  C   ILE A  36     167.678 176.200 196.015  1.00  0.41           C
ATOM    261  O   ILE A  36     166.567 175.854 195.600  1.00  0.41           O
ATOM    262  CB  ILE A  36     168.453 177.073 198.260  1.00  0.41           C
ATOM    263  CG1 ILE A  36     168.842 176.664 199.683  1.00  0.41           C
ATOM    264  CG2 ILE A  36     167.260 178.019 198.276  1.00  0.41           C
ATOM    265  CD1 ILE A  36     169.028 177.830 200.630  1.00  0.41           C
ATOM    266  N   ALA A  37     168.532 176.906 195.278  1.00  0.61           N
ATOM    267  CA  ALA A  37     168.280 177.183 193.867  1.00  0.61           C
ATOM    268  C   ALA A  37     169.615 177.536 193.229  1.00  0.61           C
ATOM    269  O   ALA A  37     170.152 178.616 193.487  1.00  0.61           O
ATOM    270  CB  ALA A  37     167.269 178.310 193.700  1.00  0.61           C
ATOM    271  N   TYR A  38     170.146 176.638 192.414  1.00  0.56           N
ATOM    272  CA  TYR A  38     171.418 176.891 191.754  1.00  0.56           C
ATOM    273  C   TYR A  38     171.190 177.849 190.590  1.00  0.56           C
ATOM    274  O   TYR A  38     170.421 177.524 189.679  1.00  0.56           O
ATOM    275  CB  TYR A  38     172.031 175.584 191.273  1.00  0.56           C
ATOM    276  CG  TYR A  38     173.503 175.669 190.953  1.00  0.56           C
ATOM    277  CD1 TYR A  38     174.428 175.961 191.940  1.00  0.56           C
ATOM    278  CD2 TYR A  38     173.970 175.429 189.671  1.00  0.56           C
ATOM    279  CE1 TYR A  38     175.772 176.033 191.656  1.00  0.56           C
ATOM    280  CE2 TYR A  38     175.314 175.499 189.378  1.00  0.56           C
ATOM    281  CZ  TYR A  38     176.209 175.801 190.374  1.00  0.56           C
ATOM    282  OH  TYR A  38     177.550 175.872 190.087  1.00  0.56           O
ATOM    283  N   PRO A  39     171.805 179.028 190.589  1.00  0.69           N
ATOM    284  CA  PRO A  39     171.464 180.052 189.592  1.00  0.69           C
ATOM    285  C   PRO A  39     171.704 179.598 188.160  1.00  0.69           C
ATOM    286  O   PRO A  39     170.841 179.832 187.299  1.00  0.69           O
ATOM    287  CB  PRO A  39     172.359 181.244 189.975  1.00  0.69           C
ATOM    288  CG  PRO A  39     173.248 180.765 191.085  1.00  0.69           C
ATOM    289  CD  PRO A  39     172.587 179.584 191.702  1.00  0.69           C
ATOM    290  N   PRO A  40     172.843 178.965 187.831  1.00  0.74           N
ATOM    291  CA  PRO A  40     173.011 178.534 186.433  1.00  0.74           C
ATOM    292  C   PRO A  40     171.935 177.575 185.967  1.00  0.74           C
ATOM    293  O   PRO A  40     171.436 177.710 184.843  1.00  0.74           O
ATOM    294  CB  PRO A  40     174.393 177.874 186.437  1.00  0.74           C
ATOM    295  CG  PRO A  40     175.098 178.526 187.528  1.00  0.74           C
ATOM    296  CD  PRO A  40     174.071 178.684 188.594  1.00  0.74           C
ATOM    297  N   LEU A  41     171.549 176.613 186.803  1.00  0.70           N
ATOM    298  CA  LEU A  41     170.539 175.651 186.383  1.00  0.70           C
ATOM    299  C   LEU A  41     169.186 176.315 186.173  1.00  0.70           C
ATOM    300  O   LEU A  41     168.479 175.990 185.214  1.00  0.70           O
ATOM    301  CB  LEU A  41     170.425 174.519 187.397  1.00  0.70           C
ATOM    302  CG  LEU A  41     171.414 173.379 187.190  1.00  0.70           C
ATOM    303  CD1 LEU A  41     171.062 172.220 188.093  1.00  0.70           C
ATOM    304  CD2 LEU A  41     171.415 172.950 185.742  1.00  0.70           C
ATOM    305  N   VAL A  42     168.798 177.239 187.053  1.00  0.72           N
ATOM    306  CA  VAL A  42     167.495 177.871 186.882  1.00  0.72           C
ATOM    307  C   VAL A  42     167.504 178.782 185.662  1.00  0.72           C
ATOM    308  O   VAL A  42     166.514 178.861 184.924  1.00  0.72           O
ATOM    309  CB  VAL A  42     167.070 178.617 188.160  1.00  0.72           C
ATOM    310  CG1 VAL A  42     168.009 179.757 188.469  1.00  0.72           C
ATOM    311  CG2 VAL A  42     165.650 179.128 188.018  1.00  0.72           C
ATOM    312  N   HIS A  43     168.630 179.451 185.399  1.00  0.70           N
ATOM    313  CA  HIS A  43     168.715 180.257 184.187  1.00  0.70           C
ATOM    314  C   HIS A  43     168.635 179.385 182.943  1.00  0.70           C
ATOM    315  O   HIS A  43     168.003 179.762 181.949  1.00  0.70           O
ATOM    316  CB  HIS A  43     170.000 181.075 184.172  1.00  0.70           C
ATOM    317  CG  HIS A  43     170.275 181.720 182.853  1.00  0.70           C
ATOM    318  ND1 HIS A  43     171.164 181.198 181.941  1.00  0.70           N
ATOM    319  CD2 HIS A  43     169.769 182.839 182.285  1.00  0.70           C
ATOM    320  CE1 HIS A  43     171.203 181.972 180.872  1.00  0.70           C
ATOM    321  NE2 HIS A  43     170.364 182.975 181.055  1.00  0.70           N
ATOM    322  N   THR A  44     169.265 178.211 182.977  1.00  0.74           N
ATOM    323  CA  THR A  44     169.180 177.304 181.839  1.00  0.74           C
ATOM    324  C   THR A  44     167.750 176.826 181.635  1.00  0.74           C
ATOM    325  O   THR A  44     167.237 176.828 180.512  1.00  0.74           O
ATOM    326  CB  THR A  44     170.118 176.117 182.034  1.00  0.74           C
ATOM    327  OG1 THR A  44     171.445 176.594 182.277  1.00  0.74           O
ATOM    328  CG2 THR A  44     170.128 175.255 180.794  1.00  0.74           C
ATOM    329  N   TYR A  45     167.087 176.420 182.718  1.00  0.72           N
ATOM    330  CA  TYR A  45     165.705 175.970 182.608  1.00  0.72           C
ATOM    331  C   TYR A  45     164.797 177.076 182.097  1.00  0.72           C
ATOM    332  O   TYR A  45     163.787 176.796 181.443  1.00  0.72           O
ATOM    333  CB  TYR A  45     165.206 175.458 183.955  1.00  0.72           C
ATOM    334  CG  TYR A  45     165.709 174.081 184.310  1.00  0.72           C
ATOM    335  CD1 TYR A  45     165.640 173.041 183.399  1.00  0.72           C
ATOM    336  CD2 TYR A  45     166.249 173.823 185.558  1.00  0.72           C
ATOM    337  CE1 TYR A  45     166.098 171.785 183.723  1.00  0.72           C
ATOM    338  CE2 TYR A  45     166.709 172.571 185.887  1.00  0.72           C
ATOM    339  CZ  TYR A  45     166.631 171.557 184.968  1.00  0.72           C
ATOM    340  OH  TYR A  45     167.091 170.308 185.300  1.00  0.72           O
ATOM    341  N   GLU A  46     165.128 178.335 182.388  1.00  0.71           N
ATOM    342  CA  GLU A  46     164.380 179.433 181.788  1.00  0.71           C
ATOM    343  C   GLU A  46     164.717 179.603 180.315  1.00  0.71           C
ATOM    344  O   GLU A  46     163.860 180.021 179.531  1.00  0.71           O
ATOM    345  CB  GLU A  46     164.650 180.739 182.527  1.00  0.71           C
ATOM    346  CG  GLU A  46     164.047 180.810 183.910  1.00  0.71           C
ATOM    347  CD  GLU A  46     164.246 182.166 184.550  1.00  0.71           C
ATOM    348  OE1 GLU A  46     163.297 182.672 185.186  1.00  0.71           O
ATOM    349  OE2 GLU A  46     165.352 182.730 184.412  1.00  0.71           O
ATOM    350  N   SER A  47     165.951 179.291 179.918  1.00  0.76           N
ATOM    351  CA  SER A  47     166.343 179.494 178.529  1.00  0.76           C
ATOM    352  C   SER A  47     165.785 178.424 177.603  1.00  0.76           C
ATOM    353  O   SER A  47     165.584 178.691 176.415  1.00  0.76           O
ATOM    354  CB  SER A  47     167.861 179.533 178.406  1.00  0.76           C
ATOM    355  OG  SER A  47     168.237 179.775 177.065  1.00  0.76           O
ATOM    356  N   LEU A  48     165.542 177.220 178.109  1.00  0.78           N
ATOM    357  CA  LEU A  48     164.952 176.152 177.316  1.00  0.78           C
ATOM    358  C   LEU A  48     163.432 176.165 177.360  1.00  0.78           C
ATOM    359  O   LEU A  48     162.802 175.218 176.882  1.00  0.78           O
ATOM    360  CB  LEU A  48     165.474 174.794 177.784  1.00  0.78           C
ATOM    361  CG  LEU A  48     166.927 174.495 177.432  1.00  0.78           C
ATOM    362  CD1 LEU A  48     167.509 173.489 178.396  1.00  0.78           C
ATOM    363  CD2 LEU A  48     167.032 173.988 176.015  1.00  0.78           C
ATOM    364  N   SER A  49     162.836 177.207 177.931  1.00  0.78           N
ATOM    365  CA  SER A  49     161.391 177.342 177.943  1.00  0.78           C
ATOM    366  C   SER A  49     160.866 177.386 176.509  1.00  0.78           C
ATOM    367  O   SER A  49     161.579 177.805 175.594  1.00  0.78           O
ATOM    368  CB  SER A  49     160.995 178.612 178.696  1.00  0.78           C
ATOM    369  OG  SER A  49     159.602 178.681 178.931  1.00  0.78           O
ATOM    370  N   PRO A  50     159.625 176.949 176.274  1.00  0.73           N
ATOM    371  CA  PRO A  50     159.108 176.948 174.900  1.00  0.73           C
ATOM    372  C   PRO A  50     158.684 178.315 174.402  1.00  0.73           C
ATOM    373  O   PRO A  50     158.557 178.495 173.184  1.00  0.73           O
ATOM    374  CB  PRO A  50     157.904 175.995 174.970  1.00  0.73           C
ATOM    375  CG  PRO A  50     157.909 175.417 176.356  1.00  0.73           C
ATOM    376  CD  PRO A  50     158.659 176.365 177.214  1.00  0.73           C
ATOM    377  N   ALA A  51     158.466 179.280 175.288  1.00  0.68           N
ATOM    378  CA  ALA A  51     157.995 180.607 174.911  1.00  0.68           C
ATOM    379  C   ALA A  51     158.882 181.681 175.519  1.00  0.68           C
ATOM    380  O   ALA A  51     158.411 182.646 176.122  1.00  0.68           O
ATOM    381  CB  ALA A  51     156.544 180.809 175.326  1.00  0.68           C
ATOM    382  N   SER A  52     160.192 181.519 175.380  1.00  0.70           N
ATOM    383  CA  SER A  52     161.150 182.517 175.825  1.00  0.70           C
ATOM    384  C   SER A  52     161.909 183.067 174.626  1.00  0.70           C
ATOM    385  O   SER A  52     161.768 182.590 173.499  1.00  0.70           O
ATOM    386  CB  SER A  52     162.125 181.934 176.851  1.00  0.70           C
ATOM    387  OG  SER A  52     163.120 182.883 177.184  1.00  0.70           O
ATOM    388  N   THR A  53     162.730 184.080 174.884  1.00  0.70           N
ATOM    389  CA  THR A  53     163.444 184.805 173.843  1.00  0.70           C
ATOM    390  C   THR A  53     164.928 184.471 173.881  1.00  0.70           C
ATOM    391  O   THR A  53     165.529 184.393 174.956  1.00  0.70           O
ATOM    392  CB  THR A  53     163.257 186.313 174.005  1.00  0.70           C
ATOM    393  OG1 THR A  53     163.395 186.662 175.387  1.00  0.70           O
ATOM    394  CG2 THR A  53     161.884 186.728 173.532  1.00  0.70           C
ATOM    395  N   CYS A  54     165.513 184.272 172.702  1.00  0.79           N
ATOM    396  CA  CYS A  54     166.947 184.034 172.604  1.00  0.79           C
ATOM    397  C   CYS A  54     167.700 185.253 173.105  1.00  0.79           C
ATOM    398  O   CYS A  54     167.536 186.353 172.574  1.00  0.79           O
ATOM    399  CB  CYS A  54     167.326 183.724 171.157  1.00  0.79           C
ATOM    400  SG  CYS A  54     169.045 183.248 170.900  1.00  0.79           S
ATOM    401  N   ARG A  55     168.525 185.063 174.135  1.00  0.68           N
ATOM    402  CA  ARG A  55     169.186 186.205 174.755  1.00  0.68           C
ATOM    403  C   ARG A  55     170.253 186.804 173.851  1.00  0.68           C
ATOM    404  O   ARG A  55     170.515 188.010 173.922  1.00  0.68           O
ATOM    405  CB  ARG A  55     169.785 185.794 176.093  1.00  0.68           C
ATOM    406  CG  ARG A  55     168.753 185.258 177.053  1.00  0.68           C
ATOM    407  CD  ARG A  55     169.302 185.161 178.454  1.00  0.68           C
ATOM    408  NE  ARG A  55     168.367 184.500 179.355  1.00  0.68           N
ATOM    409  CZ  ARG A  55     167.541 185.145 180.168  1.00  0.68           C
ATOM    410  NH1 ARG A  55     167.535 186.469 180.194  1.00  0.68           N
ATOM    411  NH2 ARG A  55     166.723 184.466 180.956  1.00  0.68           N
ATOM    412  N   VAL A  56     170.865 185.994 172.990  1.00  0.78           N
ATOM    413  CA  VAL A  56     171.878 186.514 172.078  1.00  0.78           C
ATOM    414  C   VAL A  56     171.253 187.498 171.097  1.00  0.78           C
ATOM    415  O   VAL A  56     171.762 188.607 170.895  1.00  0.78           O
ATOM    416  CB  VAL A  56     172.584 185.363 171.346  1.00  0.78           C
ATOM    417  CG1 VAL A  56     173.422 185.904 170.217  1.00  0.78           C
ATOM    418  CG2 VAL A  56     173.441 184.585 172.312  1.00  0.78           C
ATOM    419  N   CYS A  57     170.149 187.101 170.460  1.00  0.80           N
ATOM    420  CA  CYS A  57     169.477 188.001 169.529  1.00  0.80           C
ATOM    421  C   CYS A  57     168.965 189.241 170.244  1.00  0.80           C
ATOM    422  O   CYS A  57     169.001 190.346 169.692  1.00  0.80           O
ATOM    423  CB  CYS A  57     168.329 187.279 168.830  1.00  0.80           C
ATOM    424  SG  CYS A  57     168.702 185.600 168.294  1.00  0.80           S
ATOM    425  N   ASP A  58     168.490 189.077 171.478  1.00  0.75           N
ATOM    426  CA  ASP A  58     168.018 190.218 172.252  1.00  0.75           C
ATOM    427  C   ASP A  58     169.141 191.219 172.487  1.00  0.75           C
ATOM    428  O   ASP A  58     168.952 192.430 172.331  1.00  0.75           O
ATOM    429  CB  ASP A  58     167.435 189.738 173.578  1.00  0.75           C
ATOM    430  CG  ASP A  58     167.141 190.873 174.527  1.00  0.75           C
ATOM    431  OD1 ASP A  58     166.755 191.961 174.058  1.00  0.75           O
ATOM    432  OD2 ASP A  58     167.298 190.677 175.748  1.00  0.75           O
ATOM    433  N   LEU A  59     170.320 190.730 172.870  1.00  0.76           N
ATOM    434  CA  LEU A  59     171.458 191.622 173.064  1.00  0.76           C
ATOM    435  C   LEU A  59     171.866 192.287 171.757  1.00  0.76           C
ATOM    436  O   LEU A  59     172.139 193.494 171.722  1.00  0.76           O
ATOM    437  CB  LEU A  59     172.627 190.845 173.657  1.00  0.76           C
ATOM    438  CG  LEU A  59     173.907 191.638 173.864  1.00  0.76           C
ATOM    439  CD1 LEU A  59     173.756 192.529 175.072  1.00  0.76           C
ATOM    440  CD2 LEU A  59     175.073 190.694 174.036  1.00  0.76           C
ATOM    441  N   LEU A  60     171.917 191.514 170.673  1.00  0.76           N
ATOM    442  CA  LEU A  60     172.275 192.083 169.381  1.00  0.76           C
ATOM    443  C   LEU A  60     171.324 193.195 168.976  1.00  0.76           C
ATOM    444  O   LEU A  60     171.753 194.192 168.389  1.00  0.76           O
ATOM    445  CB  LEU A  60     172.290 190.998 168.309  1.00  0.76           C
ATOM    446  CG  LEU A  60     173.660 190.478 167.901  1.00  0.76           C
ATOM    447  CD1 LEU A  60     174.310 189.794 169.070  1.00  0.76           C
ATOM    448  CD2 LEU A  60     173.511 189.520 166.747  1.00  0.76           C
ATOM    449  N   ASP A  61     170.035 193.052 169.276  1.00  0.76           N
ATOM    450  CA  ASP A  61     169.101 194.101 168.890  1.00  0.76           C
ATOM    451  C   ASP A  61     169.165 195.291 169.834  1.00  0.76           C
ATOM    452  O   ASP A  61     169.067 196.439 169.389  1.00  0.76           O
ATOM    453  CB  ASP A  61     167.683 193.550 168.815  1.00  0.76           C
ATOM    454  CG  ASP A  61     167.439 192.783 167.542  1.00  0.76           C
ATOM    455  OD1 ASP A  61     168.396 192.626 166.756  1.00  0.76           O
ATOM    456  OD2 ASP A  61     166.293 192.353 167.314  1.00  0.76           O
ATOM    457  N   THR A  62     169.337 195.054 171.132  1.00  0.75           N
ATOM    458  CA  THR A  62     169.458 196.186 172.038  1.00  0.75           C
ATOM    459  C   THR A  62     170.766 196.937 171.850  1.00  0.75           C
ATOM    460  O   THR A  62     170.907 198.038 172.390  1.00  0.75           O
ATOM    461  CB  THR A  62     169.327 195.734 173.492  1.00  0.75           C
ATOM    462  OG1 THR A  62     168.959 196.853 174.303  1.00  0.75           O
ATOM    463  CG2 THR A  62     170.641 195.184 174.002  1.00  0.75           C
ATOM    464  N   LEU A  63     171.724 196.376 171.112  1.00  0.70           N
ATOM    465  CA  LEU A  63     172.947 197.099 170.777  1.00  0.70           C
ATOM    466  C   LEU A  63     172.889 197.735 169.391  1.00  0.70           C
ATOM    467  O   LEU A  63     173.078 198.946 169.252  1.00  0.70           O
ATOM    468  CB  LEU A  63     174.158 196.167 170.878  1.00  0.70           C
ATOM    469  CG  LEU A  63     174.660 195.933 172.300  1.00  0.70           C
ATOM    470  CD1 LEU A  63     175.994 195.218 172.282  1.00  0.70           C
ATOM    471  CD2 LEU A  63     174.765 197.249 173.040  1.00  0.70           C
ATOM    472  N   VAL A  64     172.626 196.935 168.357  1.00  0.71           N
ATOM    473  CA  VAL A  64     172.728 197.423 166.986  1.00  0.71           C
ATOM    474  C   VAL A  64     171.640 198.443 166.680  1.00  0.71           C
ATOM    475  O   VAL A  64     171.894 199.460 166.025  1.00  0.71           O
ATOM    476  CB  VAL A  64     172.683 196.241 166.004  1.00  0.71           C
ATOM    477  CG1 VAL A  64     172.615 196.740 164.575  1.00  0.71           C
ATOM    478  CG2 VAL A  64     173.894 195.359 166.202  1.00  0.71           C
ATOM    479  N   ASN A  65     170.418 198.205 167.151  1.00  0.71           N
ATOM    480  CA  ASN A  65     169.305 199.089 166.826  1.00  0.71           C
ATOM    481  C   ASN A  65     169.369 200.416 167.564  1.00  0.71           C
ATOM    482  O   ASN A  65     168.381 201.158 167.568  1.00  0.71           O
ATOM    483  CB  ASN A  65     167.972 198.395 167.103  1.00  0.71           C
ATOM    484  CG  ASN A  65     167.540 197.497 165.961  1.00  0.71           C
ATOM    485  OD1 ASN A  65     167.936 197.701 164.815  1.00  0.71           O
ATOM    486  ND2 ASN A  65     166.722 196.497 166.269  1.00  0.71           N
ATOM    487  N   HIS A  66     170.497 200.719 168.199  1.00  0.68           N
ATOM    488  CA  HIS A  66     170.787 202.059 168.679  1.00  0.68           C
ATOM    489  C   HIS A  66     171.531 202.823 167.584  1.00  0.68           C
ATOM    490  O   HIS A  66     171.597 202.391 166.430  1.00  0.68           O
ATOM    491  CB  HIS A  66     171.576 202.004 169.983  1.00  0.68           C
ATOM    492  CG  HIS A  66     170.724 201.759 171.187  1.00  0.68           C
ATOM    493  ND1 HIS A  66     169.384 202.077 171.222  1.00  0.68           N
ATOM    494  CD2 HIS A  66     171.021 201.244 172.402  1.00  0.68           C
ATOM    495  CE1 HIS A  66     168.889 201.758 172.404  1.00  0.68           C
ATOM    496  NE2 HIS A  66     169.862 201.251 173.140  1.00  0.68           N
ATOM    497  N   SER A  67     172.093 203.974 167.934  1.00  0.67           N
ATOM    498  CA  SER A  67     172.716 204.835 166.941  1.00  0.67           C
ATOM    499  C   SER A  67     173.977 204.205 166.356  1.00  0.67           C
ATOM    500  O   SER A  67     174.666 203.414 167.005  1.00  0.67           O
ATOM    501  CB  SER A  67     173.057 206.192 167.558  1.00  0.67           C
ATOM    502  OG  SER A  67     174.030 206.874 166.787  1.00  0.67           O
ATOM    503  N   ASP A  68     174.241 204.553 165.098  1.00  0.53           N
ATOM    504  CA  ASP A  68     175.514 204.350 164.398  1.00  0.53           C
ATOM    505  C   ASP A  68     176.155 202.986 164.697  1.00  0.53           C
ATOM    506  O   ASP A  68     177.310 202.865 165.104  1.00  0.53           O
ATOM    507  CB  ASP A  68     176.451 205.544 164.664  1.00  0.53           C
ATOM    508  CG  ASP A  68     177.331 205.379 165.896  1.00  0.53           C
ATOM    509  OD1 ASP A  68     176.797 205.121 166.993  1.00  0.53           O
ATOM    510  OD2 ASP A  68     178.565 205.506 165.758  1.00  0.53           O
ATOM    511  N   ALA A  69     175.381 201.938 164.433  1.00  0.62           N
ATOM    512  CA  ALA A  69     175.942 200.595 164.418  1.00  0.62           C
ATOM    513  C   ALA A  69     177.001 200.517 163.326  1.00  0.62           C
ATOM    514  O   ALA A  69     176.666 200.582 162.137  1.00  0.62           O
ATOM    515  CB  ALA A  69     174.855 199.549 164.183  1.00  0.62           C
ATOM    516  N   PRO A  70     178.278 200.386 163.683  1.00  0.64           N
ATOM    517  CA  PRO A  70     179.338 200.477 162.672  1.00  0.64           C
ATOM    518  C   PRO A  70     179.213 199.377 161.633  1.00  0.64           C
ATOM    519  O   PRO A  70     178.863 198.240 161.945  1.00  0.64           O
ATOM    520  CB  PRO A  70     180.626 200.327 163.490  1.00  0.64           C
ATOM    521  CG  PRO A  70     180.228 200.585 164.908  1.00  0.64           C
ATOM    522  CD  PRO A  70     178.818 200.112 165.022  1.00  0.64           C
ATOM    523  N   VAL A  71     179.494 199.732 160.382  1.00  0.58           N
ATOM    524  CA  VAL A  71     179.541 198.748 159.309  1.00  0.58           C
ATOM    525  C   VAL A  71     180.790 197.911 159.541  1.00  0.58           C
ATOM    526  O   VAL A  71     181.634 198.267 160.372  1.00  0.58           O
ATOM    527  CB  VAL A  71     179.538 199.422 157.923  1.00  0.58           C
ATOM    528  CG1 VAL A  71     180.796 200.258 157.728  1.00  0.58           C
ATOM    529  CG2 VAL A  71     179.344 198.403 156.800  1.00  0.58           C
ATOM    530  N   ALA A  72     180.889 196.775 158.848  1.00  0.70           N
ATOM    531  CA  ALA A  72     181.954 195.790 159.009  1.00  0.70           C
ATOM    532  C   ALA A  72     181.780 195.043 160.324  1.00  0.70           C
ATOM    533  O   ALA A  72     182.479 194.058 160.581  1.00  0.70           O
ATOM    534  CB  ALA A  72     183.344 196.428 158.923  1.00  0.70           C
ATOM    535  N   PHE A  73     180.834 195.486 161.153  1.00  0.66           N
ATOM    536  CA  PHE A  73     180.411 194.656 162.272  1.00  0.66           C
ATOM    537  C   PHE A  73     179.575 193.494 161.777  1.00  0.66           C
ATOM    538  O   PHE A  73     179.743 192.360 162.235  1.00  0.66           O
ATOM    539  CB  PHE A  73     179.627 195.478 163.289  1.00  0.66           C
ATOM    540  CG  PHE A  73     178.887 194.647 164.287  1.00  0.66           C
ATOM    541  CD1 PHE A  73     179.552 194.059 165.340  1.00  0.66           C
ATOM    542  CD2 PHE A  73     177.527 194.448 164.169  1.00  0.66           C
ATOM    543  CE1 PHE A  73     178.873 193.289 166.259  1.00  0.66           C
ATOM    544  CE2 PHE A  73     176.844 193.679 165.084  1.00  0.66           C
ATOM    545  CZ  PHE A  73     177.518 193.101 166.131  1.00  0.66           C
ATOM    546  N   PHE A  74     178.671 193.757 160.836  1.00  0.69           N
ATOM    547  CA  PHE A  74     177.925 192.671 160.222  1.00  0.69           C
ATOM    548  C   PHE A  74     178.846 191.751 159.440  1.00  0.69           C
ATOM    549  O   PHE A  74     178.594 190.548 159.365  1.00  0.69           O
ATOM    550  CB  PHE A  74     176.829 193.232 159.324  1.00  0.69           C
ATOM    551  CG  PHE A  74     175.966 194.254 159.998  1.00  0.69           C
ATOM    552  CD1 PHE A  74     175.642 194.129 161.335  1.00  0.69           C
ATOM    553  CD2 PHE A  74     175.486 195.343 159.300  1.00  0.69           C
ATOM    554  CE1 PHE A  74     174.857 195.066 161.959  1.00  0.69           C
ATOM    555  CE2 PHE A  74     174.697 196.284 159.922  1.00  0.69           C
ATOM    556  CZ  PHE A  74     174.384 196.145 161.253  1.00  0.69           C
ATOM    557  N   GLU A  75     179.945 192.281 158.901  1.00  0.74           N
ATOM    558  CA  GLU A  75     180.894 191.430 158.193  1.00  0.74           C
ATOM    559  C   GLU A  75     181.655 190.524 159.153  1.00  0.74           C
ATOM    560  O   GLU A  75     181.823 189.330 158.882  1.00  0.74           O
ATOM    561  CB  GLU A  75     181.858 192.286 157.379  1.00  0.74           C
ATOM    562  CG  GLU A  75     181.198 192.995 156.216  1.00  0.74           C
ATOM    563  CD  GLU A  75     182.041 194.127 155.679  1.00  0.74           C
ATOM    564  OE1 GLU A  75     183.093 194.418 156.282  1.00  0.74           O
ATOM    565  OE2 GLU A  75     181.653 194.726 154.657  1.00  0.74           O
ATOM    566  N   ASP A  76     182.118 191.062 160.284  1.00  0.80           N
ATOM    567  CA  ASP A  76     182.795 190.216 161.262  1.00  0.80           C
ATOM    568  C   ASP A  76     181.838 189.195 161.865  1.00  0.80           C
ATOM    569  O   ASP A  76     182.215 188.042 162.106  1.00  0.80           O
ATOM    570  CB  ASP A  76     183.425 191.072 162.355  1.00  0.80           C
ATOM    571  CG  ASP A  76     184.480 192.005 161.816  1.00  0.80           C
ATOM    572  OD1 ASP A  76     184.564 192.148 160.580  1.00  0.80           O
ATOM    573  OD2 ASP A  76     185.233 192.586 162.621  1.00  0.80           O
ATOM    574  N   TYR A  77     180.591 189.597 162.105  1.00  0.81           N
ATOM    575  CA  TYR A  77     179.598 188.658 162.606  1.00  0.81           C
ATOM    576  C   TYR A  77     179.317 187.561 161.587  1.00  0.81           C
ATOM    577  O   TYR A  77     179.194 186.387 161.949  1.00  0.81           O
ATOM    578  CB  TYR A  77     178.319 189.406 162.966  1.00  0.81           C
ATOM    579  CG  TYR A  77     177.275 188.565 163.646  1.00  0.81           C
ATOM    580  CD1 TYR A  77     177.271 188.409 165.019  1.00  0.81           C
ATOM    581  CD2 TYR A  77     176.283 187.938 162.914  1.00  0.81           C
ATOM    582  CE1 TYR A  77     176.316 187.645 165.641  1.00  0.81           C
ATOM    583  CE2 TYR A  77     175.325 187.174 163.526  1.00  0.81           C
ATOM    584  CZ  TYR A  77     175.344 187.030 164.889  1.00  0.81           C
ATOM    585  OH  TYR A  77     174.382 186.263 165.501  1.00  0.81           O
ATOM    586  N   ALA A  78     179.221 187.919 160.306  1.00  0.84           N
ATOM    587  CA  ALA A  78     179.013 186.911 159.277  1.00  0.84           C
ATOM    588  C   ALA A  78     180.205 185.977 159.163  1.00  0.84           C
ATOM    589  O   ALA A  78     180.029 184.785 158.908  1.00  0.84           O
ATOM    590  CB  ALA A  78     178.735 187.578 157.933  1.00  0.84           C
ATOM    591  N   LEU A  79     181.418 186.488 159.365  1.00  0.83           N
ATOM    592  CA  LEU A  79     182.587 185.616 159.353  1.00  0.83           C
ATOM    593  C   LEU A  79     182.561 184.643 160.525  1.00  0.83           C
ATOM    594  O   LEU A  79     182.835 183.446 160.358  1.00  0.83           O
ATOM    595  CB  LEU A  79     183.862 186.453 159.379  1.00  0.83           C
ATOM    596  CG  LEU A  79     185.089 185.799 158.753  1.00  0.83           C
ATOM    597  CD1 LEU A  79     184.768 185.313 157.357  1.00  0.83           C
ATOM    598  CD2 LEU A  79     186.241 186.776 158.724  1.00  0.83           C
ATOM    599  N   LEU A  80     182.238 185.137 161.721  1.00  0.84           N
ATOM    600  CA  LEU A  80     182.142 184.251 162.877  1.00  0.84           C
ATOM    601  C   LEU A  80     181.069 183.195 162.666  1.00  0.84           C
ATOM    602  O   LEU A  80     181.248 182.030 163.039  1.00  0.84           O
ATOM    603  CB  LEU A  80     181.855 185.058 164.138  1.00  0.84           C
ATOM    604  CG  LEU A  80     181.653 184.235 165.404  1.00  0.84           C
ATOM    605  CD1 LEU A  80     182.826 183.309 165.610  1.00  0.84           C
ATOM    606  CD2 LEU A  80     181.482 185.144 166.598  1.00  0.84           C
ATOM    607  N   CYS A  81     179.950 183.580 162.056  1.00  0.86           N
ATOM    608  CA  CYS A  81     178.898 182.612 161.779  1.00  0.86           C
ATOM    609  C   CYS A  81     179.347 181.594 160.741  1.00  0.86           C
ATOM    610  O   CYS A  81     179.031 180.407 160.853  1.00  0.86           O
ATOM    611  CB  CYS A  81     177.637 183.333 161.319  1.00  0.86           C
ATOM    612  SG  CYS A  81     176.674 184.031 162.674  1.00  0.86           S
ATOM    613  N   TYR A  82     180.101 182.032 159.733  1.00  0.78           N
ATOM    614  CA  TYR A  82     180.601 181.095 158.736  1.00  0.78           C
ATOM    615  C   TYR A  82     181.550 180.087 159.359  1.00  0.78           C
ATOM    616  O   TYR A  82     181.559 178.913 158.975  1.00  0.78           O
ATOM    617  CB  TYR A  82     181.303 181.838 157.607  1.00  0.78           C
ATOM    618  CG  TYR A  82     181.751 180.931 156.492  1.00  0.78           C
ATOM    619  CD1 TYR A  82     180.834 180.183 155.778  1.00  0.78           C
ATOM    620  CD2 TYR A  82     183.088 180.819 156.154  1.00  0.78           C
ATOM    621  CE1 TYR A  82     181.231 179.352 154.759  1.00  0.78           C
ATOM    622  CE2 TYR A  82     183.496 179.990 155.135  1.00  0.78           C
ATOM    623  CZ  TYR A  82     182.562 179.258 154.441  1.00  0.78           C
ATOM    624  OH  TYR A  82     182.955 178.427 153.422  1.00  0.78           O
ATOM    625  N   TYR A  83     182.365 180.523 160.315  1.00  0.79           N
ATOM    626  CA  TYR A  83     183.250 179.576 160.985  1.00  0.79           C
ATOM    627  C   TYR A  83     182.457 178.609 161.853  1.00  0.79           C
ATOM    628  O   TYR A  83     182.663 177.393 161.784  1.00  0.79           O
ATOM    629  CB  TYR A  83     184.294 180.312 161.811  1.00  0.79           C
ATOM    630  CG  TYR A  83     185.522 180.664 161.019  1.00  0.79           C
ATOM    631  CD1 TYR A  83     185.431 181.430 159.872  1.00  0.79           C
ATOM    632  CD2 TYR A  83     186.770 180.229 161.415  1.00  0.79           C
ATOM    633  CE1 TYR A  83     186.549 181.757 159.147  1.00  0.79           C
ATOM    634  CE2 TYR A  83     187.894 180.552 160.695  1.00  0.79           C
ATOM    635  CZ  TYR A  83     187.778 181.314 159.562  1.00  0.79           C
ATOM    636  OH  TYR A  83     188.901 181.636 158.839  1.00  0.79           O
ATOM    637  N   CYS A  84     181.536 179.126 162.672  1.00  0.85           N
ATOM    638  CA  CYS A  84     180.696 178.249 163.483  1.00  0.85           C
ATOM    639  C   CYS A  84     179.856 177.311 162.635  1.00  0.85           C
ATOM    640  O   CYS A  84     179.357 176.306 163.149  1.00  0.85           O
ATOM    641  CB  CYS A  84     179.787 179.069 164.388  1.00  0.85           C
ATOM    642  SG  CYS A  84     180.618 179.706 165.837  1.00  0.85           S
ATOM    643  N   LEU A  85     179.675 177.622 161.360  1.00  0.76           N
ATOM    644  CA  LEU A  85     179.021 176.709 160.437  1.00  0.76           C
ATOM    645  C   LEU A  85     179.907 175.538 160.039  1.00  0.76           C
ATOM    646  O   LEU A  85     179.415 174.600 159.404  1.00  0.76           O
ATOM    647  CB  LEU A  85     178.598 177.477 159.189  1.00  0.76           C
ATOM    648  CG  LEU A  85     177.323 177.078 158.470  1.00  0.76           C
ATOM    649  CD1 LEU A  85     176.141 177.271 159.379  1.00  0.76           C
ATOM    650  CD2 LEU A  85     177.193 177.949 157.254  1.00  0.76           C
ATOM    651  N   ASN A  86     181.190 175.570 160.392  1.00  0.77           N
ATOM    652  CA  ASN A  86     182.167 174.564 159.995  1.00  0.77           C
ATOM    653  C   ASN A  86     182.996 174.119 161.185  1.00  0.77           C
ATOM    654  O   ASN A  86     184.222 174.032 161.112  1.00  0.77           O
ATOM    655  CB  ASN A  86     183.081 175.093 158.895  1.00  0.77           C
ATOM    656  CG  ASN A  86     182.380 175.216 157.575  1.00  0.77           C
ATOM    657  OD1 ASN A  86     181.442 174.478 157.289  1.00  0.77           O
ATOM    658  ND2 ASN A  86     182.827 176.154 156.756  1.00  0.77           N
ATOM    659  N   ALA A  87     182.349 173.843 162.303  1.00  0.81           N
ATOM    660  CA  ALA A  87     183.026 173.376 163.496  1.00  0.81           C
ATOM    661  C   ALA A  87     182.294 172.170 164.062  1.00  0.81           C
ATOM    662  O   ALA A  87     181.097 171.988 163.816  1.00  0.81           O
ATOM    663  CB  ALA A  87     183.101 174.487 164.551  1.00  0.81           C
ATOM    664  N   PRO A  88     182.981 171.318 164.813  1.00  0.82           N
ATOM    665  CA  PRO A  88     182.305 170.166 165.407  1.00  0.82           C
ATOM    666  C   PRO A  88     181.566 170.564 166.670  1.00  0.82           C
ATOM    667  O   PRO A  88     182.064 171.340 167.485  1.00  0.82           O
ATOM    668  CB  PRO A  88     183.460 169.214 165.719  1.00  0.82           C
ATOM    669  CG  PRO A  88     184.581 170.122 166.019  1.00  0.82           C
ATOM    670  CD  PRO A  88     184.419 171.318 165.121  1.00  0.82           C
ATOM    671  N   ARG A  89     180.366 170.023 166.830  1.00  0.75           N
ATOM    672  CA  ARG A  89     179.576 170.290 168.025  1.00  0.75           C
ATOM    673  C   ARG A  89     180.263 169.625 169.205  1.00  0.75           C
ATOM    674  O   ARG A  89     180.169 168.413 169.393  1.00  0.75           O
ATOM    675  CB  ARG A  89     178.158 169.770 167.848  1.00  0.75           C
ATOM    676  CG  ARG A  89     177.338 170.561 166.867  1.00  0.75           C
ATOM    677  CD  ARG A  89     175.943 170.001 166.785  1.00  0.75           C
ATOM    678  NE  ARG A  89     175.037 170.879 166.060  1.00  0.75           N
ATOM    679  CZ  ARG A  89     175.012 170.992 164.740  1.00  0.75           C
ATOM    680  NH1 ARG A  89     174.150 171.809 164.162  1.00  0.75           N
ATOM    681  NH2 ARG A  89     175.852 170.290 163.999  1.00  0.75           N
ATOM    682  N   ALA A  90     180.964 170.415 170.007  1.00  0.80           N
ATOM    683  CA  ALA A  90     181.741 169.873 171.110  1.00  0.80           C
ATOM    684  C   ALA A  90     181.975 170.980 172.127  1.00  0.80           C
ATOM    685  O   ALA A  90     181.325 172.029 172.094  1.00  0.80           O
ATOM    686  CB  ALA A  90     183.056 169.272 170.612  1.00  0.80           C
ATOM    687  N   TRP A  91     182.913 170.738 173.037  1.00  0.77           N
ATOM    688  CA  TRP A  91     183.202 171.664 174.122  1.00  0.77           C
ATOM    689  C   TRP A  91     184.069 172.826 173.646  1.00  0.77           C
ATOM    690  O   TRP A  91     183.737 174.002 173.865  1.00  0.77           O
ATOM    691  CB  TRP A  91     183.884 170.889 175.245  1.00  0.77           C
ATOM    692  CG  TRP A  91     184.085 171.624 176.498  1.00  0.77           C
ATOM    693  CD1 TRP A  91     183.214 171.723 177.531  1.00  0.77           C
ATOM    694  CD2 TRP A  91     185.256 172.339 176.885  1.00  0.77           C
ATOM    695  NE1 TRP A  91     183.759 172.478 178.536  1.00  0.77           N
ATOM    696  CE2 TRP A  91     185.017 172.867 178.161  1.00  0.77           C
ATOM    697  CE3 TRP A  91     186.481 172.594 176.269  1.00  0.77           C
ATOM    698  CZ2 TRP A  91     185.955 173.633 178.835  1.00  0.77           C
ATOM    699  CZ3 TRP A  91     187.408 173.353 176.939  1.00  0.77           C
ATOM    700  CH2 TRP A  91     187.143 173.864 178.208  1.00  0.77           C
ATOM    701  N   ILE A  92     185.178 172.508 172.976  1.00  0.78           N
ATOM    702  CA  ILE A  92     186.106 173.541 172.536  1.00  0.78           C
ATOM    703  C   ILE A  92     185.438 174.483 171.548  1.00  0.78           C
ATOM    704  O   ILE A  92     185.746 175.681 171.518  1.00  0.78           O
ATOM    705  CB  ILE A  92     187.375 172.898 171.947  1.00  0.78           C
ATOM    706  CG1 ILE A  92     188.542 173.868 172.045  1.00  0.78           C
ATOM    707  CG2 ILE A  92     187.166 172.475 170.512  1.00  0.78           C
ATOM    708  CD1 ILE A  92     188.788 174.349 173.441  1.00  0.78           C
ATOM    709  N   SER A  93     184.488 173.981 170.758  1.00  0.82           N
ATOM    710  CA  SER A  93     183.813 174.833 169.790  1.00  0.82           C
ATOM    711  C   SER A  93     182.965 175.884 170.485  1.00  0.82           C
ATOM    712  O   SER A  93     183.017 177.067 170.135  1.00  0.82           O
ATOM    713  CB  SER A  93     182.956 173.989 168.859  1.00  0.82           C
ATOM    714  OG  SER A  93     182.483 174.770 167.783  1.00  0.82           O
ATOM    715  N   SER A  94     182.172 175.470 171.474  1.00  0.82           N
ATOM    716  CA  SER A  94     181.362 176.430 172.212  1.00  0.82           C
ATOM    717  C   SER A  94     182.235 177.449 172.923  1.00  0.82           C
ATOM    718  O   SER A  94     181.937 178.650 172.909  1.00  0.82           O
ATOM    719  CB  SER A  94     180.467 175.707 173.211  1.00  0.82           C
ATOM    720  OG  SER A  94     179.590 174.820 172.545  1.00  0.82           O
ATOM    721  N   LEU A  95     183.328 176.996 173.541  1.00  0.81           N
ATOM    722  CA  LEU A  95     184.189 177.941 174.246  1.00  0.81           C
ATOM    723  C   LEU A  95     184.785 178.967 173.289  1.00  0.81           C
ATOM    724  O   LEU A  95     184.773 180.175 173.565  1.00  0.81           O
ATOM    725  CB  LEU A  95     185.292 177.198 174.991  1.00  0.81           C
ATOM    726  CG  LEU A  95     185.997 178.044 176.043  1.00  0.81           C
ATOM    727  CD1 LEU A  95     184.994 178.897 176.772  1.00  0.81           C
ATOM    728  CD2 LEU A  95     186.730 177.160 177.015  1.00  0.81           C
ATOM    729  N   ILE A  96     185.309 178.506 172.153  1.00  0.80           N
ATOM    730  CA  ILE A  96     185.938 179.422 171.207  1.00  0.80           C
ATOM    731  C   ILE A  96     184.914 180.390 170.635  1.00  0.80           C
ATOM    732  O   ILE A  96     185.196 181.583 170.464  1.00  0.80           O
ATOM    733  CB  ILE A  96     186.650 178.631 170.099  1.00  0.80           C
ATOM    734  CG1 ILE A  96     187.889 177.949 170.660  1.00  0.80           C
ATOM    735  CG2 ILE A  96     187.034 179.542 168.962  1.00  0.80           C
ATOM    736  CD1 ILE A  96     188.523 176.995 169.704  1.00  0.80           C
ATOM    737  N   THR A  97     183.711 179.899 170.326  1.00  0.80           N
ATOM    738  CA  THR A  97     182.679 180.785 169.801  1.00  0.80           C
ATOM    739  C   THR A  97     182.310 181.860 170.810  1.00  0.80           C
ATOM    740  O   THR A  97     182.179 183.035 170.451  1.00  0.80           O
ATOM    741  CB  THR A  97     181.444 179.986 169.406  1.00  0.80           C
ATOM    742  OG1 THR A  97     181.752 179.142 168.293  1.00  0.80           O
ATOM    743  CG2 THR A  97     180.325 180.919 169.037  1.00  0.80           C
ATOM    744  N   GLY A  98     182.145 181.484 172.077  1.00  0.87           N
ATOM    745  CA  GLY A  98     181.838 182.484 173.086  1.00  0.87           C
ATOM    746  C   GLY A  98     182.925 183.534 173.208  1.00  0.87           C
ATOM    747  O   GLY A  98     182.648 184.738 173.250  1.00  0.87           O
ATOM    748  N   MET A  99     184.183 183.091 173.249  1.00  0.78           N
ATOM    749  CA  MET A  99     185.281 184.039 173.398  1.00  0.78           C
ATOM    750  C   MET A  99     185.372 184.984 172.205  1.00  0.78           C
ATOM    751  O   MET A  99     185.572 186.192 172.375  1.00  0.78           O
ATOM    752  CB  MET A  99     186.593 183.292 173.598  1.00  0.78           C
ATOM    753  CG  MET A  99     186.757 182.741 174.993  1.00  0.78           C
ATOM    754  SD  MET A  99     186.217 183.918 176.238  1.00  0.78           S
ATOM    755  CE  MET A  99     184.762 183.090 176.859  1.00  0.78           C
ATOM    756  N   ASP A 100     185.215 184.462 170.989  1.00  0.80           N
ATOM    757  CA  ASP A 100     185.313 185.327 169.818  1.00  0.80           C
ATOM    758  C   ASP A 100     184.128 186.279 169.716  1.00  0.80           C
ATOM    759  O   ASP A 100     184.291 187.425 169.277  1.00  0.80           O
ATOM    760  CB  ASP A 100     185.438 184.481 168.557  1.00  0.80           C
ATOM    761  CG  ASP A 100     186.754 183.736 168.495  1.00  0.80           C
ATOM    762  OD1 ASP A 100     187.314 183.434 169.568  1.00  0.80           O
ATOM    763  OD2 ASP A 100     187.232 183.450 167.378  1.00  0.80           O
ATOM    764  N   PHE A 101     182.938 185.836 170.120  1.00  0.79           N
ATOM    765  CA  PHE A 101     181.796 186.740 170.168  1.00  0.79           C
ATOM    766  C   PHE A 101     182.063 187.894 171.122  1.00  0.79           C
ATOM    767  O   PHE A 101     181.831 189.065 170.788  1.00  0.79           O
ATOM    768  CB  PHE A 101     180.549 185.968 170.587  1.00  0.79           C
ATOM    769  CG  PHE A 101     179.304 186.791 170.605  1.00  0.79           C
ATOM    770  CD1 PHE A 101     178.844 187.397 169.453  1.00  0.79           C
ATOM    771  CD2 PHE A 101     178.587 186.949 171.773  1.00  0.79           C
ATOM    772  CE1 PHE A 101     177.694 188.150 169.470  1.00  0.79           C
ATOM    773  CE2 PHE A 101     177.438 187.701 171.794  1.00  0.79           C
ATOM    774  CZ  PHE A 101     176.992 188.302 170.641  1.00  0.79           C
ATOM    775  N   LEU A 102     182.561 187.580 172.320  1.00  0.78           N
ATOM    776  CA  LEU A 102     182.889 188.643 173.263  1.00  0.78           C
ATOM    777  C   LEU A 102     183.969 189.561 172.712  1.00  0.78           C
ATOM    778  O   LEU A 102     183.936 190.773 172.954  1.00  0.78           O
ATOM    779  CB  LEU A 102     183.329 188.056 174.598  1.00  0.78           C
ATOM    780  CG  LEU A 102     183.488 189.089 175.707  1.00  0.78           C
ATOM    781  CD1 LEU A 102     182.300 190.021 175.721  1.00  0.78           C
ATOM    782  CD2 LEU A 102     183.643 188.407 177.046  1.00  0.78           C
ATOM    783  N   HIS A 103     184.925 189.011 171.964  1.00  0.74           N
ATOM    784  CA  HIS A 103     185.968 189.846 171.380  1.00  0.74           C
ATOM    785  C   HIS A 103     185.382 190.838 170.386  1.00  0.74           C
ATOM    786  O   HIS A 103     185.709 192.030 170.417  1.00  0.74           O
ATOM    787  CB  HIS A 103     187.025 188.976 170.706  1.00  0.74           C
ATOM    788  CG  HIS A 103     188.106 189.759 170.032  1.00  0.74           C
ATOM    789  ND1 HIS A 103     188.494 189.525 168.732  1.00  0.74           N
ATOM    790  CD2 HIS A 103     188.881 190.774 170.479  1.00  0.74           C
ATOM    791  CE1 HIS A 103     189.463 190.361 168.406  1.00  0.74           C
ATOM    792  NE2 HIS A 103     189.717 191.130 169.449  1.00  0.74           N
ATOM    793  N   ILE A 104     184.515 190.362 169.490  1.00  0.78           N
ATOM    794  CA  ILE A 104     183.885 191.260 168.523  1.00  0.78           C
ATOM    795  C   ILE A 104     183.095 192.347 169.237  1.00  0.78           C
ATOM    796  O   ILE A 104     183.162 193.530 168.871  1.00  0.78           O
ATOM    797  CB  ILE A 104     182.989 190.473 167.551  1.00  0.78           C
ATOM    798  CG1 ILE A 104     183.831 189.685 166.560  1.00  0.78           C
ATOM    799  CG2 ILE A 104     182.064 191.406 166.806  1.00  0.78           C
ATOM    800  CD1 ILE A 104     183.001 188.821 165.645  1.00  0.78           C
ATOM    801  N   LEU A 105     182.333 191.969 170.265  1.00  0.74           N
ATOM    802  CA  LEU A 105     181.525 192.960 170.968  1.00  0.74           C
ATOM    803  C   LEU A 105     182.401 194.015 171.632  1.00  0.74           C
ATOM    804  O   LEU A 105     182.129 195.215 171.528  1.00  0.74           O
ATOM    805  CB  LEU A 105     180.625 192.285 171.997  1.00  0.74           C
ATOM    806  CG  LEU A 105     179.409 191.564 171.428  1.00  0.74           C
ATOM    807  CD1 LEU A 105     178.446 191.225 172.543  1.00  0.74           C
ATOM    808  CD2 LEU A 105     178.733 192.404 170.364  1.00  0.74           C
ATOM    809  N   ILE A 106     183.460 193.588 172.322  1.00  0.69           N
ATOM    810  CA  ILE A 106     184.350 194.548 172.968  1.00  0.69           C
ATOM    811  C   ILE A 106     185.023 195.439 171.935  1.00  0.69           C
ATOM    812  O   ILE A 106     185.289 196.618 172.197  1.00  0.69           O
ATOM    813  CB  ILE A 106     185.380 193.806 173.839  1.00  0.69           C
ATOM    814  CG1 ILE A 106     184.697 193.198 175.058  1.00  0.69           C
ATOM    815  CG2 ILE A 106     186.490 194.740 174.281  1.00  0.69           C
ATOM    816  CD1 ILE A 106     184.383 194.204 176.134  1.00  0.69           C
ATOM    817  N   LYS A 107     185.283 194.909 170.742  1.00  0.70           N
ATOM    818  CA  LYS A 107     185.956 195.699 169.717  1.00  0.70           C
ATOM    819  C   LYS A 107     185.041 196.783 169.162  1.00  0.70           C
ATOM    820  O   LYS A 107     185.358 197.975 169.234  1.00  0.70           O
ATOM    821  CB  LYS A 107     186.446 194.784 168.596  1.00  0.70           C
ATOM    822  CG  LYS A 107     187.023 195.510 167.400  1.00  0.70           C
ATOM    823  CD  LYS A 107     187.459 194.517 166.340  1.00  0.70           C
ATOM    824  CE  LYS A 107     188.305 195.177 165.271  1.00  0.70           C
ATOM    825  NZ  LYS A 107     188.728 194.202 164.227  1.00  0.70           N
ATOM    826  N   TYR A 108     183.895 196.393 168.604  1.00  0.64           N
ATOM    827  CA  TYR A 108     183.105 197.355 167.840  1.00  0.64           C
ATOM    828  C   TYR A 108     182.172 198.197 168.699  1.00  0.64           C
ATOM    829  O   TYR A 108     181.912 199.353 168.354  1.00  0.64           O
ATOM    830  CB  TYR A 108     182.303 196.640 166.759  1.00  0.64           C
ATOM    831  CG  TYR A 108     183.142 196.236 165.583  1.00  0.64           C
ATOM    832  CD1 TYR A 108     184.365 196.834 165.346  1.00  0.64           C
ATOM    833  CD2 TYR A 108     182.725 195.246 164.720  1.00  0.64           C
ATOM    834  CE1 TYR A 108     185.139 196.467 164.271  1.00  0.64           C
ATOM    835  CE2 TYR A 108     183.491 194.872 163.646  1.00  0.64           C
ATOM    836  CZ  TYR A 108     184.695 195.483 163.425  1.00  0.64           C
ATOM    837  OH  TYR A 108     185.459 195.100 162.349  1.00  0.64           O
ATOM    838  N   PHE A 109     181.650 197.655 169.798  1.00  0.61           N
ATOM    839  CA  PHE A 109     180.687 198.358 170.645  1.00  0.61           C
ATOM    840  C   PHE A 109     181.280 198.575 172.032  1.00  0.61           C
ATOM    841  O   PHE A 109     180.855 197.939 173.005  1.00  0.61           O
ATOM    842  CB  PHE A 109     179.373 197.589 170.745  1.00  0.61           C
ATOM    843  CG  PHE A 109     178.611 197.532 169.464  1.00  0.61           C
ATOM    844  CD1 PHE A 109     177.901 198.627 169.023  1.00  0.61           C
ATOM    845  CD2 PHE A 109     178.596 196.382 168.705  1.00  0.61           C
ATOM    846  CE1 PHE A 109     177.196 198.578 167.846  1.00  0.61           C
ATOM    847  CE2 PHE A 109     177.891 196.327 167.527  1.00  0.61           C
ATOM    848  CZ  PHE A 109     177.190 197.426 167.097  1.00  0.61           C
ATOM    849  N   PRO A 110     182.252 199.480 172.164  1.00  0.64           N
ATOM    850  CA  PRO A 110     182.887 199.672 173.471  1.00  0.64           C
ATOM    851  C   PRO A 110     182.049 200.474 174.446  1.00  0.64           C
ATOM    852  O   PRO A 110     182.225 200.312 175.661  1.00  0.64           O
ATOM    853  CB  PRO A 110     184.180 200.413 173.120  1.00  0.64           C
ATOM    854  CG  PRO A 110     183.823 201.198 171.904  1.00  0.64           C
ATOM    855  CD  PRO A 110     182.762 200.426 171.159  1.00  0.64           C
ATOM    856  N   MET A 111     181.148 201.325 173.964  1.00  0.53           N
ATOM    857  CA  MET A 111     180.312 202.141 174.833  1.00  0.53           C
ATOM    858  C   MET A 111     179.144 201.373 175.437  1.00  0.53           C
ATOM    859  O   MET A 111     178.365 201.964 176.192  1.00  0.53           O
ATOM    860  CB  MET A 111     179.784 203.354 174.063  1.00  0.53           C
ATOM    861  CG  MET A 111     180.840 204.342 173.545  1.00  0.53           C
ATOM    862  SD  MET A 111     182.093 204.909 174.727  1.00  0.53           S
ATOM    863  CE  MET A 111     183.380 203.668 174.597  1.00  0.53           C
ATOM    864  N   ALA A 112     178.999 200.086 175.130  1.00  0.65           N
ATOM    865  CA  ALA A 112     177.909 199.311 175.695  1.00  0.65           C
ATOM    866  C   ALA A 112     178.067 199.199 177.211  1.00  0.65           C
ATOM    867  O   ALA A 112     179.126 199.475 177.780  1.00  0.65           O
ATOM    868  CB  ALA A 112     177.847 197.927 175.056  1.00  0.65           C
ATOM    869  N   GLY A 113     176.989 198.780 177.865  1.00  0.66           N
ATOM    870  CA  GLY A 113     176.924 198.834 179.310  1.00  0.66           C
ATOM    871  C   GLY A 113     177.811 197.865 180.064  1.00  0.66           C
ATOM    872  O   GLY A 113     178.779 198.279 180.708  1.00  0.66           O
ATOM    873  N   GLY A 114     177.507 196.574 179.985  1.00  0.74           N
ATOM    874  CA  GLY A 114     178.146 195.620 180.869  1.00  0.74           C
ATOM    875  C   GLY A 114     178.910 194.514 180.176  1.00  0.74           C
ATOM    876  O   GLY A 114     178.875 193.361 180.615  1.00  0.74           O
ATOM    877  N   LEU A 115     179.612 194.848 179.094  1.00  0.69           N
ATOM    878  CA  LEU A 115     180.391 193.847 178.379  1.00  0.69           C
ATOM    879  C   LEU A 115     181.567 193.320 179.186  1.00  0.69           C
ATOM    880  O   LEU A 115     182.220 192.371 178.743  1.00  0.69           O
ATOM    881  CB  LEU A 115     180.890 194.420 177.057  1.00  0.69           C
ATOM    882  CG  LEU A 115     179.793 194.889 176.108  1.00  0.69           C
ATOM    883  CD1 LEU A 115     180.357 195.117 174.722  1.00  0.69           C
ATOM    884  CD2 LEU A 115     178.667 193.876 176.068  1.00  0.69           C
ATOM    885  N   ASP A 116     181.859 193.904 180.347  1.00  0.69           N
ATOM    886  CA  ASP A 116     182.914 193.373 181.199  1.00  0.69           C
ATOM    887  C   ASP A 116     182.429 192.236 182.085  1.00  0.69           C
ATOM    888  O   ASP A 116     183.255 191.518 182.659  1.00  0.69           O
ATOM    889  CB  ASP A 116     183.498 194.487 182.067  1.00  0.69           C
ATOM    890  CG  ASP A 116     182.438 195.220 182.864  1.00  0.69           C
ATOM    891  OD1 ASP A 116     182.127 196.379 182.519  1.00  0.69           O
ATOM    892  OD2 ASP A 116     181.917 194.642 183.839  1.00  0.69           O
ATOM    893  N   SER A 117     181.118 192.060 182.212  1.00  0.75           N
ATOM    894  CA  SER A 117     180.535 190.997 183.022  1.00  0.75           C
ATOM    895  C   SER A 117     179.416 190.320 182.241  1.00  0.75           C
ATOM    896  O   SER A 117     178.310 190.113 182.740  1.00  0.75           O
ATOM    897  CB  SER A 117     180.026 191.544 184.353  1.00  0.75           C
ATOM    898  OG  SER A 117     179.304 192.747 184.162  1.00  0.75           O
ATOM    899  N   LEU A 118     179.697 189.976 180.985  1.00  0.75           N
ATOM    900  CA  LEU A 118     178.648 189.453 180.118  1.00  0.75           C
ATOM    901  C   LEU A 118     178.217 188.053 180.533  1.00  0.75           C
ATOM    902  O   LEU A 118     177.029 187.721 180.463  1.00  0.75           O
ATOM    903  CB  LEU A 118     179.120 189.456 178.668  1.00  0.75           C
ATOM    904  CG  LEU A 118     178.040 189.216 177.618  1.00  0.75           C
ATOM    905  CD1 LEU A 118     177.113 190.404 177.536  1.00  0.75           C
ATOM    906  CD2 LEU A 118     178.669 188.942 176.272  1.00  0.75           C
ATOM    907  N   PHE A 119     179.156 187.220 180.970  1.00  0.73           N
ATOM    908  CA  PHE A 119     178.876 185.804 181.203  1.00  0.73           C
ATOM    909  C   PHE A 119     178.539 185.561 182.673  1.00  0.73           C
ATOM    910  O   PHE A 119     179.266 184.907 183.417  1.00  0.73           O
ATOM    911  CB  PHE A 119     180.055 184.955 180.749  1.00  0.73           C
ATOM    912  CG  PHE A 119     180.267 184.966 179.270  1.00  0.73           C
ATOM    913  CD1 PHE A 119     179.249 184.599 178.415  1.00  0.73           C
ATOM    914  CD2 PHE A 119     181.478 185.347 178.734  1.00  0.73           C
ATOM    915  CE1 PHE A 119     179.435 184.609 177.055  1.00  0.73           C
ATOM    916  CE2 PHE A 119     181.669 185.359 177.374  1.00  0.73           C
ATOM    917  CZ  PHE A 119     180.645 184.989 176.534  1.00  0.73           C
ATOM    918  N   MET A 120     177.402 186.102 183.077  1.00  0.70           N
ATOM    919  CA  MET A 120     176.844 185.918 184.406  1.00  0.70           C
ATOM    920  C   MET A 120     175.421 185.406 184.270  1.00  0.70           C
ATOM    921  O   MET A 120     174.809 185.539 183.206  1.00  0.70           O
ATOM    922  CB  MET A 120     176.853 187.233 185.201  1.00  0.70           C
ATOM    923  CG  MET A 120     178.197 187.934 185.239  1.00  0.70           C
ATOM    924  SD  MET A 120     179.333 187.192 186.422  1.00  0.70           S
ATOM    925  CE  MET A 120     180.841 188.080 186.048  1.00  0.70           C
ATOM    926  N   PRO A 121     174.866 184.800 185.326  1.00  0.75           N
ATOM    927  CA  PRO A 121     173.443 184.437 185.293  1.00  0.75           C
ATOM    928  C   PRO A 121     172.566 185.640 184.995  1.00  0.75           C
ATOM    929  O   PRO A 121     172.988 186.781 185.205  1.00  0.75           O
ATOM    930  CB  PRO A 121     173.190 183.883 186.698  1.00  0.75           C
ATOM    931  CG  PRO A 121     174.507 183.375 187.132  1.00  0.75           C
ATOM    932  CD  PRO A 121     175.533 184.292 186.535  1.00  0.75           C
ATOM    933  N   SER A 122     171.358 185.401 184.489  1.00  0.76           N
ATOM    934  CA  SER A 122     170.464 186.455 184.012  1.00  0.76           C
ATOM    935  C   SER A 122     171.081 187.257 182.868  1.00  0.76           C
ATOM    936  O   SER A 122     170.616 188.355 182.552  1.00  0.76           O
ATOM    937  CB  SER A 122     170.041 187.391 185.150  1.00  0.76           C
ATOM    938  OG  SER A 122     169.522 186.658 186.244  1.00  0.76           O
ATOM    939  N   ARG A 123     172.127 186.722 182.249  1.00  0.71           N
ATOM    940  CA  ARG A 123     172.767 187.321 181.084  1.00  0.71           C
ATOM    941  C   ARG A 123     173.121 186.177 180.139  1.00  0.71           C
ATOM    942  O   ARG A 123     172.613 185.059 180.268  1.00  0.71           O
ATOM    943  CB  ARG A 123     173.988 188.160 181.490  1.00  0.71           C
ATOM    944  CG  ARG A 123     173.736 189.165 182.598  1.00  0.71           C
ATOM    945  CD  ARG A 123     174.642 190.373 182.462  1.00  0.71           C
ATOM    946  NE  ARG A 123     174.348 191.135 181.255  1.00  0.71           N
ATOM    947  CZ  ARG A 123     174.934 192.284 180.941  1.00  0.71           C
ATOM    948  NH1 ARG A 123     174.607 192.914 179.822  1.00  0.71           N
ATOM    949  NH2 ARG A 123     175.847 192.804 181.748  1.00  0.71           N
ATOM    950  N   ILE A 124     173.987 186.445 179.164  1.00  0.75           N
ATOM    951  CA  ILE A 124     174.409 185.400 178.239  1.00  0.75           C
ATOM    952  C   ILE A 124     175.219 184.350 178.986  1.00  0.75           C
ATOM    953  O   ILE A 124     176.193 184.671 179.676  1.00  0.75           O
ATOM    954  CB  ILE A 124     175.224 186.000 177.088  1.00  0.75           C
ATOM    955  CG1 ILE A 124     174.435 187.106 176.398  1.00  0.75           C
ATOM    956  CG2 ILE A 124     175.592 184.927 176.094  1.00  0.75           C
ATOM    957  CD1 ILE A 124     173.366 186.593 175.481  1.00  0.75           C
ATOM    958  N   LEU A 125     174.821 183.085 178.854  1.00  0.76           N
ATOM    959  CA  LEU A 125     175.612 181.980 179.385  1.00  0.76           C
ATOM    960  C   LEU A 125     175.889 180.943 178.306  1.00  0.76           C
ATOM    961  O   LEU A 125     175.622 181.183 177.126  1.00  0.76           O
ATOM    962  CB  LEU A 125     174.924 181.319 180.578  1.00  0.76           C
ATOM    963  CG  LEU A 125     174.903 182.112 181.876  1.00  0.76           C
ATOM    964  CD1 LEU A 125     174.153 181.347 182.942  1.00  0.76           C
ATOM    965  CD2 LEU A 125     176.318 182.390 182.319  1.00  0.76           C
ATOM    966  N   ALA A 126     176.415 179.783 178.704  1.00  0.78           N
ATOM    967  CA  ALA A 126     176.873 178.798 177.730  1.00  0.78           C
ATOM    968  C   ALA A 126     175.716 178.201 176.940  1.00  0.78           C
ATOM    969  O   ALA A 126     175.799 178.062 175.712  1.00  0.78           O
ATOM    970  CB  ALA A 126     177.654 177.697 178.436  1.00  0.78           C
ATOM    971  N   ILE A 127     174.638 177.820 177.628  1.00  0.73           N
ATOM    972  CA  ILE A 127     173.499 177.228 176.938  1.00  0.73           C
ATOM    973  C   ILE A 127     172.929 178.196 175.915  1.00  0.73           C
ATOM    974  O   ILE A 127     172.443 177.778 174.860  1.00  0.73           O
ATOM    975  CB  ILE A 127     172.434 176.777 177.954  1.00  0.73           C
ATOM    976  CG1 ILE A 127     171.194 176.252 177.238  1.00  0.73           C
ATOM    977  CG2 ILE A 127     172.073 177.914 178.881  1.00  0.73           C
ATOM    978  CD1 ILE A 127     171.468 175.086 176.338  1.00  0.73           C
ATOM    979  N   ASP A 128     173.010 179.499 176.180  1.00  0.73           N
ATOM    980  CA  ASP A 128     172.512 180.468 175.212  1.00  0.73           C
ATOM    981  C   ASP A 128     173.406 180.528 173.984  1.00  0.73           C
ATOM    982  O   ASP A 128     172.914 180.634 172.856  1.00  0.73           O
ATOM    983  CB  ASP A 128     172.397 181.838 175.864  1.00  0.73           C
ATOM    984  CG  ASP A 128     171.208 181.934 176.783  1.00  0.73           C
ATOM    985  OD1 ASP A 128     170.294 181.097 176.654  1.00  0.73           O
ATOM    986  OD2 ASP A 128     171.190 182.833 177.645  1.00  0.73           O
ATOM    987  N   ILE A 129     174.722 180.449 174.179  1.00  0.75           N
ATOM    988  CA  ILE A 129     175.635 180.411 173.042  1.00  0.75           C
ATOM    989  C   ILE A 129     175.354 179.192 172.177  1.00  0.75           C
ATOM    990  O   ILE A 129     175.322 179.280 170.942  1.00  0.75           O
ATOM    991  CB  ILE A 129     177.092 180.434 173.527  1.00  0.75           C
ATOM    992  CG1 ILE A 129     177.401 181.767 174.197  1.00  0.75           C
ATOM    993  CG2 ILE A 129     178.030 180.190 172.379  1.00  0.75           C
ATOM    994  CD1 ILE A 129     178.712 181.777 174.920  1.00  0.75           C
ATOM    995  N   GLN A 130     175.140 178.037 172.807  1.00  0.71           N
ATOM    996  CA  GLN A 130     174.809 176.847 172.032  1.00  0.71           C
ATOM    997  C   GLN A 130     173.493 177.022 171.290  1.00  0.71           C
ATOM    998  O   GLN A 130     173.424 176.801 170.076  1.00  0.71           O
ATOM    999  CB  GLN A 130     174.742 175.627 172.941  1.00  0.71           C
ATOM   1000  CG  GLN A 130     176.002 175.368 173.712  1.00  0.71           C
ATOM   1001  CD  GLN A 130     176.234 173.902 173.916  1.00  0.71           C
ATOM   1002  OE1 GLN A 130     176.017 173.101 173.011  1.00  0.71           O
ATOM   1003  NE2 GLN A 130     176.667 173.532 175.109  1.00  0.71           N
ATOM   1004  N   LEU A 131     172.442 177.431 172.001  1.00  0.72           N
ATOM   1005  CA  LEU A 131     171.129 177.610 171.398  1.00  0.72           C
ATOM   1006  C   LEU A 131     171.124 178.653 170.296  1.00  0.72           C
ATOM   1007  O   LEU A 131     170.201 178.666 169.480  1.00  0.72           O
ATOM   1008  CB  LEU A 131     170.114 178.009 172.463  1.00  0.72           C
ATOM   1009  CG  LEU A 131     169.370 176.871 173.143  1.00  0.72           C
ATOM   1010  CD1 LEU A 131     168.376 177.431 174.123  1.00  0.72           C
ATOM   1011  CD2 LEU A 131     168.676 176.027 172.113  1.00  0.72           C
ATOM   1012  N   HIS A 132     172.099 179.551 170.269  1.00  0.70           N
ATOM   1013  CA  HIS A 132     172.113 180.501 169.169  1.00  0.70           C
ATOM   1014  C   HIS A 132     172.931 179.993 167.992  1.00  0.70           C
ATOM   1015  O   HIS A 132     172.463 180.029 166.853  1.00  0.70           O
ATOM   1016  CB  HIS A 132     172.648 181.854 169.630  1.00  0.70           C
ATOM   1017  CG  HIS A 132     172.563 182.916 168.581  1.00  0.70           C
ATOM   1018  ND1 HIS A 132     171.372 183.493 168.200  1.00  0.70           N
ATOM   1019  CD2 HIS A 132     173.521 183.496 167.822  1.00  0.70           C
ATOM   1020  CE1 HIS A 132     171.602 184.388 167.257  1.00  0.70           C
ATOM   1021  NE2 HIS A 132     172.898 184.410 167.010  1.00  0.70           N
ATOM   1022  N   PHE A 133     174.141 179.504 168.242  1.00  0.71           N
ATOM   1023  CA  PHE A 133     175.048 179.236 167.135  1.00  0.71           C
ATOM   1024  C   PHE A 133     174.946 177.823 166.581  1.00  0.71           C
ATOM   1025  O   PHE A 133     175.150 177.633 165.379  1.00  0.71           O
ATOM   1026  CB  PHE A 133     176.486 179.518 167.564  1.00  0.71           C
ATOM   1027  CG  PHE A 133     176.783 180.975 167.742  1.00  0.71           C
ATOM   1028  CD1 PHE A 133     176.949 181.795 166.649  1.00  0.71           C
ATOM   1029  CD2 PHE A 133     176.888 181.525 169.001  1.00  0.71           C
ATOM   1030  CE1 PHE A 133     177.218 183.131 166.807  1.00  0.71           C
ATOM   1031  CE2 PHE A 133     177.159 182.861 169.162  1.00  0.71           C
ATOM   1032  CZ  PHE A 133     177.323 183.663 168.064  1.00  0.71           C
ATOM   1033  N   TYR A 134     174.631 176.821 167.400  1.00  0.73           N
ATOM   1034  CA  TYR A 134     174.659 175.439 166.942  1.00  0.73           C
ATOM   1035  C   TYR A 134     173.280 174.794 166.911  1.00  0.73           C
ATOM   1036  O   TYR A 134     172.848 174.318 165.861  1.00  0.73           O
ATOM   1037  CB  TYR A 134     175.613 174.635 167.822  1.00  0.73           C
ATOM   1038  CG  TYR A 134     177.027 175.131 167.729  1.00  0.73           C
ATOM   1039  CD1 TYR A 134     177.853 174.727 166.698  1.00  0.73           C
ATOM   1040  CD2 TYR A 134     177.529 176.019 168.655  1.00  0.73           C
ATOM   1041  CE1 TYR A 134     179.137 175.182 166.603  1.00  0.73           C
ATOM   1042  CE2 TYR A 134     178.810 176.480 168.567  1.00  0.73           C
ATOM   1043  CZ  TYR A 134     179.609 176.059 167.539  1.00  0.73           C
ATOM   1044  OH  TYR A 134     180.895 176.520 167.451  1.00  0.73           O
ATOM   1045  N   ILE A 135     172.573 174.761 168.030  1.00  0.73           N
ATOM   1046  CA  ILE A 135     171.217 174.228 168.050  1.00  0.73           C
ATOM   1047  C   ILE A 135     170.263 175.326 167.609  1.00  0.73           C
ATOM   1048  O   ILE A 135     170.259 176.417 168.184  1.00  0.73           O
ATOM   1049  CB  ILE A 135     170.858 173.716 169.450  1.00  0.73           C
ATOM   1050  CG1 ILE A 135     171.942 172.771 169.959  1.00  0.73           C
ATOM   1051  CG2 ILE A 135     169.526 173.012 169.423  1.00  0.73           C
ATOM   1052  CD1 ILE A 135     171.982 172.651 171.458  1.00  0.73           C
ATOM   1053  N   CYS A 136     169.459 175.045 166.589  1.00  0.74           N
ATOM   1054  CA  CYS A 136     168.522 176.014 166.014  1.00  0.74           C
ATOM   1055  C   CYS A 136     169.225 177.335 165.685  1.00  0.74           C
ATOM   1056  O   CYS A 136     168.946 178.393 166.246  1.00  0.74           O
ATOM   1057  CB  CYS A 136     167.297 176.204 166.922  1.00  0.74           C
ATOM   1058  SG  CYS A 136     167.421 177.249 168.399  1.00  0.74           S
ATOM   1059  N   ARG A 137     170.159 177.239 164.741  1.00  0.66           N
ATOM   1060  CA  ARG A 137     170.977 178.378 164.344  1.00  0.66           C
ATOM   1061  C   ARG A 137     170.111 179.544 163.895  1.00  0.66           C
ATOM   1062  O   ARG A 137     169.181 179.375 163.105  1.00  0.66           O
ATOM   1063  CB  ARG A 137     171.920 177.957 163.224  1.00  0.66           C
ATOM   1064  CG  ARG A 137     172.351 176.506 163.324  1.00  0.66           C
ATOM   1065  CD  ARG A 137     173.132 176.066 162.106  1.00  0.66           C
ATOM   1066  NE  ARG A 137     173.098 174.620 161.933  1.00  0.66           N
ATOM   1067  CZ  ARG A 137     172.062 173.953 161.442  1.00  0.66           C
ATOM   1068  NH1 ARG A 137     172.120 172.638 161.323  1.00  0.66           N
ATOM   1069  NH2 ARG A 137     170.968 174.596 161.069  1.00  0.66           N
ATOM   1070  N   CYS A 138     170.424 180.735 164.401  1.00  0.71           N
ATOM   1071  CA  CYS A 138     169.621 181.933 164.168  1.00  0.71           C
ATOM   1072  C   CYS A 138     170.298 182.912 163.220  1.00  0.71           C
ATOM   1073  O   CYS A 138     170.163 184.124 163.383  1.00  0.71           O
ATOM   1074  CB  CYS A 138     169.306 182.621 165.492  1.00  0.71           C
ATOM   1075  SG  CYS A 138     168.234 181.700 166.614  1.00  0.71           S
ATOM   1076  N   PHE A 139     171.039 182.431 162.225  1.00  0.69           N
ATOM   1077  CA  PHE A 139     171.653 183.338 161.263  1.00  0.69           C
ATOM   1078  C   PHE A 139     171.524 182.899 159.816  1.00  0.69           C
ATOM   1079  O   PHE A 139     171.832 183.700 158.932  1.00  0.69           O
ATOM   1080  CB  PHE A 139     173.138 183.533 161.585  1.00  0.69           C
ATOM   1081  CG  PHE A 139     173.874 182.256 161.824  1.00  0.69           C
ATOM   1082  CD1 PHE A 139     174.300 181.481 160.768  1.00  0.69           C
ATOM   1083  CD2 PHE A 139     174.137 181.828 163.105  1.00  0.69           C
ATOM   1084  CE1 PHE A 139     174.975 180.308 160.987  1.00  0.69           C
ATOM   1085  CE2 PHE A 139     174.814 180.656 163.327  1.00  0.69           C
ATOM   1086  CZ  PHE A 139     175.231 179.896 162.267  1.00  0.69           C
ATOM   1087  N   LEU A 140     171.099 181.680 159.537  1.00  0.66           N
ATOM   1088  CA  LEU A 140     170.953 181.246 158.158  1.00  0.66           C
ATOM   1089  C   LEU A 140     169.853 182.048 157.477  1.00  0.66           C
ATOM   1090  O   LEU A 140     168.775 182.221 158.053  1.00  0.66           O
ATOM   1091  CB  LEU A 140     170.624 179.760 158.098  1.00  0.66           C
ATOM   1092  CG  LEU A 140     171.486 178.838 158.948  1.00  0.66           C
ATOM   1093  CD1 LEU A 140     170.970 177.426 158.849  1.00  0.66           C
ATOM   1094  CD2 LEU A 140     172.919 178.906 158.489  1.00  0.66           C
ATOM   1095  N   PRO A 141     170.082 182.558 156.273  1.00  0.67           N
ATOM   1096  CA  PRO A 141     169.000 183.228 155.549  1.00  0.67           C
ATOM   1097  C   PRO A 141     167.918 182.235 155.170  1.00  0.67           C
ATOM   1098  O   PRO A 141     168.201 181.110 154.754  1.00  0.67           O
ATOM   1099  CB  PRO A 141     169.699 183.797 154.311  1.00  0.67           C
ATOM   1100  CG  PRO A 141     171.147 183.813 154.661  1.00  0.67           C
ATOM   1101  CD  PRO A 141     171.355 182.636 155.550  1.00  0.67           C
ATOM   1102  N   VAL A 142     166.668 182.661 155.318  1.00  0.63           N
ATOM   1103  CA  VAL A 142     165.520 181.795 155.094  1.00  0.63           C
ATOM   1104  C   VAL A 142     164.416 182.608 154.437  1.00  0.63           C
ATOM   1105  O   VAL A 142     164.295 183.817 154.655  1.00  0.63           O
ATOM   1106  CB  VAL A 142     165.031 181.158 156.413  1.00  0.63           C
ATOM   1107  CG1 VAL A 142     164.492 182.222 157.351  1.00  0.63           C
ATOM   1108  CG2 VAL A 142     163.992 180.089 156.144  1.00  0.63           C
ATOM   1109  N   SER A 143     163.616 181.940 153.612  1.00  0.65           N
ATOM   1110  CA  SER A 143     162.500 182.606 152.959  1.00  0.65           C
ATOM   1111  C   SER A 143     161.355 182.809 153.942  1.00  0.65           C
ATOM   1112  O   SER A 143     161.216 182.082 154.927  1.00  0.65           O
ATOM   1113  CB  SER A 143     162.023 181.796 151.756  1.00  0.65           C
ATOM   1114  OG  SER A 143     162.821 182.064 150.616  1.00  0.65           O
ATOM   1115  N   SER A 144     160.527 183.816 153.660  1.00  0.65           N
ATOM   1116  CA  SER A 144     159.451 184.169 154.579  1.00  0.65           C
ATOM   1117  C   SER A 144     158.452 183.034 154.744  1.00  0.65           C
ATOM   1118  O   SER A 144     157.878 182.865 155.826  1.00  0.65           O
ATOM   1119  CB  SER A 144     158.737 185.426 154.089  1.00  0.65           C
ATOM   1120  OG  SER A 144     158.155 185.211 152.816  1.00  0.65           O
ATOM   1121  N   SER A 145     158.237 182.243 153.697  1.00  0.67           N
ATOM   1122  CA  SER A 145     157.270 181.155 153.730  1.00  0.67           C
ATOM   1123  C   SER A 145     157.838 179.879 154.321  1.00  0.67           C
ATOM   1124  O   SER A 145     157.311 178.796 154.045  1.00  0.67           O
ATOM   1125  CB  SER A 145     156.743 180.877 152.321  1.00  0.67           C
ATOM   1126  OG  SER A 145     157.603 179.991 151.629  1.00  0.67           O
ATOM   1127  N   ASP A 146     158.902 179.972 155.114  1.00  0.64           N
ATOM   1128  CA  ASP A 146     159.578 178.793 155.636  1.00  0.64           C
ATOM   1129  C   ASP A 146     159.913 178.980 157.107  1.00  0.64           C
ATOM   1130  O   ASP A 146     161.028 178.695 157.550  1.00  0.64           O
ATOM   1131  CB  ASP A 146     160.835 178.485 154.826  1.00  0.64           C
ATOM   1132  CG  ASP A 146     161.260 177.039 154.939  1.00  0.64           C
ATOM   1133  OD1 ASP A 146     161.854 176.664 155.969  1.00  0.64           O
ATOM   1134  OD2 ASP A 146     160.995 176.271 153.992  1.00  0.64           O
ATOM   1135  N   MET A 147     158.958 179.477 157.886  1.00  0.58           N
ATOM   1136  CA  MET A 147     159.124 179.586 159.327  1.00  0.58           C
ATOM   1137  C   MET A 147     158.255 178.603 160.096  1.00  0.58           C
ATOM   1138  O   MET A 147     158.314 178.572 161.331  1.00  0.58           O
ATOM   1139  CB  MET A 147     158.823 181.016 159.784  1.00  0.58           C
ATOM   1140  CG  MET A 147     159.903 182.016 159.425  1.00  0.58           C
ATOM   1141  SD  MET A 147     161.545 181.453 159.899  1.00  0.58           S
ATOM   1142  CE  MET A 147     161.339 181.237 161.662  1.00  0.58           C
ATOM   1143  N   ILE A 148     157.481 177.775 159.401  1.00  0.57           N
ATOM   1144  CA  ILE A 148     156.482 176.921 160.031  1.00  0.57           C
ATOM   1145  C   ILE A 148     157.103 175.587 160.427  1.00  0.57           C
ATOM   1146  O   ILE A 148     157.129 175.219 161.613  1.00  0.57           O
ATOM   1147  CB  ILE A 148     155.288 176.719 159.084  1.00  0.57           C
ATOM   1148  CG1 ILE A 148     154.807 178.068 158.537  1.00  0.57           C
ATOM   1149  CG2 ILE A 148     154.172 175.978 159.784  1.00  0.57           C
ATOM   1150  CD1 ILE A 148     154.633 179.153 159.580  1.00  0.57           C
ATOM   1151  N   ARG A 149     157.597 174.849 159.429  1.00  0.60           N
ATOM   1152  CA  ARG A 149     158.300 173.603 159.709  1.00  0.60           C
ATOM   1153  C   ARG A 149     159.447 173.836 160.679  1.00  0.60           C
ATOM   1154  O   ARG A 149     159.704 173.012 161.568  1.00  0.60           O
ATOM   1155  CB  ARG A 149     158.811 172.992 158.406  1.00  0.60           C
ATOM   1156  CG  ARG A 149     159.402 171.605 158.558  1.00  0.60           C
ATOM   1157  CD  ARG A 149     160.014 171.124 157.252  1.00  0.60           C
ATOM   1158  NE  ARG A 149     161.262 171.814 156.935  1.00  0.60           N
ATOM   1159  CZ  ARG A 149     161.399 172.708 155.960  1.00  0.60           C
ATOM   1160  NH1 ARG A 149     162.574 173.283 155.746  1.00  0.60           N
ATOM   1161  NH2 ARG A 149     160.362 173.028 155.198  1.00  0.60           N
ATOM   1162  N   ASN A 150     160.141 174.966 160.527  1.00  0.66           N
ATOM   1163  CA  ASN A 150     161.241 175.288 161.427  1.00  0.66           C
ATOM   1164  C   ASN A 150     160.750 175.475 162.854  1.00  0.66           C
ATOM   1165  O   ASN A 150     161.390 175.005 163.800  1.00  0.66           O
ATOM   1166  CB  ASN A 150     161.971 176.536 160.939  1.00  0.66           C
ATOM   1167  CG  ASN A 150     162.931 176.240 159.812  1.00  0.66           C
ATOM   1168  OD1 ASN A 150     162.751 176.707 158.690  1.00  0.66           O
ATOM   1169  ND2 ASN A 150     163.959 175.457 160.104  1.00  0.66           N
ATOM   1170  N   ALA A 151     159.608 176.146 163.032  1.00  0.68           N
ATOM   1171  CA  ALA A 151     159.062 176.318 164.376  1.00  0.68           C
ATOM   1172  C   ALA A 151     158.699 174.976 165.003  1.00  0.68           C
ATOM   1173  O   ALA A 151     158.960 174.741 166.192  1.00  0.68           O
ATOM   1174  CB  ALA A 151     157.845 177.239 164.334  1.00  0.68           C
ATOM   1175  N   ASN A 152     158.106 174.079 164.216  1.00  0.67           N
ATOM   1176  CA  ASN A 152     157.703 172.781 164.752  1.00  0.67           C
ATOM   1177  C   ASN A 152     158.920 171.963 165.187  1.00  0.67           C
ATOM   1178  O   ASN A 152     158.977 171.423 166.310  1.00  0.67           O
ATOM   1179  CB  ASN A 152     156.904 172.041 163.690  1.00  0.67           C
ATOM   1180  CG  ASN A 152     155.750 172.862 163.179  1.00  0.67           C
ATOM   1181  OD1 ASN A 152     155.106 173.580 163.938  1.00  0.67           O
ATOM   1182  ND2 ASN A 152     155.485 172.770 161.883  1.00  0.67           N
ATOM   1183  N   LEU A 153     159.912 171.864 164.300  1.00  0.70           N
ATOM   1184  CA  LEU A 153     161.139 171.165 164.652  1.00  0.70           C
ATOM   1185  C   LEU A 153     161.828 171.821 165.836  1.00  0.70           C
ATOM   1186  O   LEU A 153     162.455 171.131 166.643  1.00  0.70           O
ATOM   1187  CB  LEU A 153     162.070 171.107 163.447  1.00  0.70           C
ATOM   1188  CG  LEU A 153     161.496 170.281 162.301  1.00  0.70           C
ATOM   1189  CD1 LEU A 153     162.329 170.437 161.046  1.00  0.70           C
ATOM   1190  CD2 LEU A 153     161.392 168.822 162.707  1.00  0.70           C
ATOM   1191  N   GLY A 154     161.719 173.143 165.968  1.00  0.76           N
ATOM   1192  CA  GLY A 154     162.287 173.801 167.129  1.00  0.76           C
ATOM   1193  C   GLY A 154     161.613 173.376 168.416  1.00  0.76           C
ATOM   1194  O   GLY A 154     162.276 173.169 169.438  1.00  0.76           O
ATOM   1195  N   TYR A 155     160.287 173.249 168.388  1.00  0.65           N
ATOM   1196  CA  TYR A 155     159.591 172.753 169.569  1.00  0.65           C
ATOM   1197  C   TYR A 155     160.121 171.386 169.970  1.00  0.65           C
ATOM   1198  O   TYR A 155     160.414 171.137 171.148  1.00  0.65           O
ATOM   1199  CB  TYR A 155     158.086 172.676 169.334  1.00  0.65           C
ATOM   1200  CG  TYR A 155     157.361 172.089 170.522  1.00  0.65           C
ATOM   1201  CD1 TYR A 155     157.182 172.826 171.680  1.00  0.65           C
ATOM   1202  CD2 TYR A 155     156.881 170.792 170.498  1.00  0.65           C
ATOM   1203  CE1 TYR A 155     156.533 172.294 172.772  1.00  0.65           C
ATOM   1204  CE2 TYR A 155     156.230 170.253 171.587  1.00  0.65           C
ATOM   1205  CZ  TYR A 155     156.061 171.009 172.719  1.00  0.65           C
ATOM   1206  OH  TYR A 155     155.416 170.478 173.805  1.00  0.65           O
ATOM   1207  N   TYR A 156     160.262 170.485 168.997  1.00  0.69           N
ATOM   1208  CA  TYR A 156     160.723 169.140 169.347  1.00  0.69           C
ATOM   1209  C   TYR A 156     162.163 169.151 169.855  1.00  0.69           C
ATOM   1210  O   TYR A 156     162.488 168.476 170.844  1.00  0.69           O
ATOM   1211  CB  TYR A 156     160.572 168.203 168.156  1.00  0.69           C
ATOM   1212  CG  TYR A 156     159.194 167.611 168.076  1.00  0.69           C
ATOM   1213  CD1 TYR A 156     158.609 167.035 169.188  1.00  0.69           C
ATOM   1214  CD2 TYR A 156     158.469 167.647 166.899  1.00  0.69           C
ATOM   1215  CE1 TYR A 156     157.347 166.502 169.129  1.00  0.69           C
ATOM   1216  CE2 TYR A 156     157.207 167.115 166.832  1.00  0.69           C
ATOM   1217  CZ  TYR A 156     156.651 166.544 167.950  1.00  0.69           C
ATOM   1218  OH  TYR A 156     155.388 166.010 167.886  1.00  0.69           O
ATOM   1219  N   LYS A 157     163.036 169.909 169.188  1.00  0.76           N
ATOM   1220  CA  LYS A 157     164.409 170.095 169.640  1.00  0.76           C
ATOM   1221  C   LYS A 157     164.457 170.484 171.106  1.00  0.76           C
ATOM   1222  O   LYS A 157     165.129 169.838 171.915  1.00  0.76           O
ATOM   1223  CB  LYS A 157     165.083 171.184 168.810  1.00  0.76           C
ATOM   1224  CG  LYS A 157     166.017 170.721 167.733  1.00  0.76           C
ATOM   1225  CD  LYS A 157     166.334 171.896 166.842  1.00  0.76           C
ATOM   1226  CE  LYS A 157     167.204 171.503 165.681  1.00  0.76           C
ATOM   1227  NZ  LYS A 157     167.273 172.607 164.692  1.00  0.76           N
ATOM   1228  N   LEU A 158     163.763 171.568 171.457  1.00  0.77           N
ATOM   1229  CA  LEU A 158     163.881 172.108 172.805  1.00  0.77           C
ATOM   1230  C   LEU A 158     163.272 171.168 173.833  1.00  0.77           C
ATOM   1231  O   LEU A 158     163.810 171.013 174.937  1.00  0.77           O
ATOM   1232  CB  LEU A 158     163.227 173.481 172.877  1.00  0.77           C
ATOM   1233  CG  LEU A 158     163.874 174.497 171.943  1.00  0.77           C
ATOM   1234  CD1 LEU A 158     163.190 175.838 172.056  1.00  0.77           C
ATOM   1235  CD2 LEU A 158     165.342 174.616 172.255  1.00  0.77           C
ATOM   1236  N   GLU A 159     162.157 170.525 173.491  1.00  0.73           N
ATOM   1237  CA  GLU A 159     161.551 169.578 174.416  1.00  0.73           C
ATOM   1238  C   GLU A 159     162.515 168.444 174.745  1.00  0.73           C
ATOM   1239  O   GLU A 159     162.725 168.104 175.917  1.00  0.73           O
ATOM   1240  CB  GLU A 159     160.254 169.051 173.809  1.00  0.73           C
ATOM   1241  CG  GLU A 159     159.443 168.130 174.682  1.00  0.73           C
ATOM   1242  CD  GLU A 159     158.635 167.153 173.855  1.00  0.73           C
ATOM   1243  OE1 GLU A 159     157.893 166.338 174.435  1.00  0.73           O
ATOM   1244  OE2 GLU A 159     158.748 167.199 172.613  1.00  0.73           O
ATOM   1245  N   PHE A 160     163.161 167.879 173.727  1.00  0.76           N
ATOM   1246  CA  PHE A 160     164.045 166.756 174.010  1.00  0.76           C
ATOM   1247  C   PHE A 160     165.380 167.181 174.609  1.00  0.76           C
ATOM   1248  O   PHE A 160     165.999 166.391 175.325  1.00  0.76           O
ATOM   1249  CB  PHE A 160     164.252 165.928 172.751  1.00  0.76           C
ATOM   1250  CG  PHE A 160     163.243 164.840 172.599  1.00  0.76           C
ATOM   1251  CD1 PHE A 160     163.249 163.761 173.455  1.00  0.76           C
ATOM   1252  CD2 PHE A 160     162.269 164.912 171.630  1.00  0.76           C
ATOM   1253  CE1 PHE A 160     162.320 162.763 173.332  1.00  0.76           C
ATOM   1254  CE2 PHE A 160     161.338 163.915 171.504  1.00  0.76           C
ATOM   1255  CZ  PHE A 160     161.363 162.841 172.358  1.00  0.76           C
ATOM   1256  N   LEU A 161     165.829 168.412 174.368  1.00  0.81           N
ATOM   1257  CA  LEU A 161     166.998 168.910 175.089  1.00  0.81           C
ATOM   1258  C   LEU A 161     166.699 169.055 176.572  1.00  0.81           C
ATOM   1259  O   LEU A 161     167.502 168.653 177.424  1.00  0.81           O
ATOM   1260  CB  LEU A 161     167.449 170.244 174.510  1.00  0.81           C
ATOM   1261  CG  LEU A 161     168.671 170.198 173.610  1.00  0.81           C
ATOM   1262  CD1 LEU A 161     168.391 169.337 172.409  1.00  0.81           C
ATOM   1263  CD2 LEU A 161     169.015 171.599 173.186  1.00  0.81           C
ATOM   1264  N   LYS A 162     165.555 169.654 176.903  1.00  0.77           N
ATOM   1265  CA  LYS A 162     165.144 169.702 178.297  1.00  0.77           C
ATOM   1266  C   LYS A 162     165.043 168.303 178.880  1.00  0.77           C
ATOM   1267  O   LYS A 162     165.322 168.104 180.065  1.00  0.77           O
ATOM   1268  CB  LYS A 162     163.813 170.436 178.425  1.00  0.77           C
ATOM   1269  CG  LYS A 162     163.429 170.783 179.841  1.00  0.77           C
ATOM   1270  CD  LYS A 162     162.128 171.557 179.866  1.00  0.77           C
ATOM   1271  CE  LYS A 162     161.773 171.986 181.274  1.00  0.77           C
ATOM   1272  NZ  LYS A 162     161.405 170.826 182.131  1.00  0.77           N
ATOM   1273  N   SER A 163     164.660 167.322 178.061  1.00  0.80           N
ATOM   1274  CA  SER A 163     164.629 165.941 178.534  1.00  0.80           C
ATOM   1275  C   SER A 163     166.027 165.425 178.852  1.00  0.80           C
ATOM   1276  O   SER A 163     166.235 164.760 179.871  1.00  0.80           O
ATOM   1277  CB  SER A 163     163.963 165.046 177.498  1.00  0.80           C
ATOM   1278  OG  SER A 163     164.000 163.699 177.924  1.00  0.80           O
ATOM   1279  N   ILE A 164     166.992 165.693 177.970  1.00  0.79           N
ATOM   1280  CA  ILE A 164     168.377 165.295 178.229  1.00  0.79           C
ATOM   1281  C   ILE A 164     168.865 165.897 179.534  1.00  0.79           C
ATOM   1282  O   ILE A 164     169.567 165.247 180.316  1.00  0.79           O
ATOM   1283  CB  ILE A 164     169.292 165.710 177.062  1.00  0.79           C
ATOM   1284  CG1 ILE A 164     169.218 164.707 175.921  1.00  0.79           C
ATOM   1285  CG2 ILE A 164     170.723 165.838 177.529  1.00  0.79           C
ATOM   1286  CD1 ILE A 164     170.044 165.106 174.737  1.00  0.79           C
ATOM   1287  N   LEU A 165     168.499 167.148 179.789  1.00  0.80           N
ATOM   1288  CA  LEU A 165     169.023 167.838 180.960  1.00  0.80           C
ATOM   1289  C   LEU A 165     168.359 167.355 182.245  1.00  0.80           C
ATOM   1290  O   LEU A 165     169.043 167.073 183.234  1.00  0.80           O
ATOM   1291  CB  LEU A 165     168.851 169.345 180.794  1.00  0.80           C
ATOM   1292  CG  LEU A 165     169.438 170.206 181.903  1.00  0.80           C
ATOM   1293  CD1 LEU A 165     170.927 169.982 181.999  1.00  0.80           C
ATOM   1294  CD2 LEU A 165     169.142 171.658 181.616  1.00  0.80           C
ATOM   1295  N   THR A 166     167.029 167.242 182.250  1.00  0.79           N
ATOM   1296  CA  THR A 166     166.318 166.945 183.490  1.00  0.79           C
ATOM   1297  C   THR A 166     166.412 165.476 183.885  1.00  0.79           C
ATOM   1298  O   THR A 166     166.291 165.153 185.071  1.00  0.79           O
ATOM   1299  CB  THR A 166     164.849 167.361 183.376  1.00  0.79           C
ATOM   1300  OG1 THR A 166     164.243 167.324 184.672  1.00  0.79           O
ATOM   1301  CG2 THR A 166     164.089 166.429 182.459  1.00  0.79           C
ATOM   1302  N   GLY A 167     166.621 164.580 182.927  1.00  0.83           N
ATOM   1303  CA  GLY A 167     166.785 163.174 183.224  1.00  0.83           C
ATOM   1304  C   GLY A 167     165.538 162.322 183.148  1.00  0.83           C
ATOM   1305  O   GLY A 167     165.530 161.226 183.716  1.00  0.83           O
ATOM   1306  N   GLN A 168     164.488 162.781 182.472  1.00  0.72           N
ATOM   1307  CA  GLN A 168     163.272 161.995 182.328  1.00  0.72           C
ATOM   1308  C   GLN A 168     162.619 162.304 180.990  1.00  0.72           C
ATOM   1309  O   GLN A 168     162.549 163.464 180.576  1.00  0.72           O
ATOM   1310  CB  GLN A 168     162.293 162.263 183.475  1.00  0.72           C
ATOM   1311  CG  GLN A 168     161.724 163.666 183.504  1.00  0.72           C
ATOM   1312  CD  GLN A 168     160.459 163.757 184.328  1.00  0.72           C
ATOM   1313  OE1 GLN A 168     160.292 163.034 185.310  1.00  0.72           O
ATOM   1314  NE2 GLN A 168     159.556 164.645 183.930  1.00  0.72           N
ATOM   1315  N   SER A 169     162.153 161.255 180.314  1.00  0.71           N
ATOM   1316  CA  SER A 169     161.608 161.395 178.975  1.00  0.71           C
ATOM   1317  C   SER A 169     160.382 162.304 178.985  1.00  0.71           C
ATOM   1318  O   SER A 169     159.748 162.493 180.024  1.00  0.71           O
ATOM   1319  CB  SER A 169     161.247 160.024 178.409  1.00  0.71           C
ATOM   1320  OG  SER A 169     162.392 159.386 177.872  1.00  0.71           O
ATOM   1321  N   PRO A 170     160.038 162.887 177.837  1.00 30.00           N
ATOM   1322  CA  PRO A 170     158.870 163.771 177.783  1.00 30.00           C
ATOM   1323  C   PRO A 170     157.594 163.035 178.151  1.00 30.00           C
ATOM   1324  O   PRO A 170     157.411 161.864 177.817  1.00 30.00           O
ATOM   1325  CB  PRO A 170     158.843 164.229 176.325  1.00 30.00           C
ATOM   1326  CG  PRO A 170     160.213 164.055 175.849  1.00 30.00           C
ATOM   1327  CD  PRO A 170     160.756 162.863 176.556  1.00 30.00           C
ATOM   1328  N   ALA A 171     156.705 163.744 178.844  1.00 30.00           N
ATOM   1329  CA  ALA A 171     155.462 163.136 179.305  1.00 30.00           C
ATOM   1330  C   ALA A 171     154.595 162.694 178.132  1.00 30.00           C
ATOM   1331  O   ALA A 171     154.317 161.503 177.957  1.00 30.00           O
ATOM   1332  CB  ALA A 171     154.708 164.119 180.199  1.00 30.00           C
ATOM   1333  N   ASN A 172     154.168 163.646 177.310  1.00 30.00           N
ATOM   1334  CA  ASN A 172     153.191 163.401 176.252  1.00 30.00           C
ATOM   1335  C   ASN A 172     153.924 163.301 174.919  1.00 30.00           C
ATOM   1336  O   ASN A 172     154.137 164.300 174.234  1.00 30.00           O
ATOM   1337  CB  ASN A 172     152.149 164.510 176.232  1.00 30.00           C
ATOM   1338  CG  ASN A 172     150.748 163.983 176.064  1.00 30.00           C
ATOM   1339  OD1 ASN A 172     150.536 162.965 175.415  1.00 30.00           O
ATOM   1340  ND2 ASN A 172     149.779 164.675 176.650  1.00 30.00           N
ATOM   1341  N   PHE A 173     154.302 162.081 174.543  1.00 30.00           N
ATOM   1342  CA  PHE A 173     154.995 161.877 173.273  1.00 30.00           C
ATOM   1343  C   PHE A 173     154.884 160.419 172.865  1.00 30.00           C
ATOM   1344  O   PHE A 173     155.371 159.539 173.580  1.00 30.00           O
ATOM   1345  CB  PHE A 173     156.457 162.289 173.378  1.00 30.00           C
ATOM   1346  CG  PHE A 173     157.192 162.248 172.072  1.00 30.00           C
ATOM   1347  CD1 PHE A 173     157.107 163.302 171.185  1.00 30.00           C
ATOM   1348  CD2 PHE A 173     157.971 161.159 171.735  1.00 30.00           C
ATOM   1349  CE1 PHE A 173     157.783 163.267 169.987  1.00 30.00           C
ATOM   1350  CE2 PHE A 173     158.648 161.123 170.537  1.00 30.00           C
ATOM   1351  CZ  PHE A 173     158.552 162.178 169.664  1.00 30.00           C
ATOM   1352  N   CYS A 174     154.249 160.169 171.723  1.00 30.00           N
ATOM   1353  CA  CYS A 174     154.237 158.863 171.076  1.00 30.00           C
ATOM   1354  C   CYS A 174     154.902 159.026 169.721  1.00 30.00           C
ATOM   1355  O   CYS A 174     154.421 159.799 168.887  1.00 30.00           O
ATOM   1356  CB  CYS A 174     152.811 158.333 170.921  1.00 30.00           C
ATOM   1357  SG  CYS A 174     152.689 156.572 170.543  1.00 30.00           S
ATOM   1358  N   PHE A 175     156.010 158.313 169.506  1.00 30.00           N
ATOM   1359  CA  PHE A 175     156.815 158.549 168.312  1.00 30.00           C
ATOM   1360  C   PHE A 175     156.011 158.285 167.047  1.00 30.00           C
ATOM   1361  O   PHE A 175     155.912 159.148 166.168  1.00 30.00           O
ATOM   1362  CB  PHE A 175     158.076 157.692 168.337  1.00 30.00           C
ATOM   1363  CG  PHE A 175     159.066 158.067 167.282  1.00 30.00           C
ATOM   1364  CD1 PHE A 175     159.587 159.342 167.234  1.00 30.00           C
ATOM   1365  CD2 PHE A 175     159.467 157.155 166.334  1.00 30.00           C
ATOM   1366  CE1 PHE A 175     160.491 159.696 166.263  1.00 30.00           C
ATOM   1367  CE2 PHE A 175     160.372 157.503 165.364  1.00 30.00           C
ATOM   1368  CZ  PHE A 175     160.883 158.777 165.328  1.00 30.00           C
ATOM   1369  N   LYS A 176     155.435 157.094 166.931  1.00 30.00           N
ATOM   1370  CA  LYS A 176     154.463 156.863 165.876  1.00 30.00           C
ATOM   1371  C   LYS A 176     153.284 157.812 166.052  1.00 30.00           C
ATOM   1372  O   LYS A 176     152.965 158.235 167.167  1.00 30.00           O
ATOM   1373  CB  LYS A 176     153.988 155.413 165.892  1.00 30.00           C
ATOM   1374  CG  LYS A 176     155.109 154.398 165.979  1.00 30.00           C
ATOM   1375  CD  LYS A 176     154.589 153.046 166.431  1.00 30.00           C
ATOM   1376  CE  LYS A 176     154.087 153.102 167.863  1.00 30.00           C
ATOM   1377  NZ  LYS A 176     155.194 153.319 168.832  1.00 30.00           N
ATOM   1378  N   SER A 177     152.661 158.171 164.927  1.00 30.00           N
ATOM   1379  CA  SER A 177     151.566 159.137 164.855  1.00 30.00           C
ATOM   1380  C   SER A 177     152.074 160.559 165.058  1.00 30.00           C
ATOM   1381  O   SER A 177     151.317 161.521 164.906  1.00 30.00           O
ATOM   1382  CB  SER A 177     150.466 158.817 165.869  1.00 30.00           C
ATOM   1383  OG  SER A 177     150.814 159.306 167.150  1.00 30.00           O
ATOM   1384  N   MET A 178     153.347 160.700 165.395  1.00 30.00           N
ATOM   1385  CA  MET A 178     154.057 161.968 165.365  1.00 30.00           C
ATOM   1386  C   MET A 178     155.272 161.812 164.462  1.00 30.00           C
ATOM   1387  O   MET A 178     155.473 160.769 163.836  1.00 30.00           O
ATOM   1388  CB  MET A 178     154.468 162.414 166.770  1.00 30.00           C
ATOM   1389  CG  MET A 178     153.307 162.775 167.674  1.00 30.00           C
ATOM   1390  SD  MET A 178     153.809 162.891 169.399  1.00 30.00           S
ATOM   1391  CE  MET A 178     152.297 162.428 170.231  1.00 30.00           C
ATOM   1392  N   TRP A 179     156.080 162.864 164.394  1.00 30.00           N
ATOM   1393  CA  TRP A 179     157.296 162.842 163.593  1.00 30.00           C
ATOM   1394  C   TRP A 179     157.005 162.541 162.125  1.00 30.00           C
ATOM   1395  O   TRP A 179     156.916 163.449 161.301  1.00 30.00           O
ATOM   1396  CB  TRP A 179     158.283 161.815 164.153  1.00 30.00           C
ATOM   1397  CG  TRP A 179     159.543 161.755 163.384  1.00 30.00           C
ATOM   1398  CD1 TRP A 179     159.949 160.756 162.558  1.00 30.00           C
ATOM   1399  CD2 TRP A 179     160.565 162.749 163.349  1.00 30.00           C
ATOM   1400  NE1 TRP A 179     161.167 161.063 162.012  1.00 30.00           N
ATOM   1401  CE2 TRP A 179     161.567 162.285 162.483  1.00 30.00           C
ATOM   1402  CE3 TRP A 179     160.732 163.987 163.970  1.00 30.00           C
ATOM   1403  CZ2 TRP A 179     162.717 163.012 162.222  1.00 30.00           C
ATOM   1404  CZ3 TRP A 179     161.870 164.706 163.710  1.00 30.00           C
ATOM   1405  CH2 TRP A 179     162.850 164.219 162.844  1.00 30.00           C
ATOM   1406  N   THR A 241     196.237 181.843 161.833  1.00 30.00           N
ATOM   1407  CA  THR A 241     195.248 180.981 162.465  1.00 30.00           C
ATOM   1408  C   THR A 241     195.837 179.612 162.773  1.00 30.00           C
ATOM   1409  O   THR A 241     195.219 178.804 163.463  1.00 30.00           O
ATOM   1410  CB  THR A 241     194.007 180.807 161.580  1.00 30.00           C
ATOM   1411  OG1 THR A 241     193.030 180.024 162.276  1.00 30.00           O
ATOM   1412  CG2 THR A 241     194.380 180.111 160.284  1.00 30.00           C
ATOM   1413  N   LYS A 242     197.038 179.357 162.259  1.00 30.00           N
ATOM   1414  CA  LYS A 242     197.716 178.079 162.464  1.00 30.00           C
ATOM   1415  C   LYS A 242     198.284 178.058 163.875  1.00 30.00           C
ATOM   1416  O   LYS A 242     199.430 178.438 164.116  1.00 30.00           O
ATOM   1417  CB  LYS A 242     198.805 177.874 161.420  1.00 30.00           C
ATOM   1418  CG  LYS A 242     199.540 179.145 161.043  1.00 30.00           C
ATOM   1419  CD  LYS A 242     200.646 178.868 160.043  1.00 30.00           C
ATOM   1420  CE  LYS A 242     201.465 180.119 159.779  1.00 30.00           C
ATOM   1421  NZ  LYS A 242     200.599 181.283 159.445  1.00 30.00           N
ATOM   1422  N   ALA A 243     197.466 177.605 164.822  1.00 30.00           N
ATOM   1423  CA  ALA A 243     197.894 177.469 166.207  1.00 30.00           C
ATOM   1424  C   ALA A 243     196.903 176.571 166.929  1.00 30.00           C
ATOM   1425  O   ALA A 243     195.697 176.827 166.898  1.00 30.00           O
ATOM   1426  CB  ALA A 243     197.989 178.830 166.897  1.00 30.00           C
ATOM   1427  N   ASP A 244     197.412 175.529 167.576  1.00 30.00           N
ATOM   1428  CA  ASP A 244     196.562 174.534 168.202  1.00 30.00           C
ATOM   1429  C   ASP A 244     195.913 175.084 169.470  1.00 30.00           C
ATOM   1430  O   ASP A 244     196.195 176.196 169.921  1.00 30.00           O
ATOM   1431  CB  ASP A 244     197.371 173.284 168.531  1.00 30.00           C
ATOM   1432  CG  ASP A 244     198.645 173.602 169.290  1.00 30.00           C
ATOM   1433  OD1 ASP A 244     199.438 172.674 169.550  1.00 30.00           O
ATOM   1434  OD2 ASP A 244     198.861 174.786 169.621  1.00 30.00           O
ATOM   1435  N   TYR A 245     195.027 174.274 170.044  1.00 30.00           N
ATOM   1436  CA  TYR A 245     194.405 174.559 171.326  1.00 30.00           C
ATOM   1437  C   TYR A 245     194.652 173.472 172.357  1.00 30.00           C
ATOM   1438  O   TYR A 245     194.204 173.618 173.498  1.00 30.00           O
ATOM   1439  CB  TYR A 245     192.890 174.737 171.166  1.00 30.00           C
ATOM   1440  CG  TYR A 245     192.462 176.051 170.566  1.00 30.00           C
ATOM   1441  CD1 TYR A 245     192.423 176.224 169.195  1.00 30.00           C
ATOM   1442  CD2 TYR A 245     192.078 177.110 171.370  1.00 30.00           C
ATOM   1443  CE1 TYR A 245     192.027 177.413 168.643  1.00 30.00           C
ATOM   1444  CE2 TYR A 245     191.680 178.305 170.825  1.00 30.00           C
ATOM   1445  CZ  TYR A 245     191.657 178.451 169.460  1.00 30.00           C
ATOM   1446  OH  TYR A 245     191.262 179.644 168.906  1.00 30.00           O
ATOM   1447  N   CYS A 246     195.351 172.394 171.986  1.00 30.00           N
ATOM   1448  CA  CYS A 246     195.445 171.210 172.835  1.00 30.00           C
ATOM   1449  C   CYS A 246     195.916 171.542 174.241  1.00 30.00           C
ATOM   1450  O   CYS A 246     195.610 170.809 175.189  1.00 30.00           O
ATOM   1451  CB  CYS A 246     196.385 170.190 172.196  1.00 30.00           C
ATOM   1452  SG  CYS A 246     195.981 169.771 170.491  1.00 30.00           S
ATOM   1453  N   GLY A 247     196.662 172.633 174.398  1.00 30.00           N
ATOM   1454  CA  GLY A 247     197.029 173.074 175.728  1.00 30.00           C
ATOM   1455  C   GLY A 247     195.826 173.397 176.587  1.00 30.00           C
ATOM   1456  O   GLY A 247     195.832 173.136 177.790  1.00 30.00           O
ATOM   1457  N   LEU A 248     194.772 173.947 175.982  1.00 30.00           N
ATOM   1458  CA  LEU A 248     193.580 174.287 176.751  1.00 30.00           C
ATOM   1459  C   LEU A 248     192.856 173.039 177.231  1.00 30.00           C
ATOM   1460  O   LEU A 248     192.417 172.975 178.383  1.00 30.00           O
ATOM   1461  CB  LEU A 248     192.646 175.155 175.917  1.00 30.00           C
ATOM   1462  CG  LEU A 248     191.377 175.580 176.646  1.00 30.00           C
ATOM   1463  CD1 LEU A 248     191.737 176.267 177.944  1.00 30.00           C
ATOM   1464  CD2 LEU A 248     190.542 176.494 175.776  1.00 30.00           C
ATOM   1465  N   LEU A 249     192.721 172.037 176.362  1.00 30.00           N
ATOM   1466  CA  LEU A 249     192.051 170.802 176.752  1.00 30.00           C
ATOM   1467  C   LEU A 249     192.857 170.047 177.796  1.00 30.00           C
ATOM   1468  O   LEU A 249     192.320 169.632 178.828  1.00 30.00           O
ATOM   1469  CB  LEU A 249     191.817 169.922 175.530  1.00 30.00           C
ATOM   1470  CG  LEU A 249     190.995 170.538 174.411  1.00 30.00           C
ATOM   1471  CD1 LEU A 249     191.064 169.649 173.194  1.00 30.00           C
ATOM   1472  CD2 LEU A 249     189.567 170.723 174.866  1.00 30.00           C
ATOM   1473  N   LEU A 250     194.150 169.849 177.542  1.00 30.00           N
ATOM   1474  CA  LEU A 250     194.963 169.082 178.477  1.00 30.00           C
ATOM   1475  C   LEU A 250     195.170 169.827 179.788  1.00 30.00           C
ATOM   1476  O   LEU A 250     195.363 169.194 180.831  1.00 30.00           O
ATOM   1477  CB  LEU A 250     196.305 168.738 177.837  1.00 30.00           C
ATOM   1478  CG  LEU A 250     197.138 167.667 178.534  1.00 30.00           C
ATOM   1479  CD1 LEU A 250     196.252 166.531 179.004  1.00 30.00           C
ATOM   1480  CD2 LEU A 250     198.220 167.155 177.603  1.00 30.00           C
ATOM   1481  N   GLY A 251     195.127 171.157 179.762  1.00 30.00           N
ATOM   1482  CA  GLY A 251     195.296 171.945 180.964  1.00 30.00           C
ATOM   1483  C   GLY A 251     194.198 171.687 181.969  1.00 30.00           C
ATOM   1484  O   GLY A 251     194.462 171.229 183.084  1.00 30.00           O
ATOM   1485  N   THR A 252     192.960 171.972 181.586  1.00 30.00           N
ATOM   1486  CA  THR A 252     191.814 171.591 182.396  1.00 30.00           C
ATOM   1487  C   THR A 252     191.521 170.115 182.147  1.00 30.00           C
ATOM   1488  O   THR A 252     192.348 169.378 181.604  1.00 30.00           O
ATOM   1489  CB  THR A 252     190.613 172.478 182.091  1.00 30.00           C
ATOM   1490  OG1 THR A 252     189.485 172.014 182.839  1.00 30.00           O
ATOM   1491  CG2 THR A 252     190.280 172.429 180.622  1.00 30.00           C
ATOM   1492  N   TRP A 253     190.344 169.661 182.570  1.00 30.00           N
ATOM   1493  CA  TRP A 253     189.920 168.274 182.398  1.00 30.00           C
ATOM   1494  C   TRP A 253     190.864 167.318 183.127  1.00 30.00           C
ATOM   1495  O   TRP A 253     191.475 166.426 182.538  1.00 30.00           O
ATOM   1496  CB  TRP A 253     189.801 167.908 180.914  1.00 30.00           C
ATOM   1497  CG  TRP A 253     188.613 168.504 180.241  1.00 30.00           C
ATOM   1498  CD1 TRP A 253     188.614 169.284 179.129  1.00 30.00           C
ATOM   1499  CD2 TRP A 253     187.245 168.365 180.632  1.00 30.00           C
ATOM   1500  NE1 TRP A 253     187.334 169.643 178.802  1.00 30.00           N
ATOM   1501  CE2 TRP A 253     186.474 169.090 179.711  1.00 30.00           C
ATOM   1502  CE3 TRP A 253     186.597 167.698 181.673  1.00 30.00           C
ATOM   1503  CZ2 TRP A 253     185.093 169.168 179.798  1.00 30.00           C
ATOM   1504  CZ3 TRP A 253     185.227 167.779 181.757  1.00 30.00           C
ATOM   1505  CH2 TRP A 253     184.489 168.506 180.826  1.00 30.00           C
ATOM   1506  N   GLN A 254     190.979 167.535 184.435  1.00 30.00           N
ATOM   1507  CA  GLN A 254     191.580 166.570 185.342  1.00 30.00           C
ATOM   1508  C   GLN A 254     190.527 165.801 186.127  1.00 30.00           C
ATOM   1509  O   GLN A 254     190.837 165.214 187.169  1.00 30.00           O
ATOM   1510  CB  GLN A 254     192.556 167.263 186.289  1.00 30.00           C
ATOM   1511  CG  GLN A 254     193.744 167.876 185.582  1.00 30.00           C
ATOM   1512  CD  GLN A 254     194.160 167.083 184.361  1.00 30.00           C
ATOM   1513  OE1 GLN A 254     193.992 167.534 183.230  1.00 30.00           O
ATOM   1514  NE2 GLN A 254     194.709 165.897 184.584  1.00 30.00           N
ATOM   1515  N   GLY A 255     189.286 165.803 185.649  1.00 30.00           N
ATOM   1516  CA  GLY A 255     188.243 164.985 186.223  1.00 30.00           C
ATOM   1517  C   GLY A 255     188.349 163.569 185.705  1.00 30.00           C
ATOM   1518  O   GLY A 255     189.447 163.011 185.646  1.00 30.00           O
ATOM   1519  N   THR A 256     187.222 162.976 185.315  1.00 30.00           N
ATOM   1520  CA  THR A 256     187.197 161.607 184.822  1.00 30.00           C
ATOM   1521  C   THR A 256     187.037 161.538 183.309  1.00 30.00           C
ATOM   1522  O   THR A 256     186.644 160.497 182.778  1.00 30.00           O
ATOM   1523  CB  THR A 256     186.078 160.823 185.502  1.00 30.00           C
ATOM   1524  OG1 THR A 256     184.823 161.447 185.215  1.00 30.00           O
ATOM   1525  CG2 THR A 256     186.289 160.799 187.002  1.00 30.00           C
ATOM   1526  N   ASP A 257     187.342 162.621 182.603  1.00 30.00           N
ATOM   1527  CA  ASP A 257     187.106 162.693 181.169  1.00 30.00           C
ATOM   1528  C   ASP A 257     188.140 161.939 180.346  1.00 30.00           C
ATOM   1529  O   ASP A 257     187.989 161.858 179.125  1.00 30.00           O
ATOM   1530  CB  ASP A 257     187.063 164.156 180.720  1.00 30.00           C
ATOM   1531  CG  ASP A 257     186.678 164.309 179.267  1.00 30.00           C
ATOM   1532  OD1 ASP A 257     185.715 163.647 178.842  1.00 30.00           O
ATOM   1533  OD2 ASP A 257     187.344 165.076 178.547  1.00 30.00           O
ATOM   1534  N   LEU A 258     189.180 161.379 180.958  1.00 30.00           N
ATOM   1535  CA  LEU A 258     190.204 160.697 180.176  1.00 30.00           C
ATOM   1536  C   LEU A 258     190.251 159.201 180.452  1.00 30.00           C
ATOM   1537  O   LEU A 258     190.043 158.409 179.527  1.00 30.00           O
ATOM   1538  CB  LEU A 258     191.562 161.350 180.442  1.00 30.00           C
ATOM   1539  CG  LEU A 258     191.626 162.759 179.856  1.00 30.00           C
ATOM   1540  CD1 LEU A 258     192.867 163.489 180.316  1.00 30.00           C
ATOM   1541  CD2 LEU A 258     191.573 162.692 178.346  1.00 30.00           C
ATOM   1542  N   LEU A 259     190.503 158.788 181.694  1.00 30.00           N
ATOM   1543  CA  LEU A 259     190.481 157.380 182.105  1.00 30.00           C
ATOM   1544  C   LEU A 259     191.284 156.484 181.153  1.00 30.00           C
ATOM   1545  O   LEU A 259     191.054 155.277 181.071  1.00 30.00           O
ATOM   1546  CB  LEU A 259     189.030 156.894 182.254  1.00 30.00           C
ATOM   1547  CG  LEU A 259     188.633 155.582 182.945  1.00 30.00           C
ATOM   1548  CD1 LEU A 259     187.432 155.826 183.845  1.00 30.00           C
ATOM   1549  CD2 LEU A 259     188.285 154.500 181.935  1.00 30.00           C
ATOM   1550  N   GLY A 260     192.259 157.045 180.444  1.00 30.00           N
ATOM   1551  CA  GLY A 260     192.990 156.286 179.448  1.00 30.00           C
ATOM   1552  C   GLY A 260     194.064 155.389 180.024  1.00 30.00           C
ATOM   1553  O   GLY A 260     193.860 154.755 181.063  1.00 30.00           O
ATOM   1554  N   GLY A 261     195.209 155.319 179.352  1.00 30.00           N
ATOM   1555  CA  GLY A 261     196.325 154.540 179.829  1.00 30.00           C
ATOM   1556  C   GLY A 261     196.903 155.108 181.109  1.00 30.00           C
ATOM   1557  O   GLY A 261     196.800 154.506 182.182  1.00 30.00           O
ATOM   1558  N   PRO A 262     197.530 156.275 181.020  1.00 30.00           N
ATOM   1559  CA  PRO A 262     197.970 156.984 182.222  1.00 30.00           C
ATOM   1560  C   PRO A 262     196.916 157.977 182.701  1.00 30.00           C
ATOM   1561  O   PRO A 262     195.918 158.246 182.030  1.00 30.00           O
ATOM   1562  CB  PRO A 262     199.231 157.711 181.745  1.00 30.00           C
ATOM   1563  CG  PRO A 262     198.952 158.001 180.314  1.00 30.00           C
ATOM   1564  CD  PRO A 262     198.076 156.883 179.795  1.00 30.00           C
ATOM   1565  N   GLY A 263     197.162 158.522 183.888  1.00 30.00           N
ATOM   1566  CA  GLY A 263     196.266 159.495 184.483  1.00 30.00           C
ATOM   1567  C   GLY A 263     196.675 159.898 185.887  1.00 30.00           C
ATOM   1568  O   GLY A 263     196.259 159.278 186.866  1.00 30.00           O
ATOM   1569  N   ALA A 279     201.793 177.533 176.356  1.00 30.00           N
ATOM   1570  CA  ALA A 279     201.526 178.547 177.368  1.00 30.00           C
ATOM   1571  C   ALA A 279     200.073 178.488 177.818  1.00 30.00           C
ATOM   1572  O   ALA A 279     199.648 179.255 178.677  1.00 30.00           O
ATOM   1573  CB  ALA A 279     201.861 179.928 176.837  1.00 30.00           C
ATOM   1574  N   GLU A 280     199.313 177.567 177.226  1.00 30.00           N
ATOM   1575  CA  GLU A 280     197.909 177.426 177.592  1.00 30.00           C
ATOM   1576  C   GLU A 280     197.747 176.648 178.890  1.00 30.00           C
ATOM   1577  O   GLU A 280     196.974 177.050 179.767  1.00 30.00           O
ATOM   1578  CB  GLU A 280     197.141 176.742 176.463  1.00 30.00           C
ATOM   1579  CG  GLU A 280     197.050 177.558 175.193  1.00 30.00           C
ATOM   1580  CD  GLU A 280     196.127 178.743 175.338  1.00 30.00           C
ATOM   1581  OE1 GLU A 280     195.231 178.696 176.204  1.00 30.00           O
ATOM   1582  OE2 GLU A 280     196.298 179.724 174.589  1.00 30.00           O
ATOM   1583  N   LEU A 281     198.461 175.527 179.028  1.00 30.00           N
ATOM   1584  CA  LEU A 281     198.321 174.698 180.220  1.00 30.00           C
ATOM   1585  C   LEU A 281     198.665 175.475 181.483  1.00 30.00           C
ATOM   1586  O   LEU A 281     198.006 175.302 182.514  1.00 30.00           O
ATOM   1587  CB  LEU A 281     199.203 173.450 180.094  1.00 30.00           C
ATOM   1588  CG  LEU A 281     199.017 172.223 181.003  1.00 30.00           C
ATOM   1589  CD1 LEU A 281     199.765 171.031 180.422  1.00 30.00           C
ATOM   1590  CD2 LEU A 281     199.475 172.457 182.438  1.00 30.00           C
ATOM   1591  N   ALA A 282     199.682 176.335 181.424  1.00 30.00           N
ATOM   1592  CA  ALA A 282     200.066 177.100 182.603  1.00 30.00           C
ATOM   1593  C   ALA A 282     198.932 178.010 183.057  1.00 30.00           C
ATOM   1594  O   ALA A 282     198.642 178.115 184.254  1.00 30.00           O
ATOM   1595  CB  ALA A 282     201.327 177.911 182.313  1.00 30.00           C
ATOM   1596  N   LEU A 283     198.267 178.662 182.109  1.00 30.00           N
ATOM   1597  CA  LEU A 283     197.234 179.637 182.425  1.00 30.00           C
ATOM   1598  C   LEU A 283     195.830 179.055 182.391  1.00 30.00           C
ATOM   1599  O   LEU A 283     194.868 179.817 182.258  1.00 30.00           O
ATOM   1600  CB  LEU A 283     197.331 180.818 181.460  1.00 30.00           C
ATOM   1601  CG  LEU A 283     198.768 181.195 181.094  1.00 30.00           C
ATOM   1602  CD1 LEU A 283     198.810 182.170 179.931  1.00 30.00           C
ATOM   1603  CD2 LEU A 283     199.496 181.769 182.303  1.00 30.00           C
ATOM   1604  N   ALA A 284     195.686 177.736 182.496  1.00 30.00           N
ATOM   1605  CA  ALA A 284     194.381 177.077 182.514  1.00 30.00           C
ATOM   1606  C   ALA A 284     194.125 176.360 183.832  1.00 30.00           C
ATOM   1607  O   ALA A 284     193.618 175.236 183.844  1.00 30.00           O
ATOM   1608  CB  ALA A 284     194.262 176.107 181.345  1.00 30.00           C
ATOM   1609  N   ILE A 285     194.471 176.980 184.959  1.00 30.00           N
ATOM   1610  CA  ILE A 285     194.374 176.352 186.275  1.00 30.00           C
ATOM   1611  C   ILE A 285     193.522 177.252 187.166  1.00 30.00           C
ATOM   1612  O   ILE A 285     194.020 178.233 187.728  1.00 30.00           O
ATOM   1613  CB  ILE A 285     195.749 176.101 186.901  1.00 30.00           C
ATOM   1614  CG1 ILE A 285     196.750 175.652 185.834  1.00 30.00           C
ATOM   1615  CG2 ILE A 285     195.647 175.061 188.005  1.00 30.00           C
ATOM   1616  CD1 ILE A 285     196.482 174.265 185.285  1.00 30.00           C
ATOM   1617  N   THR A 286     192.239 176.920 187.298  1.00 30.00           N
ATOM   1618  CA  THR A 286     191.298 177.573 188.201  1.00 30.00           C
ATOM   1619  C   THR A 286     190.102 176.645 188.364  1.00 30.00           C
ATOM   1620  O   THR A 286     189.802 175.854 187.467  1.00 30.00           O
ATOM   1621  CB  THR A 286     190.841 178.940 187.672  1.00 30.00           C
ATOM   1622  OG1 THR A 286     191.957 179.651 187.123  1.00 30.00           O
ATOM   1623  CG2 THR A 286     190.235 179.769 188.790  1.00 30.00           C
ATOM   1624  N   ARG A 287     189.421 176.742 189.513  1.00 30.00           N
ATOM   1625  CA  ARG A 287     188.289 175.850 189.733  1.00 30.00           C
ATOM   1626  C   ARG A 287     187.348 176.416 190.781  1.00 30.00           C
ATOM   1627  O   ARG A 287     187.821 176.944 191.796  1.00 30.00           O
ATOM   1628  CB  ARG A 287     188.768 174.461 190.163  1.00 30.00           C
ATOM   1629  CG  ARG A 287     187.806 173.345 189.812  1.00 30.00           C
ATOM   1630  CD  ARG A 287     188.500 171.998 189.823  1.00 30.00           C
ATOM   1631  NE  ARG A 287     189.707 172.001 189.005  1.00 30.00           N
ATOM   1632  CZ  ARG A 287     189.781 171.490 187.782  1.00 30.00           C
ATOM   1633  NH1 ARG A 287     188.712 170.932 187.231  1.00 30.00           N
ATOM   1634  NH2 ARG A 287     190.923 171.536 187.110  1.00 30.00           N
ATOM   1635  N   PRO A 288     186.026 176.329 190.578  1.00 30.00           N
ATOM   1636  CA  PRO A 288     185.082 176.782 191.606  1.00 30.00           C
ATOM   1637  C   PRO A 288     184.831 175.726 192.667  1.00 30.00           C
ATOM   1638  O   PRO A 288     185.445 174.655 192.643  1.00 30.00           O
ATOM   1639  CB  PRO A 288     183.814 177.075 190.803  1.00 30.00           C
ATOM   1640  CG  PRO A 288     183.874 176.103 189.697  1.00 30.00           C
ATOM   1641  CD  PRO A 288     185.333 175.938 189.342  1.00 30.00           C
ATOM   1642  N   GLU A 289     183.920 176.015 193.596  1.00 30.00           N
ATOM   1643  CA  GLU A 289     183.699 175.145 194.745  1.00 30.00           C
ATOM   1644  C   GLU A 289     182.225 174.829 194.954  1.00 30.00           C
ATOM   1645  O   GLU A 289     181.885 173.802 195.550  1.00 30.00           O
ATOM   1646  CB  GLU A 289     184.284 175.786 196.005  1.00 30.00           C
ATOM   1647  CG  GLU A 289     183.739 177.176 196.313  1.00 30.00           C
ATOM   1648  CD  GLU A 289     182.465 177.150 197.134  1.00 30.00           C
ATOM   1649  OE1 GLU A 289     182.192 176.118 197.781  1.00 30.00           O
ATOM   1650  OE2 GLU A 289     181.738 178.165 197.134  1.00 30.00           O
ATOM   1651  N   ALA A 290     181.341 175.707 194.482  1.00 30.00           N
ATOM   1652  CA  ALA A 290     179.914 175.499 194.681  1.00 30.00           C
ATOM   1653  C   ALA A 290     179.357 174.362 193.839  1.00 30.00           C
ATOM   1654  O   ALA A 290     178.243 173.905 194.111  1.00 30.00           O
ATOM   1655  CB  ALA A 290     179.146 176.786 194.375  1.00 30.00           C
ATOM   1656  N   GLY A 291     180.098 173.893 192.832  1.00 30.00           N
ATOM   1657  CA  GLY A 291     179.625 172.863 191.938  1.00 30.00           C
ATOM   1658  C   GLY A 291     180.496 171.617 191.988  1.00 30.00           C
ATOM   1659  O   GLY A 291     181.535 171.573 192.655  1.00 30.00           O
ATOM   1660  N   ASP A 292     180.052 170.600 191.259  1.00 30.00           N
ATOM   1661  CA  ASP A 292     180.728 169.307 191.210  1.00 30.00           C
ATOM   1662  C   ASP A 292     182.010 169.467 190.408  1.00 30.00           C
ATOM   1663  O   ASP A 292     181.989 169.455 189.177  1.00 30.00           O
ATOM   1664  CB  ASP A 292     179.807 168.266 190.583  1.00 30.00           C
ATOM   1665  CG  ASP A 292     180.436 166.886 190.491  1.00 30.00           C
ATOM   1666  OD1 ASP A 292     181.672 166.756 190.595  1.00 30.00           O
ATOM   1667  OD2 ASP A 292     179.678 165.914 190.299  1.00 30.00           O
ATOM   1668  N   HIS A 293     183.140 169.595 191.098  1.00 30.00           N
ATOM   1669  CA  HIS A 293     184.418 169.748 190.419  1.00 30.00           C
ATOM   1670  C   HIS A 293     184.992 168.429 189.934  1.00 30.00           C
ATOM   1671  O   HIS A 293     186.172 168.380 189.574  1.00 30.00           O
ATOM   1672  CB  HIS A 293     185.426 170.456 191.329  1.00 30.00           C
ATOM   1673  CG  HIS A 293     185.393 169.987 192.748  1.00 30.00           C
ATOM   1674  ND1 HIS A 293     184.531 170.513 193.685  1.00 30.00           N
ATOM   1675  CD2 HIS A 293     186.120 169.044 193.391  1.00 30.00           C
ATOM   1676  CE1 HIS A 293     184.725 169.911 194.844  1.00 30.00           C
ATOM   1677  NE2 HIS A 293     185.685 169.016 194.693  1.00 30.00           N
ATOM   1678  N   SER A 294     184.195 167.361 189.916  1.00 30.00           N
ATOM   1679  CA  SER A 294     184.628 166.094 189.346  1.00 30.00           C
ATOM   1680  C   SER A 294     184.117 165.871 187.933  1.00 30.00           C
ATOM   1681  O   SER A 294     184.722 165.092 187.190  1.00 30.00           O
ATOM   1682  CB  SER A 294     184.175 164.925 190.226  1.00 30.00           C
ATOM   1683  OG  SER A 294     184.537 163.688 189.641  1.00 30.00           O
ATOM   1684  N   GLN A 295     183.026 166.530 187.549  1.00 30.00           N
ATOM   1685  CA  GLN A 295     182.480 166.401 186.207  1.00 30.00           C
ATOM   1686  C   GLN A 295     182.961 167.491 185.263  1.00 30.00           C
ATOM   1687  O   GLN A 295     182.782 167.359 184.049  1.00 30.00           O
ATOM   1688  CB  GLN A 295     180.952 166.420 186.256  1.00 30.00           C
ATOM   1689  CG  GLN A 295     180.315 165.060 186.428  1.00 30.00           C
ATOM   1690  CD  GLN A 295     178.808 165.141 186.519  1.00 30.00           C
ATOM   1691  OE1 GLN A 295     178.263 165.663 187.489  1.00 30.00           O
ATOM   1692  NE2 GLN A 295     178.124 164.626 185.505  1.00 30.00           N
ATOM   1693  N   GLY A 296     183.557 168.557 185.784  1.00 30.00           N
ATOM   1694  CA  GLY A 296     184.105 169.604 184.958  1.00 30.00           C
ATOM   1695  C   GLY A 296     183.036 170.466 184.323  1.00 30.00           C
ATOM   1696  O   GLY A 296     181.843 170.316 184.595  1.00 30.00           O
ATOM   1697  N   PRO A 297     183.449 171.383 183.450  1.00 30.00           N
ATOM   1698  CA  PRO A 297     182.486 172.291 182.815  1.00 30.00           C
ATOM   1699  C   PRO A 297     181.548 171.574 181.861  1.00 30.00           C
ATOM   1700  O   PRO A 297     181.716 171.647 180.641  1.00 30.00           O
ATOM   1701  CB  PRO A 297     183.382 173.284 182.067  1.00 30.00           C
ATOM   1702  CG  PRO A 297     184.706 173.176 182.725  1.00 30.00           C
ATOM   1703  CD  PRO A 297     184.835 171.752 183.138  1.00 30.00           C
ATOM   1704  N   CYS A 298     180.552 170.882 182.411  1.00 30.00           N
ATOM   1705  CA  CYS A 298     179.655 170.089 181.581  1.00 30.00           C
ATOM   1706  C   CYS A 298     178.794 170.967 180.686  1.00 30.00           C
ATOM   1707  O   CYS A 298     178.606 170.658 179.505  1.00 30.00           O
ATOM   1708  CB  CYS A 298     178.770 169.211 182.459  1.00 30.00           C
ATOM   1709  SG  CYS A 298     179.656 167.954 183.384  1.00 30.00           S
ATOM   1710  N   LEU A 299     178.267 172.065 181.221  1.00 30.00           N
ATOM   1711  CA  LEU A 299     177.242 172.829 180.520  1.00 30.00           C
ATOM   1712  C   LEU A 299     177.729 173.461 179.222  1.00 30.00           C
ATOM   1713  O   LEU A 299     176.914 174.061 178.518  1.00 30.00           O
ATOM   1714  CB  LEU A 299     176.677 173.907 181.441  1.00 30.00           C
ATOM   1715  CG  LEU A 299     175.902 173.390 182.653  1.00 30.00           C
ATOM   1716  CD1 LEU A 299     175.299 174.536 183.428  1.00 30.00           C
ATOM   1717  CD2 LEU A 299     174.824 172.425 182.226  1.00 30.00           C
ATOM   1718  N   LEU A 300     179.013 173.350 178.883  1.00 30.00           N
ATOM   1719  CA  LEU A 300     179.466 173.772 177.563  1.00 30.00           C
ATOM   1720  C   LEU A 300     179.290 172.671 176.528  1.00 30.00           C
ATOM   1721  O   LEU A 300     179.092 172.965 175.347  1.00 30.00           O
ATOM   1722  CB  LEU A 300     180.934 174.197 177.604  1.00 30.00           C
ATOM   1723  CG  LEU A 300     181.331 175.633 177.936  1.00 30.00           C
ATOM   1724  CD1 LEU A 300     180.792 176.569 176.883  1.00 30.00           C
ATOM   1725  CD2 LEU A 300     180.857 176.038 179.303  1.00 30.00           C
ATOM   1726  N   ALA A 301     179.357 171.413 176.948  1.00  0.77           N
ATOM   1727  CA  ALA A 301     179.253 170.258 176.068  1.00  0.77           C
ATOM   1728  C   ALA A 301     177.887 170.227 175.397  1.00  0.77           C
ATOM   1729  O   ALA A 301     176.977 170.941 175.832  1.00  0.77           O
ATOM   1730  CB  ALA A 301     179.492 168.976 176.865  1.00  0.77           C
ATOM   1731  N   PRO A 302     177.692 169.435 174.346  1.00  0.80           N
ATOM   1732  CA  PRO A 302     176.354 169.293 173.758  1.00  0.80           C
ATOM   1733  C   PRO A 302     175.492 168.219 174.401  1.00  0.80           C
ATOM   1734  O   PRO A 302     174.424 167.916 173.866  1.00  0.80           O
ATOM   1735  CB  PRO A 302     176.662 168.924 172.300  1.00  0.80           C
ATOM   1736  CG  PRO A 302     178.130 168.631 172.230  1.00  0.80           C
ATOM   1737  CD  PRO A 302     178.686 168.648 173.604  1.00  0.80           C
ATOM   1738  N   MET A 303     175.924 167.639 175.518  1.00  0.76           N
ATOM   1739  CA  MET A 303     175.136 166.653 176.235  1.00  0.76           C
ATOM   1740  C   MET A 303     174.837 167.056 177.670  1.00  0.76           C
ATOM   1741  O   MET A 303     174.114 166.331 178.358  1.00  0.76           O
ATOM   1742  CB  MET A 303     175.847 165.297 176.223  1.00  0.76           C
ATOM   1743  CG  MET A 303     175.834 164.626 174.875  1.00  0.76           C
ATOM   1744  SD  MET A 303     174.189 164.062 174.432  1.00  0.76           S
ATOM   1745  CE  MET A 303     174.055 164.717 172.775  1.00  0.76           C
ATOM   1746  N   PHE A 304     175.374 168.180 178.139  1.00  0.77           N
ATOM   1747  CA  PHE A 304     175.064 168.723 179.458  1.00  0.77           C
ATOM   1748  C   PHE A 304     175.305 167.697 180.561  1.00  0.77           C
ATOM   1749  O   PHE A 304     174.473 167.489 181.444  1.00  0.77           O
ATOM   1750  CB  PHE A 304     173.628 169.238 179.511  1.00  0.77           C
ATOM   1751  CG  PHE A 304     173.238 170.079 178.336  1.00  0.77           C
ATOM   1752  CD1 PHE A 304     173.740 171.353 178.185  1.00  0.77           C
ATOM   1753  CD2 PHE A 304     172.355 169.599 177.391  1.00  0.77           C
ATOM   1754  CE1 PHE A 304     173.377 172.126 177.111  1.00  0.77           C
ATOM   1755  CE2 PHE A 304     171.989 170.370 176.316  1.00  0.77           C
ATOM   1756  CZ  PHE A 304     172.501 171.633 176.176  1.00  0.77           C
ATOM   1757  N   GLY A 305     176.453 167.047 180.508  1.00  0.79           N
ATOM   1758  CA  GLY A 305     176.806 166.106 181.548  1.00  0.79           C
ATOM   1759  C   GLY A 305     177.851 165.130 181.077  1.00  0.79           C
ATOM   1760  O   GLY A 305     178.114 164.977 179.886  1.00  0.79           O
ATOM   1761  N   LEU A 306     178.460 164.450 182.046  1.00  0.72           N
ATOM   1762  CA  LEU A 306     179.504 163.463 181.784  1.00  0.72           C
ATOM   1763  C   LEU A 306     179.154 162.188 182.543  1.00  0.72           C
ATOM   1764  O   LEU A 306     179.595 161.988 183.677  1.00  0.72           O
ATOM   1765  CB  LEU A 306     180.866 164.001 182.184  1.00  0.72           C
ATOM   1766  CG  LEU A 306     182.051 163.065 181.976  1.00  0.72           C
ATOM   1767  CD1 LEU A 306     182.032 162.534 180.573  1.00  0.72           C
ATOM   1768  CD2 LEU A 306     183.354 163.781 182.246  1.00  0.72           C
ATOM   1769  N   ARG A 307     178.350 161.335 181.921  1.00  0.64           N
ATOM   1770  CA  ARG A 307     178.088 159.993 182.411  1.00  0.64           C
ATOM   1771  C   ARG A 307     178.783 159.002 181.494  1.00  0.64           C
ATOM   1772  O   ARG A 307     178.916 159.246 180.293  1.00  0.64           O
ATOM   1773  CB  ARG A 307     176.590 159.694 182.451  1.00  0.64           C
ATOM   1774  CG  ARG A 307     175.809 160.562 183.407  1.00  0.64           C
ATOM   1775  CD  ARG A 307     174.343 160.592 183.030  1.00  0.64           C
ATOM   1776  NE  ARG A 307     174.118 161.391 181.831  1.00  0.64           N
ATOM   1777  CZ  ARG A 307     173.700 162.651 181.843  1.00  0.64           C
ATOM   1778  NH1 ARG A 307     173.459 163.260 182.995  1.00  0.64           N
ATOM   1779  NH2 ARG A 307     173.524 163.305 180.705  1.00  0.64           N
ATOM   1780  N   HIS A 308     179.234 157.884 182.052  1.00  0.67           N
ATOM   1781  CA  HIS A 308     179.954 156.923 181.232  1.00  0.67           C
ATOM   1782  C   HIS A 308     179.624 155.494 181.628  1.00  0.67           C
ATOM   1783  O   HIS A 308     179.470 155.177 182.809  1.00  0.67           O
ATOM   1784  CB  HIS A 308     181.465 157.170 181.287  1.00  0.67           C
ATOM   1785  CG  HIS A 308     182.041 157.140 182.664  1.00  0.67           C
ATOM   1786  ND1 HIS A 308     182.488 155.981 183.258  1.00  0.67           N
ATOM   1787  CD2 HIS A 308     182.263 158.132 183.558  1.00  0.67           C
ATOM   1788  CE1 HIS A 308     182.953 156.258 184.463  1.00  0.67           C
ATOM   1789  NE2 HIS A 308     182.827 157.557 184.669  1.00  0.67           N
ATOM   1790  N   LYS A 309     179.520 154.643 180.609  1.00  0.67           N
ATOM   1791  CA  LYS A 309     179.168 153.239 180.726  1.00  0.67           C
ATOM   1792  C   LYS A 309     180.028 152.449 179.753  1.00  0.67           C
ATOM   1793  O   LYS A 309     180.231 152.878 178.615  1.00  0.67           O
ATOM   1794  CB  LYS A 309     177.683 153.015 180.421  1.00  0.67           C
ATOM   1795  CG  LYS A 309     177.367 151.657 179.828  1.00  0.67           C
ATOM   1796  CD  LYS A 309     175.942 151.226 180.135  1.00  0.67           C
ATOM   1797  CE  LYS A 309     174.954 151.848 179.173  1.00  0.67           C
ATOM   1798  NZ  LYS A 309     173.604 151.251 179.321  1.00  0.67           N
ATOM   1799  N   ASN A 310     180.539 151.304 180.207  1.00  0.67           N
ATOM   1800  CA  ASN A 310     181.407 150.454 179.391  1.00  0.67           C
ATOM   1801  C   ASN A 310     182.642 151.214 178.919  1.00  0.67           C
ATOM   1802  O   ASN A 310     183.101 151.043 177.789  1.00  0.67           O
ATOM   1803  CB  ASN A 310     180.654 149.865 178.197  1.00  0.67           C
ATOM   1804  CG  ASN A 310     179.795 148.683 178.575  1.00  0.67           C
ATOM   1805  OD1 ASN A 310     180.027 148.032 179.590  1.00  0.67           O
ATOM   1806  ND2 ASN A 310     178.793 148.397 177.755  1.00  0.67           N
ATOM   1807  N   ALA A 311     183.176 152.070 179.788  1.00  0.71           N
ATOM   1808  CA  ALA A 311     184.385 152.842 179.504  1.00  0.71           C
ATOM   1809  C   ALA A 311     184.228 153.733 178.276  1.00  0.71           C
ATOM   1810  O   ALA A 311     185.187 153.961 177.539  1.00  0.71           O
ATOM   1811  CB  ALA A 311     185.603 151.931 179.345  1.00  0.71           C
ATOM   1812  N   SER A 312     183.021 154.239 178.043  1.00  0.74           N
ATOM   1813  CA  SER A 312     182.766 155.238 177.016  1.00  0.74           C
ATOM   1814  C   SER A 312     181.877 156.317 177.607  1.00  0.74           C
ATOM   1815  O   SER A 312     180.907 156.012 178.303  1.00  0.74           O
ATOM   1816  CB  SER A 312     182.099 154.629 175.796  1.00  0.74           C
ATOM   1817  OG  SER A 312     180.713 154.478 176.015  1.00  0.74           O
ATOM   1818  N   ARG A 313     182.203 157.575 177.330  1.00  0.68           N
ATOM   1819  CA  ARG A 313     181.574 158.702 178.000  1.00  0.68           C
ATOM   1820  C   ARG A 313     180.768 159.535 177.015  1.00  0.68           C
ATOM   1821  O   ARG A 313     180.783 159.302 175.805  1.00  0.68           O
ATOM   1822  CB  ARG A 313     182.623 159.572 178.691  1.00  0.68           C
ATOM   1823  CG  ARG A 313     183.874 159.758 177.879  1.00  0.68           C
ATOM   1824  CD  ARG A 313     185.062 159.982 178.777  1.00  0.68           C
ATOM   1825  NE  ARG A 313     185.380 158.789 179.547  1.00  0.68           N
ATOM   1826  CZ  ARG A 313     186.263 157.879 179.165  1.00  0.68           C
ATOM   1827  NH1 ARG A 313     186.497 156.820 179.923  1.00  0.68           N
ATOM   1828  NH2 ARG A 313     186.913 158.029 178.021  1.00  0.68           N
ATOM   1829  N   THR A 314     180.061 160.524 177.554  1.00  0.74           N
ATOM   1830  CA  THR A 314     179.183 161.378 176.769  1.00  0.74           C
ATOM   1831  C   THR A 314     179.856 162.661 176.310  1.00  0.74           C
ATOM   1832  O   THR A 314     179.174 163.552 175.799  1.00  0.74           O
ATOM   1833  CB  THR A 314     177.929 161.723 177.568  1.00  0.74           C
ATOM   1834  OG1 THR A 314     178.307 162.314 178.813  1.00  0.74           O
ATOM   1835  CG2 THR A 314     177.121 160.478 177.838  1.00  0.74           C
ATOM   1836  N   ILE A 315     181.166 162.783 176.489  1.00  0.73           N
ATOM   1837  CA  ILE A 315     181.941 163.895 175.944  1.00  0.73           C
ATOM   1838  C   ILE A 315     183.078 163.255 175.155  1.00  0.73           C
ATOM   1839  O   ILE A 315     184.141 162.953 175.703  1.00  0.73           O
ATOM   1840  CB  ILE A 315     182.473 164.834 177.028  1.00  0.73           C
ATOM   1841  CG1 ILE A 315     181.316 165.493 177.767  1.00  0.73           C
ATOM   1842  CG2 ILE A 315     183.350 165.902 176.418  1.00  0.73           C
ATOM   1843  CD1 ILE A 315     181.728 166.685 178.591  1.00  0.73           C
ATOM   1844  N   CYS A 316     182.857 163.035 173.871  1.00  0.83           N
ATOM   1845  CA  CYS A 316     183.809 162.304 173.050  1.00  0.83           C
ATOM   1846  C   CYS A 316     185.075 163.122 172.866  1.00  0.83           C
ATOM   1847  O   CYS A 316     185.046 164.115 172.131  1.00  0.83           O
ATOM   1848  CB  CYS A 316     183.189 161.979 171.697  1.00  0.83           C
ATOM   1849  SG  CYS A 316     184.028 160.674 170.796  1.00  0.83           S
ATOM   1850  N   PRO A 317     186.196 162.753 173.486  1.00  0.81           N
ATOM   1851  CA  PRO A 317     187.406 163.577 173.355  1.00  0.81           C
ATOM   1852  C   PRO A 317     187.900 163.702 171.928  1.00  0.81           C
ATOM   1853  O   PRO A 317     188.464 164.743 171.559  1.00  0.81           O
ATOM   1854  CB  PRO A 317     188.416 162.845 174.244  1.00  0.81           C
ATOM   1855  CG  PRO A 317     187.922 161.469 174.321  1.00  0.81           C
ATOM   1856  CD  PRO A 317     186.439 161.543 174.281  1.00  0.81           C
ATOM   1857  N   LEU A 318     187.702 162.674 171.106  1.00  0.80           N
ATOM   1858  CA  LEU A 318     188.083 162.785 169.705  1.00  0.80           C
ATOM   1859  C   LEU A 318     187.375 163.950 169.028  1.00  0.80           C
ATOM   1860  O   LEU A 318     187.946 164.593 168.140  1.00  0.80           O
ATOM   1861  CB  LEU A 318     187.786 161.479 168.977  1.00  0.80           C
ATOM   1862  CG  LEU A 318     188.465 160.245 169.562  1.00  0.80           C
ATOM   1863  CD1 LEU A 318     188.413 159.110 168.568  1.00  0.80           C
ATOM   1864  CD2 LEU A 318     189.890 160.550 169.949  1.00  0.80           C
ATOM   1865  N   CYS A 319     186.145 164.250 169.445  1.00  0.84           N
ATOM   1866  CA  CYS A 319     185.432 165.398 168.905  1.00  0.84           C
ATOM   1867  C   CYS A 319     185.971 166.721 169.427  1.00  0.84           C
ATOM   1868  O   CYS A 319     185.631 167.766 168.868  1.00  0.84           O
ATOM   1869  CB  CYS A 319     183.943 165.286 169.216  1.00  0.84           C
ATOM   1870  SG  CYS A 319     183.090 164.008 168.280  1.00  0.84           S
ATOM   1871  N   GLU A 320     186.784 166.709 170.483  1.00  0.75           N
ATOM   1872  CA  GLU A 320     187.563 167.897 170.813  1.00  0.75           C
ATOM   1873  C   GLU A 320     188.802 167.996 169.940  1.00  0.75           C
ATOM   1874  O   GLU A 320     189.131 169.080 169.442  1.00  0.75           O
ATOM   1875  CB  GLU A 320     187.972 167.891 172.283  1.00  0.75           C
ATOM   1876  CG  GLU A 320     186.991 168.541 173.225  1.00  0.75           C
ATOM   1877  CD  GLU A 320     185.867 167.619 173.600  1.00  0.75           C
ATOM   1878  OE1 GLU A 320     185.863 166.479 173.109  1.00  0.75           O
ATOM   1879  OE2 GLU A 320     184.992 168.024 174.388  1.00  0.75           O
ATOM   1880  N   SER A 321     189.508 166.878 169.757  1.00  0.80           N
ATOM   1881  CA  SER A 321     190.674 166.899 168.882  1.00  0.80           C
ATOM   1882  C   SER A 321     190.311 167.384 167.489  1.00  0.80           C
ATOM   1883  O   SER A 321     191.088 168.115 166.870  1.00  0.80           O
ATOM   1884  CB  SER A 321     191.314 165.519 168.808  1.00  0.80           C
ATOM   1885  OG  SER A 321     190.665 164.624 169.685  1.00  0.80           O
ATOM   1886  N   LEU A 322     189.130 167.011 166.990  1.00  0.78           N
ATOM   1887  CA  LEU A 322     188.707 167.478 165.672  1.00  0.78           C
ATOM   1888  C   LEU A 322     188.676 168.994 165.586  1.00  0.78           C
ATOM   1889  O   LEU A 322     188.786 169.550 164.490  1.00  0.78           O
ATOM   1890  CB  LEU A 322     187.328 166.933 165.312  1.00  0.78           C
ATOM   1891  CG  LEU A 322     187.181 165.464 164.955  1.00  0.78           C
ATOM   1892  CD1 LEU A 322     185.725 165.139 164.777  1.00  0.78           C
ATOM   1893  CD2 LEU A 322     187.922 165.184 163.683  1.00  0.78           C
ATOM   1894  N   GLY A 323     188.519 169.678 166.711  1.00  0.80           N
ATOM   1895  CA  GLY A 323     188.378 171.116 166.669  1.00  0.80           C
ATOM   1896  C   GLY A 323     189.528 171.871 167.294  1.00  0.80           C
ATOM   1897  O   GLY A 323     189.550 173.102 167.258  1.00  0.80           O
ATOM   1898  N   ALA A 324     190.496 171.160 167.869  1.00  0.78           N
ATOM   1899  CA  ALA A 324     191.598 171.814 168.561  1.00  0.78           C
ATOM   1900  C   ALA A 324     192.954 171.573 167.907  1.00  0.78           C
ATOM   1901  O   ALA A 324     193.982 171.857 168.526  1.00  0.78           O
ATOM   1902  CB  ALA A 324     191.638 171.369 170.021  1.00  0.78           C
ATOM   1903  N   HIS A 325     192.990 171.073 166.674  1.00  0.76           N
ATOM   1904  CA  HIS A 325     194.267 170.816 166.017  1.00  0.76           C
ATOM   1905  C   HIS A 325     194.028 170.579 164.535  1.00  0.76           C
ATOM   1906  O   HIS A 325     193.009 169.986 164.164  1.00  0.76           O
ATOM   1907  CB  HIS A 325     194.971 169.610 166.643  1.00  0.76           C
ATOM   1908  CG  HIS A 325     196.455 169.610 166.455  1.00  0.76           C
ATOM   1909  ND1 HIS A 325     197.062 169.118 165.321  1.00  0.76           N
ATOM   1910  CD2 HIS A 325     197.454 170.038 167.261  1.00  0.76           C
ATOM   1911  CE1 HIS A 325     198.372 169.245 165.435  1.00  0.76           C
ATOM   1912  NE2 HIS A 325     198.636 169.801 166.603  1.00  0.76           N
ATOM   1913  N   PRO A 326     194.934 171.021 163.662  1.00  0.77           N
ATOM   1914  CA  PRO A 326     194.701 170.870 162.220  1.00  0.77           C
ATOM   1915  C   PRO A 326     194.909 169.452 161.715  1.00  0.77           C
ATOM   1916  O   PRO A 326     194.257 169.031 160.756  1.00  0.77           O
ATOM   1917  CB  PRO A 326     195.723 171.829 161.594  1.00  0.77           C
ATOM   1918  CG  PRO A 326     196.223 172.678 162.716  1.00  0.77           C
ATOM   1919  CD  PRO A 326     196.119 171.844 163.940  1.00  0.77           C
ATOM   1920  N   ASP A 327     195.815 168.707 162.343  1.00  0.80           N
ATOM   1921  CA  ASP A 327     196.184 167.381 161.872  1.00  0.80           C
ATOM   1922  C   ASP A 327     195.387 166.269 162.541  1.00  0.80           C
ATOM   1923  O   ASP A 327     195.888 165.145 162.650  1.00  0.80           O
ATOM   1924  CB  ASP A 327     197.682 167.145 162.087  1.00  0.80           C
ATOM   1925  CG  ASP A 327     198.548 167.939 161.124  1.00  0.80           C
ATOM   1926  OD1 ASP A 327     199.331 168.793 161.589  1.00  0.80           O
ATOM   1927  OD2 ASP A 327     198.448 167.707 159.901  1.00  0.80           O
ATOM   1928  N   ALA A 328     194.162 166.545 162.983  1.00  0.83           N
ATOM   1929  CA  ALA A 328     193.397 165.553 163.728  1.00  0.83           C
ATOM   1930  C   ALA A 328     192.441 164.766 162.842  1.00  0.83           C
ATOM   1931  O   ALA A 328     192.386 163.537 162.929  1.00  0.83           O
ATOM   1932  CB  ALA A 328     192.624 166.228 164.858  1.00  0.83           C
ATOM   1933  N   LYS A 329     191.671 165.455 161.999  1.00  0.78           N
ATOM   1934  CA  LYS A 329     190.730 164.753 161.134  1.00  0.78           C
ATOM   1935  C   LYS A 329     191.454 163.805 160.188  1.00  0.78           C
ATOM   1936  O   LYS A 329     191.007 162.674 159.964  1.00  0.78           O
ATOM   1937  CB  LYS A 329     189.887 165.756 160.351  1.00  0.78           C
ATOM   1938  CG  LYS A 329     188.642 165.160 159.735  1.00  0.78           C
ATOM   1939  CD  LYS A 329     187.939 166.163 158.845  1.00  0.78           C
ATOM   1940  CE  LYS A 329     186.916 165.482 157.961  1.00  0.78           C
ATOM   1941  NZ  LYS A 329     186.281 166.425 157.005  1.00  0.78           N
ATOM   1942  N   ASP A 330     192.589 164.237 159.641  1.00  0.81           N
ATOM   1943  CA  ASP A 330     193.341 163.373 158.739  1.00  0.81           C
ATOM   1944  C   ASP A 330     193.971 162.207 159.486  1.00  0.81           C
ATOM   1945  O   ASP A 330     194.029 161.088 158.963  1.00  0.81           O
ATOM   1946  CB  ASP A 330     194.405 164.187 158.011  1.00  0.81           C
ATOM   1947  CG  ASP A 330     193.836 165.433 157.370  1.00  0.81           C
ATOM   1948  OD1 ASP A 330     192.699 165.367 156.858  1.00  0.81           O
ATOM   1949  OD2 ASP A 330     194.520 166.478 157.383  1.00  0.81           O
ATOM   1950  N   THR A 331     194.444 162.443 160.712  1.00  0.84           N
ATOM   1951  CA  THR A 331     194.975 161.348 161.517  1.00  0.84           C
ATOM   1952  C   THR A 331     193.906 160.300 161.789  1.00  0.84           C
ATOM   1953  O   THR A 331     194.162 159.096 161.675  1.00  0.84           O
ATOM   1954  CB  THR A 331     195.540 161.885 162.828  1.00  0.84           C
ATOM   1955  OG1 THR A 331     196.772 162.566 162.571  1.00  0.84           O
ATOM   1956  CG2 THR A 331     195.795 160.756 163.801  1.00  0.84           C
ATOM   1957  N   LEU A 332     192.693 160.736 162.127  1.00  0.86           N
ATOM   1958  CA  LEU A 332     191.627 159.776 162.388  1.00  0.86           C
ATOM   1959  C   LEU A 332     191.201 159.059 161.114  1.00  0.86           C
ATOM   1960  O   LEU A 332     190.860 157.873 161.152  1.00  0.86           O
ATOM   1961  CB  LEU A 332     190.440 160.475 163.040  1.00  0.86           C
ATOM   1962  CG  LEU A 332     190.753 161.066 164.410  1.00  0.86           C
ATOM   1963  CD1 LEU A 332     189.574 161.852 164.934  1.00  0.86           C
ATOM   1964  CD2 LEU A 332     191.133 159.966 165.371  1.00  0.86           C
ATOM   1965  N   ASP A 333     191.218 159.751 159.974  1.00  0.85           N
ATOM   1966  CA  ASP A 333     190.913 159.075 158.716  1.00  0.85           C
ATOM   1967  C   ASP A 333     191.946 157.999 158.407  1.00  0.85           C
ATOM   1968  O   ASP A 333     191.597 156.889 157.983  1.00  0.85           O
ATOM   1969  CB  ASP A 333     190.838 160.090 157.580  1.00  0.85           C
ATOM   1970  CG  ASP A 333     189.449 160.662 157.404  1.00  0.85           C
ATOM   1971  OD1 ASP A 333     188.688 160.683 158.391  1.00  0.85           O
ATOM   1972  OD2 ASP A 333     189.117 161.095 156.280  1.00  0.85           O
ATOM   1973  N   ARG A 334     193.227 158.308 158.621  1.00  0.78           N
ATOM   1974  CA  ARG A 334     194.274 157.312 158.423  1.00  0.78           C
ATOM   1975  C   ARG A 334     194.104 156.138 159.378  1.00  0.78           C
ATOM   1976  O   ARG A 334     194.304 154.980 158.995  1.00  0.78           O
ATOM   1977  CB  ARG A 334     195.644 157.957 158.606  1.00  0.78           C
ATOM   1978  CG  ARG A 334     196.747 157.292 157.813  1.00  0.78           C
ATOM   1979  CD  ARG A 334     198.061 158.040 157.961  1.00  0.78           C
ATOM   1980  NE  ARG A 334     197.890 159.483 157.829  1.00  0.78           N
ATOM   1981  CZ  ARG A 334     198.391 160.373 158.679  1.00  0.78           C
ATOM   1982  NH1 ARG A 334     198.189 161.667 158.481  1.00  0.78           N
ATOM   1983  NH2 ARG A 334     199.095 159.968 159.726  1.00  0.78           N
ATOM   1984  N   PHE A 335     193.734 156.419 160.627  1.00  0.84           N
ATOM   1985  CA  PHE A 335     193.513 155.351 161.595  1.00  0.84           C
ATOM   1986  C   PHE A 335     192.369 154.444 161.165  1.00  0.84           C
ATOM   1987  O   PHE A 335     192.463 153.215 161.267  1.00  0.84           O
ATOM   1988  CB  PHE A 335     193.232 155.954 162.966  1.00  0.84           C
ATOM   1989  CG  PHE A 335     193.559 155.049 164.106  1.00  0.84           C
ATOM   1990  CD1 PHE A 335     192.735 153.993 164.424  1.00  0.84           C
ATOM   1991  CD2 PHE A 335     194.684 155.263 164.869  1.00  0.84           C
ATOM   1992  CE1 PHE A 335     193.031 153.163 165.475  1.00  0.84           C
ATOM   1993  CE2 PHE A 335     194.983 154.434 165.923  1.00  0.84           C
ATOM   1994  CZ  PHE A 335     194.154 153.383 166.226  1.00  0.84           C
ATOM   1995  N   LYS A 336     191.275 155.034 160.684  1.00  0.81           N
ATOM   1996  CA  LYS A 336     190.149 154.234 160.218  1.00  0.81           C
ATOM   1997  C   LYS A 336     190.540 153.384 159.019  1.00  0.81           C
ATOM   1998  O   LYS A 336     190.141 152.217 158.918  1.00  0.81           O
ATOM   1999  CB  LYS A 336     188.974 155.141 159.870  1.00  0.81           C
ATOM   2000  CG  LYS A 336     187.819 154.432 159.205  1.00  0.81           C
ATOM   2001  CD  LYS A 336     186.630 155.359 159.080  1.00  0.81           C
ATOM   2002  CE  LYS A 336     185.351 154.578 158.875  1.00  0.81           C
ATOM   2003  NZ  LYS A 336     184.155 155.435 159.085  1.00  0.81           N
ATOM   2004  N   SER A 337     191.319 153.951 158.097  1.00  0.87           N
ATOM   2005  CA  SER A 337     191.762 153.172 156.947  1.00  0.87           C
ATOM   2006  C   SER A 337     192.644 152.007 157.379  1.00  0.87           C
ATOM   2007  O   SER A 337     192.522 150.895 156.851  1.00  0.87           O
ATOM   2008  CB  SER A 337     192.500 154.069 155.959  1.00  0.87           C
ATOM   2009  OG  SER A 337     192.512 153.487 154.670  1.00  0.87           O
ATOM   2010  N   LEU A 338     193.536 152.242 158.344  1.00  0.78           N
ATOM   2011  CA  LEU A 338     194.354 151.158 158.876  1.00  0.78           C
ATOM   2012  C   LEU A 338     193.487 150.055 159.463  1.00  0.78           C
ATOM   2013  O   LEU A 338     193.697 148.870 159.182  1.00  0.78           O
ATOM   2014  CB  LEU A 338     195.315 151.689 159.934  1.00  0.78           C
ATOM   2015  CG  LEU A 338     196.540 152.430 159.422  1.00  0.78           C
ATOM   2016  CD1 LEU A 338     197.380 152.895 160.590  1.00  0.78           C
ATOM   2017  CD2 LEU A 338     197.339 151.531 158.510  1.00  0.78           C
ATOM   2018  N   ILE A 339     192.512 150.425 160.295  1.00  0.76           N
ATOM   2019  CA  ILE A 339     191.632 149.425 160.893  1.00  0.76           C
ATOM   2020  C   ILE A 339     190.944 148.610 159.810  1.00  0.76           C
ATOM   2021  O   ILE A 339     190.915 147.376 159.859  1.00  0.76           O
ATOM   2022  CB  ILE A 339     190.597 150.090 161.812  1.00  0.76           C
ATOM   2023  CG1 ILE A 339     191.258 150.663 163.055  1.00  0.76           C
ATOM   2024  CG2 ILE A 339     189.538 149.092 162.205  1.00  0.76           C
ATOM   2025  CD1 ILE A 339     190.344 151.585 163.808  1.00  0.76           C
ATOM   2026  N   LEU A 340     190.378 149.287 158.814  1.00  0.73           N
ATOM   2027  CA  LEU A 340     189.586 148.576 157.818  1.00  0.73           C
ATOM   2028  C   LEU A 340     190.440 147.700 156.912  1.00  0.73           C
ATOM   2029  O   LEU A 340     189.962 146.667 156.432  1.00  0.73           O
ATOM   2030  CB  LEU A 340     188.784 149.565 156.977  1.00  0.73           C
ATOM   2031  CG  LEU A 340     187.378 149.872 157.481  1.00  0.73           C
ATOM   2032  CD1 LEU A 340     186.576 150.567 156.402  1.00  0.73           C
ATOM   2033  CD2 LEU A 340     186.684 148.604 157.928  1.00  0.73           C
ATOM   2034  N   ASP A 341     191.697 148.078 156.664  1.00  0.72           N
ATOM   2035  CA  ASP A 341     192.468 147.439 155.606  1.00  0.72           C
ATOM   2036  C   ASP A 341     193.603 146.542 156.080  1.00  0.72           C
ATOM   2037  O   ASP A 341     194.065 145.708 155.297  1.00  0.72           O
ATOM   2038  CB  ASP A 341     193.053 148.502 154.667  1.00  0.72           C
ATOM   2039  CG  ASP A 341     192.039 149.011 153.669  1.00  0.72           C
ATOM   2040  OD1 ASP A 341     190.845 148.680 153.819  1.00  0.72           O
ATOM   2041  OD2 ASP A 341     192.432 149.744 152.738  1.00  0.72           O
ATOM   2042  N   SER A 342     194.063 146.675 157.323  1.00  0.77           N
ATOM   2043  CA  SER A 342     195.263 145.977 157.767  1.00  0.77           C
ATOM   2044  C   SER A 342     194.963 144.657 158.463  1.00  0.77           C
ATOM   2045  O   SER A 342     195.720 144.251 159.354  1.00  0.77           O
ATOM   2046  CB  SER A 342     196.089 146.878 158.682  1.00  0.77           C
ATOM   2047  OG  SER A 342     197.048 146.124 159.401  1.00  0.77           O
ATOM   2048  N   PHE A 343     193.887 143.972 158.085  1.00  0.69           N
ATOM   2049  CA  PHE A 343     193.575 142.671 158.657  1.00  0.69           C
ATOM   2050  C   PHE A 343     192.782 141.856 157.649  1.00  0.69           C
ATOM   2051  O   PHE A 343     192.027 142.402 156.843  1.00  0.69           O
ATOM   2052  CB  PHE A 343     192.781 142.799 159.956  1.00  0.69           C
ATOM   2053  CG  PHE A 343     193.630 143.039 161.163  1.00  0.69           C
ATOM   2054  CD1 PHE A 343     194.315 142.002 161.760  1.00  0.69           C
ATOM   2055  CD2 PHE A 343     193.734 144.301 161.707  1.00  0.69           C
ATOM   2056  CE1 PHE A 343     195.090 142.222 162.875  1.00  0.69           C
ATOM   2057  CE2 PHE A 343     194.506 144.522 162.816  1.00  0.69           C
ATOM   2058  CZ  PHE A 343     195.186 143.484 163.401  1.00  0.69           C
ATOM   2059  N   GLY A 344     192.957 140.540 157.707  1.00  0.77           N
ATOM   2060  CA  GLY A 344     192.253 139.654 156.805  1.00  0.77           C
ATOM   2061  C   GLY A 344     191.278 138.739 157.514  1.00  0.77           C
ATOM   2062  O   GLY A 344     190.296 138.287 156.922  1.00  0.77           O
ATOM   2063  N   ASN A 345     191.535 138.463 158.788  1.00  0.73           N
ATOM   2064  CA  ASN A 345     190.675 137.582 159.555  1.00  0.73           C
ATOM   2065  C   ASN A 345     189.342 138.266 159.839  1.00  0.73           C
ATOM   2066  O   ASN A 345     189.097 139.408 159.448  1.00  0.73           O
ATOM   2067  CB  ASN A 345     191.356 137.184 160.858  1.00  0.73           C
ATOM   2068  CG  ASN A 345     192.754 136.667 160.645  1.00  0.73           C
ATOM   2069  OD1 ASN A 345     193.722 137.246 161.133  1.00  0.73           O
ATOM   2070  ND2 ASN A 345     192.873 135.572 159.908  1.00  0.73           N
ATOM   2071  N   ASN A 346     188.459 137.543 160.515  1.00  0.75           N
ATOM   2072  CA  ASN A 346     187.211 138.114 161.017  1.00  0.75           C
ATOM   2073  C   ASN A 346     187.345 138.466 162.496  1.00  0.75           C
ATOM   2074  O   ASN A 346     186.686 137.901 163.362  1.00  0.75           O
ATOM   2075  CB  ASN A 346     186.056 137.148 160.781  1.00  0.75           C
ATOM   2076  CG  ASN A 346     184.734 137.700 161.255  1.00  0.75           C
ATOM   2077  OD1 ASN A 346     184.268 138.727 160.769  1.00  0.75           O
ATOM   2078  ND2 ASN A 346     184.122 137.025 162.215  1.00  0.75           N
ATOM   2079  N   ILE A 347     188.226 139.410 162.788  1.00  0.70           N
ATOM   2080  CA  ILE A 347     188.405 139.893 164.149  1.00  0.70           C
ATOM   2081  C   ILE A 347     187.456 141.058 164.372  1.00  0.70           C
ATOM   2082  O   ILE A 347     187.299 141.916 163.498  1.00  0.70           O
ATOM   2083  CB  ILE A 347     189.860 140.311 164.404  1.00  0.70           C
ATOM   2084  CG1 ILE A 347     190.817 139.379 163.678  1.00  0.70           C
ATOM   2085  CG2 ILE A 347     190.170 140.265 165.877  1.00  0.70           C
ATOM   2086  CD1 ILE A 347     192.262 139.705 163.932  1.00  0.70           C
ATOM   2087  N   LYS A 348     186.814 141.085 165.536  1.00  0.74           N
ATOM   2088  CA  LYS A 348     185.894 142.167 165.854  1.00  0.74           C
ATOM   2089  C   LYS A 348     186.627 143.504 165.872  1.00  0.74           C
ATOM   2090  O   LYS A 348     187.825 143.577 166.152  1.00  0.74           O
ATOM   2091  CB  LYS A 348     185.221 141.909 167.199  1.00  0.74           C
ATOM   2092  CG  LYS A 348     186.124 141.247 168.221  1.00  0.74           C
ATOM   2093  CD  LYS A 348     185.325 140.731 169.397  1.00  0.74           C
ATOM   2094  CE  LYS A 348     184.600 141.860 170.099  1.00  0.74           C
ATOM   2095  NZ  LYS A 348     183.923 141.391 171.335  1.00  0.74           N
ATOM   2096  N   ILE A 349     185.886 144.573 165.578  1.00  0.72           N
ATOM   2097  CA  ILE A 349     186.514 145.869 165.341  1.00  0.72           C
ATOM   2098  C   ILE A 349     187.147 146.425 166.609  1.00  0.72           C
ATOM   2099  O   ILE A 349     188.202 147.073 166.553  1.00  0.72           O
ATOM   2100  CB  ILE A 349     185.488 146.842 164.746  1.00  0.72           C
ATOM   2101  CG1 ILE A 349     184.898 146.249 163.471  1.00  0.72           C
ATOM   2102  CG2 ILE A 349     186.141 148.160 164.444  1.00  0.72           C
ATOM   2103  CD1 ILE A 349     184.065 147.214 162.683  1.00  0.72           C
ATOM   2104  N   LEU A 350     186.534 146.188 167.767  1.00  0.75           N
ATOM   2105  CA  LEU A 350     187.160 146.613 169.011  1.00  0.75           C
ATOM   2106  C   LEU A 350     188.496 145.917 169.218  1.00  0.75           C
ATOM   2107  O   LEU A 350     189.443 146.525 169.728  1.00  0.75           O
ATOM   2108  CB  LEU A 350     186.226 146.347 170.185  1.00  0.75           C
ATOM   2109  CG  LEU A 350     186.565 147.061 171.488  1.00  0.75           C
ATOM   2110  CD1 LEU A 350     185.291 147.364 172.232  1.00  0.75           C
ATOM   2111  CD2 LEU A 350     187.477 146.224 172.352  1.00  0.75           C
ATOM   2112  N   ASP A 351     188.603 144.655 168.808  1.00  0.76           N
ATOM   2113  CA  ASP A 351     189.876 143.958 168.933  1.00  0.76           C
ATOM   2114  C   ASP A 351     190.911 144.525 167.973  1.00  0.76           C
ATOM   2115  O   ASP A 351     192.081 144.675 168.337  1.00  0.76           O
ATOM   2116  CB  ASP A 351     189.678 142.465 168.697  1.00  0.76           C
ATOM   2117  CG  ASP A 351     189.140 141.756 169.917  1.00  0.76           C
ATOM   2118  OD1 ASP A 351     188.576 142.440 170.792  1.00  0.76           O
ATOM   2119  OD2 ASP A 351     189.260 140.516 169.993  1.00  0.76           O
ATOM   2120  N   ARG A 352     190.506 144.840 166.742  1.00  0.70           N
ATOM   2121  CA  ARG A 352     191.430 145.488 165.821  1.00  0.70           C
ATOM   2122  C   ARG A 352     191.956 146.789 166.404  1.00  0.70           C
ATOM   2123  O   ARG A 352     193.152 147.085 166.304  1.00  0.70           O
ATOM   2124  CB  ARG A 352     190.752 145.740 164.480  1.00  0.70           C
ATOM   2125  CG  ARG A 352     190.218 144.496 163.823  1.00  0.70           C
ATOM   2126  CD  ARG A 352     190.206 144.639 162.322  1.00  0.70           C
ATOM   2127  NE  ARG A 352     189.049 143.981 161.733  1.00  0.70           N
ATOM   2128  CZ  ARG A 352     188.898 143.768 160.435  1.00  0.70           C
ATOM   2129  NH1 ARG A 352     189.835 144.161 159.591  1.00  0.70           N
ATOM   2130  NH2 ARG A 352     187.813 143.164 159.980  1.00  0.70           N
ATOM   2131  N   ILE A 353     191.085 147.571 167.038  1.00  0.76           N
ATOM   2132  CA  ILE A 353     191.530 148.829 167.628  1.00  0.76           C
ATOM   2133  C   ILE A 353     192.504 148.568 168.770  1.00  0.76           C
ATOM   2134  O   ILE A 353     193.558 149.211 168.869  1.00  0.76           O
ATOM   2135  CB  ILE A 353     190.325 149.659 168.094  1.00  0.76           C
ATOM   2136  CG1 ILE A 353     189.530 150.131 166.887  1.00  0.76           C
ATOM   2137  CG2 ILE A 353     190.785 150.835 168.912  1.00  0.76           C
ATOM   2138  CD1 ILE A 353     188.535 151.191 167.203  1.00  0.76           C
ATOM   2139  N   VAL A 354     192.170 147.621 169.649  1.00  0.76           N
ATOM   2140  CA  VAL A 354     193.031 147.352 170.798  1.00  0.76           C
ATOM   2141  C   VAL A 354     194.400 146.878 170.338  1.00  0.76           C
ATOM   2142  O   VAL A 354     195.428 147.246 170.915  1.00  0.76           O
ATOM   2143  CB  VAL A 354     192.371 146.332 171.741  1.00  0.76           C
ATOM   2144  CG1 VAL A 354     193.357 145.871 172.789  1.00  0.76           C
ATOM   2145  CG2 VAL A 354     191.165 146.939 172.405  1.00  0.76           C
ATOM   2146  N   PHE A 355     194.443 146.079 169.274  1.00  0.69           N
ATOM   2147  CA  PHE A 355     195.723 145.571 168.797  1.00  0.69           C
ATOM   2148  C   PHE A 355     196.533 146.668 168.120  1.00  0.69           C
ATOM   2149  O   PHE A 355     197.732 146.811 168.378  1.00  0.69           O
ATOM   2150  CB  PHE A 355     195.499 144.393 167.854  1.00  0.69           C
ATOM   2151  CG  PHE A 355     194.806 143.240 168.503  1.00  0.69           C
ATOM   2152  CD1 PHE A 355     195.018 142.961 169.838  1.00  0.69           C
ATOM   2153  CD2 PHE A 355     193.931 142.447 167.789  1.00  0.69           C
ATOM   2154  CE1 PHE A 355     194.379 141.908 170.448  1.00  0.69           C
ATOM   2155  CE2 PHE A 355     193.290 141.394 168.395  1.00  0.69           C
ATOM   2156  CZ  PHE A 355     193.514 141.124 169.727  1.00  0.69           C
ATOM   2157  N   LEU A 356     195.895 147.460 167.255  1.00  0.72           N
ATOM   2158  CA  LEU A 356     196.608 148.552 166.602  1.00  0.72           C
ATOM   2159  C   LEU A 356     197.128 149.567 167.604  1.00  0.72           C
ATOM   2160  O   LEU A 356     198.126 150.242 167.339  1.00  0.72           O
ATOM   2161  CB  LEU A 356     195.705 149.241 165.586  1.00  0.72           C
ATOM   2162  CG  LEU A 356     196.027 148.921 164.135  1.00  0.72           C
ATOM   2163  CD1 LEU A 356     195.825 147.456 163.897  1.00  0.72           C
ATOM   2164  CD2 LEU A 356     195.147 149.729 163.216  1.00  0.72           C
ATOM   2165  N   ILE A 357     196.472 149.700 168.754  1.00  0.69           N
ATOM   2166  CA  ILE A 357     196.963 150.652 169.740  1.00  0.69           C
ATOM   2167  C   ILE A 357     198.008 150.017 170.650  1.00  0.69           C
ATOM   2168  O   ILE A 357     198.912 150.705 171.137  1.00  0.69           O
ATOM   2169  CB  ILE A 357     195.784 151.226 170.540  1.00  0.69           C
ATOM   2170  CG1 ILE A 357     194.901 152.068 169.627  1.00  0.69           C
ATOM   2171  CG2 ILE A 357     196.265 152.071 171.698  1.00  0.69           C
ATOM   2172  CD1 ILE A 357     193.716 152.650 170.327  1.00  0.69           C
ATOM   2173  N   LYS A 358     197.935 148.707 170.871  1.00  0.66           N
ATOM   2174  CA  LYS A 358     198.781 148.067 171.873  1.00  0.66           C
ATOM   2175  C   LYS A 358     200.128 147.626 171.308  1.00  0.66           C
ATOM   2176  O   LYS A 358     201.177 148.089 171.764  1.00  0.66           O
ATOM   2177  CB  LYS A 358     198.044 146.872 172.486  1.00  0.66           C
ATOM   2178  CG  LYS A 358     198.854 146.106 173.513  1.00  0.66           C
ATOM   2179  CD  LYS A 358     197.978 145.151 174.307  1.00  0.66           C
ATOM   2180  CE  LYS A 358     197.562 143.954 173.470  1.00  0.66           C
ATOM   2181  NZ  LYS A 358     198.737 143.176 172.998  1.00  0.66           N
ATOM   2182  N   THR A 359     200.118 146.734 170.318  1.00  0.69           N
ATOM   2183  CA  THR A 359     201.373 146.127 169.872  1.00  0.69           C
ATOM   2184  C   THR A 359     202.129 147.039 168.911  1.00  0.69           C
ATOM   2185  O   THR A 359     203.224 147.517 169.223  1.00  0.69           O
ATOM   2186  CB  THR A 359     201.099 144.768 169.224  1.00  0.69           C
ATOM   2187  OG1 THR A 359     200.269 144.945 168.071  1.00  0.69           O
ATOM   2188  CG2 THR A 359     200.400 143.851 170.204  1.00  0.69           C
ATOM   2189  N   GLN A 360     201.553 147.305 167.740  1.00  0.61           N
ATOM   2190  CA  GLN A 360     202.193 148.173 166.756  1.00  0.61           C
ATOM   2191  C   GLN A 360     201.688 149.590 167.000  1.00  0.61           C
ATOM   2192  O   GLN A 360     200.773 150.080 166.341  1.00  0.61           O
ATOM   2193  CB  GLN A 360     201.916 147.696 165.334  1.00  0.61           C
ATOM   2194  CG  GLN A 360     200.486 147.286 165.053  1.00  0.61           C
ATOM   2195  CD  GLN A 360     200.289 145.789 165.121  1.00  0.61           C
ATOM   2196  OE1 GLN A 360     200.882 145.113 165.959  1.00  0.61           O
ATOM   2197  NE2 GLN A 360     199.462 145.259 164.227  1.00  0.61           N
ATOM   2198  N   ASN A 361     202.310 150.248 167.975  1.00  0.66           N
ATOM   2199  CA  ASN A 361     201.865 151.563 168.418  1.00  0.66           C
ATOM   2200  C   ASN A 361     201.774 152.524 167.247  1.00  0.66           C
ATOM   2201  O   ASN A 361     202.787 152.878 166.640  1.00  0.66           O
ATOM   2202  CB  ASN A 361     202.827 152.110 169.472  1.00  0.66           C
ATOM   2203  CG  ASN A 361     203.132 151.107 170.561  1.00  0.66           C
ATOM   2204  OD1 ASN A 361     204.150 150.418 170.518  1.00  0.66           O
ATOM   2205  ND2 ASN A 361     202.256 151.026 171.553  1.00  0.66           N
ATOM   2206  N   THR A 362     200.551 152.937 166.926  1.00  0.73           N
ATOM   2207  CA  THR A 362     200.312 153.933 165.894  1.00  0.73           C
ATOM   2208  C   THR A 362     199.993 155.296 166.486  1.00  0.73           C
ATOM   2209  O   THR A 362     199.707 156.238 165.741  1.00  0.73           O
ATOM   2210  CB  THR A 362     199.184 153.484 164.966  1.00  0.73           C
ATOM   2211  OG1 THR A 362     198.060 153.070 165.748  1.00  0.73           O
ATOM   2212  CG2 THR A 362     199.642 152.327 164.102  1.00  0.73           C
ATOM   2213  N   LEU A 363     200.030 155.421 167.811  1.00  0.75           N
ATOM   2214  CA  LEU A 363     199.814 156.691 168.484  1.00  0.75           C
ATOM   2215  C   LEU A 363     201.120 157.334 168.931  1.00  0.75           C
ATOM   2216  O   LEU A 363     201.119 158.155 169.853  1.00  0.75           O
ATOM   2217  CB  LEU A 363     198.872 156.500 169.671  1.00  0.75           C
ATOM   2218  CG  LEU A 363     197.464 156.056 169.278  1.00  0.75           C
ATOM   2219  CD1 LEU A 363     196.537 156.112 170.472  1.00  0.75           C
ATOM   2220  CD2 LEU A 363     196.936 156.915 168.146  1.00  0.75           C
ATOM   2221  N   LEU A 364     202.234 156.969 168.300  1.00  0.69           N
ATOM   2222  CA  LEU A 364     203.510 157.636 168.513  1.00  0.69           C
ATOM   2223  C   LEU A 364     203.990 158.411 167.300  1.00  0.69           C
ATOM   2224  O   LEU A 364     204.607 159.465 167.462  1.00  0.69           O
ATOM   2225  CB  LEU A 364     204.589 156.621 168.909  1.00  0.69           C
ATOM   2226  CG  LEU A 364     204.445 155.956 170.278  1.00  0.69           C
ATOM   2227  CD1 LEU A 364     205.191 154.638 170.308  1.00  0.69           C
ATOM   2228  CD2 LEU A 364     204.945 156.875 171.376  1.00  0.69           C
ATOM   2229  N   ASP A 365     203.713 157.921 166.092  1.00  0.77           N
ATOM   2230  CA  ASP A 365     204.091 158.614 164.862  1.00  0.77           C
ATOM   2231  C   ASP A 365     203.084 159.719 164.528  1.00  0.77           C
ATOM   2232  O   ASP A 365     202.440 159.734 163.479  1.00  0.77           O
ATOM   2233  CB  ASP A 365     204.231 157.609 163.727  1.00  0.77           C
ATOM   2234  CG  ASP A 365     202.975 156.785 163.519  1.00  0.77           C
ATOM   2235  OD1 ASP A 365     202.019 156.947 164.304  1.00  0.77           O
ATOM   2236  OD2 ASP A 365     202.945 155.973 162.571  1.00  0.77           O
ATOM   2237  N   VAL A 366     202.959 160.659 165.458  1.00  0.78           N
ATOM   2238  CA  VAL A 366     202.102 161.830 165.291  1.00  0.78           C
ATOM   2239  C   VAL A 366     202.971 163.066 165.497  1.00  0.78           C
ATOM   2240  O   VAL A 366     203.763 163.108 166.449  1.00  0.78           O
ATOM   2241  CB  VAL A 366     200.914 161.798 166.265  1.00  0.78           C
ATOM   2242  CG1 VAL A 366     199.993 162.974 166.024  1.00  0.78           C
ATOM   2243  CG2 VAL A 366     200.148 160.500 166.119  1.00  0.78           C
ATOM   2244  N   PRO A 367     202.877 164.080 164.629  1.00  0.77           N
ATOM   2245  CA  PRO A 367     203.791 165.227 164.726  1.00  0.77           C
ATOM   2246  C   PRO A 367     203.743 165.967 166.054  1.00  0.77           C
ATOM   2247  O   PRO A 367     204.761 166.067 166.746  1.00  0.77           O
ATOM   2248  CB  PRO A 367     203.325 166.132 163.580  1.00  0.77           C
ATOM   2249  CG  PRO A 367     202.717 165.198 162.599  1.00  0.77           C
ATOM   2250  CD  PRO A 367     202.045 164.140 163.416  1.00  0.77           C
ATOM   2251  N   CYS A 368     202.578 166.480 166.424  1.00  0.85           N
ATOM   2252  CA  CYS A 368     202.482 167.283 167.632  1.00  0.85           C
ATOM   2253  C   CYS A 368     202.716 166.416 168.866  1.00  0.85           C
ATOM   2254  O   CYS A 368     202.196 165.301 168.949  1.00  0.85           O
ATOM   2255  CB  CYS A 368     201.114 167.956 167.722  1.00  0.85           C
ATOM   2256  SG  CYS A 368     200.876 168.987 169.185  1.00  0.85           S
ATOM   2257  N   PRO A 369     203.495 166.889 169.829  1.00  0.81           N
ATOM   2258  CA  PRO A 369     203.660 166.132 171.075  1.00  0.81           C
ATOM   2259  C   PRO A 369     202.423 166.213 171.949  1.00  0.81           C
ATOM   2260  O   PRO A 369     202.044 165.229 172.591  1.00  0.81           O
ATOM   2261  CB  PRO A 369     204.865 166.806 171.738  1.00  0.81           C
ATOM   2262  CG  PRO A 369     204.854 168.193 171.205  1.00  0.81           C
ATOM   2263  CD  PRO A 369     204.313 168.112 169.805  1.00  0.81           C
ATOM   2264  N   ARG A 370     201.777 167.380 171.972  1.00  0.69           N
ATOM   2265  CA  ARG A 370     200.571 167.535 172.779  1.00  0.69           C
ATOM   2266  C   ARG A 370     199.422 166.714 172.215  1.00  0.69           C
ATOM   2267  O   ARG A 370     198.633 166.141 172.976  1.00  0.69           O
ATOM   2268  CB  ARG A 370     200.183 169.008 172.876  1.00  0.69           C
ATOM   2269  CG  ARG A 370     200.860 169.743 174.018  1.00  0.69           C
ATOM   2270  CD  ARG A 370     200.530 171.226 174.006  1.00  0.69           C
ATOM   2271  NE  ARG A 370     200.477 171.775 172.655  1.00  0.69           N
ATOM   2272  CZ  ARG A 370     201.546 172.043 171.915  1.00  0.69           C
ATOM   2273  NH1 ARG A 370     201.402 172.541 170.697  1.00  0.69           N
ATOM   2274  NH2 ARG A 370     202.761 171.813 172.392  1.00  0.69           N
ATOM   2275  N   LEU A 371     199.318 166.626 170.890  1.00  0.78           N
ATOM   2276  CA  LEU A 371     198.257 165.829 170.291  1.00  0.78           C
ATOM   2277  C   LEU A 371     198.385 164.376 170.712  1.00  0.78           C
ATOM   2278  O   LEU A 371     197.491 163.847 171.374  1.00  0.78           O
ATOM   2279  CB  LEU A 371     198.270 165.930 168.769  1.00  0.78           C
ATOM   2280  CG  LEU A 371     197.086 165.231 168.102  1.00  0.78           C
ATOM   2281  CD1 LEU A 371     195.794 165.596 168.799  1.00  0.78           C
ATOM   2282  CD2 LEU A 371     197.011 165.591 166.638  1.00  0.78           C
ATOM   2283  N   ARG A 372     199.490 163.724 170.353  1.00  0.71           N
ATOM   2284  CA  ARG A 372     199.633 162.321 170.718  1.00  0.71           C
ATOM   2285  C   ARG A 372     199.866 162.117 172.206  1.00  0.71           C
ATOM   2286  O   ARG A 372     199.917 160.966 172.646  1.00  0.71           O
ATOM   2287  CB  ARG A 372     200.762 161.671 169.919  1.00  0.71           C
ATOM   2288  CG  ARG A 372     202.109 162.334 170.075  1.00  0.71           C
ATOM   2289  CD  ARG A 372     203.236 161.333 169.899  1.00  0.71           C
ATOM   2290  NE  ARG A 372     203.613 160.720 171.166  1.00  0.71           N
ATOM   2291  CZ  ARG A 372     204.422 161.288 172.053  1.00  0.71           C
ATOM   2292  NH1 ARG A 372     204.940 162.481 171.807  1.00  0.71           N
ATOM   2293  NH2 ARG A 372     204.713 160.663 173.183  1.00  0.71           N
ATOM   2294  N   ALA A 373     200.008 163.183 172.990  1.00  0.75           N
ATOM   2295  CA  ALA A 373     200.011 163.041 174.438  1.00  0.75           C
ATOM   2296  C   ALA A 373     198.609 163.045 175.015  1.00  0.75           C
ATOM   2297  O   ALA A 373     198.361 162.386 176.029  1.00  0.75           O
ATOM   2298  CB  ALA A 373     200.830 164.161 175.082  1.00  0.75           C
ATOM   2299  N   TRP A 374     197.691 163.775 174.391  1.00  0.69           N
ATOM   2300  CA  TRP A 374     196.294 163.789 174.794  1.00  0.69           C
ATOM   2301  C   TRP A 374     195.467 162.740 174.073  1.00  0.69           C
ATOM   2302  O   TRP A 374     194.298 162.546 174.417  1.00  0.69           O
ATOM   2303  CB  TRP A 374     195.693 165.171 174.535  1.00  0.69           C
ATOM   2304  CG  TRP A 374     194.345 165.372 175.127  1.00  0.69           C
ATOM   2305  CD1 TRP A 374     194.049 165.606 176.435  1.00  0.69           C
ATOM   2306  CD2 TRP A 374     193.102 165.364 174.428  1.00  0.69           C
ATOM   2307  NE1 TRP A 374     192.693 165.743 176.596  1.00  0.69           N
ATOM   2308  CE2 TRP A 374     192.090 165.599 175.376  1.00  0.69           C
ATOM   2309  CE3 TRP A 374     192.745 165.180 173.093  1.00  0.69           C
ATOM   2310  CZ2 TRP A 374     190.754 165.654 175.033  1.00  0.69           C
ATOM   2311  CZ3 TRP A 374     191.422 165.235 172.756  1.00  0.69           C
ATOM   2312  CH2 TRP A 374     190.440 165.474 173.720  1.00  0.69           C
ATOM   2313  N   LEU A 375     196.044 162.066 173.086  1.00  0.78           N
ATOM   2314  CA  LEU A 375     195.346 161.074 172.287  1.00  0.78           C
ATOM   2315  C   LEU A 375     195.614 159.656 172.759  1.00  0.78           C
ATOM   2316  O   LEU A 375     194.707 158.823 172.750  1.00  0.78           O
ATOM   2317  CB  LEU A 375     195.755 161.214 170.821  1.00  0.78           C
ATOM   2318  CG  LEU A 375     194.965 160.403 169.809  1.00  0.78           C
ATOM   2319  CD1 LEU A 375     193.539 160.885 169.805  1.00  0.78           C
ATOM   2320  CD2 LEU A 375     195.573 160.554 168.437  1.00  0.78           C
ATOM   2321  N   GLN A 376     196.837 159.366 173.192  1.00  0.69           N
ATOM   2322  CA  GLN A 376     197.191 158.044 173.685  1.00  0.69           C
ATOM   2323  C   GLN A 376     196.667 157.776 175.087  1.00  0.69           C
ATOM   2324  O   GLN A 376     197.056 156.774 175.695  1.00  0.69           O
ATOM   2325  CB  GLN A 376     198.710 157.857 173.651  1.00  0.69           C
ATOM   2326  CG  GLN A 376     199.465 158.597 174.735  1.00  0.69           C
ATOM   2327  CD  GLN A 376     200.952 158.305 174.698  1.00  0.69           C
ATOM   2328  OE1 GLN A 376     201.424 157.541 173.857  1.00  0.69           O
ATOM   2329  NE2 GLN A 376     201.699 158.914 175.612  1.00  0.69           N
ATOM   2330  N   MET A 377     195.804 158.637 175.613  1.00  0.63           N
ATOM   2331  CA  MET A 377     195.113 158.394 176.871  1.00  0.63           C
ATOM   2332  C   MET A 377     193.609 158.317 176.641  1.00  0.63           C
ATOM   2333  O   MET A 377     192.810 158.801 177.443  1.00  0.63           O
ATOM   2334  CB  MET A 377     195.458 159.463 177.905  1.00  0.63           C
ATOM   2335  CG  MET A 377     195.223 160.885 177.443  1.00  0.63           C
ATOM   2336  SD  MET A 377     196.266 162.076 178.305  1.00  0.63           S
ATOM   2337  CE  MET A 377     195.971 161.623 180.009  1.00  0.63           C
ATOM   2338  N   CYS A 378     193.212 157.701 175.531  1.00  0.79           N
ATOM   2339  CA  CYS A 378     191.813 157.496 175.182  1.00  0.79           C
ATOM   2340  C   CYS A 378     191.568 156.003 175.036  1.00  0.79           C
ATOM   2341  O   CYS A 378     192.167 155.358 174.169  1.00  0.79           O
ATOM   2342  CB  CYS A 378     191.459 158.224 173.887  1.00  0.79           C
ATOM   2343  SG  CYS A 378     191.091 159.969 174.102  1.00  0.79           S
ATOM   2344  N   THR A 379     190.693 155.460 175.880  1.00  0.75           N
ATOM   2345  CA  THR A 379     190.423 154.032 175.872  1.00  0.75           C
ATOM   2346  C   THR A 379     189.935 153.583 174.496  1.00  0.75           C
ATOM   2347  O   THR A 379     189.207 154.311 173.819  1.00  0.75           O
ATOM   2348  CB  THR A 379     189.381 153.686 176.927  1.00  0.75           C
ATOM   2349  OG1 THR A 379     188.330 154.656 176.888  1.00  0.75           O
ATOM   2350  CG2 THR A 379     190.005 153.684 178.303  1.00  0.75           C
ATOM   2351  N   PRO A 380     190.319 152.382 174.060  1.00  0.80           N
ATOM   2352  CA  PRO A 380     189.950 151.940 172.708  1.00  0.80           C
ATOM   2353  C   PRO A 380     188.457 151.882 172.471  1.00  0.80           C
ATOM   2354  O   PRO A 380     188.016 152.025 171.323  1.00  0.80           O
ATOM   2355  CB  PRO A 380     190.585 150.549 172.616  1.00  0.80           C
ATOM   2356  CG  PRO A 380     190.720 150.113 174.029  1.00  0.80           C
ATOM   2357  CD  PRO A 380     191.064 151.345 174.787  1.00  0.80           C
ATOM   2358  N   GLN A 381     187.659 151.668 173.518  1.00  0.71           N
ATOM   2359  CA  GLN A 381     186.214 151.740 173.351  1.00  0.71           C
ATOM   2360  C   GLN A 381     185.793 153.101 172.831  1.00  0.71           C
ATOM   2361  O   GLN A 381     184.833 153.205 172.062  1.00  0.71           O
ATOM   2362  CB  GLN A 381     185.515 151.441 174.673  1.00  0.71           C
ATOM   2363  CG  GLN A 381     185.309 149.972 174.936  1.00  0.71           C
ATOM   2364  CD  GLN A 381     186.363 149.403 175.848  1.00  0.71           C
ATOM   2365  OE1 GLN A 381     186.931 150.112 176.673  1.00  0.71           O
ATOM   2366  NE2 GLN A 381     186.636 148.115 175.704  1.00  0.71           N
ATOM   2367  N   ASP A 382     186.517 154.151 173.210  1.00  0.75           N
ATOM   2368  CA  ASP A 382     186.179 155.487 172.742  1.00  0.75           C
ATOM   2369  C   ASP A 382     186.488 155.652 171.260  1.00  0.75           C
ATOM   2370  O   ASP A 382     185.697 156.247 170.519  1.00  0.75           O
ATOM   2371  CB  ASP A 382     186.927 156.523 173.564  1.00  0.75           C
ATOM   2372  CG  ASP A 382     186.529 157.918 173.213  1.00  0.75           C
ATOM   2373  OD1 ASP A 382     185.425 158.336 173.613  1.00  0.75           O
ATOM   2374  OD2 ASP A 382     187.317 158.593 172.525  1.00  0.75           O
ATOM   2375  N   PHE A 383     187.641 155.148 170.816  1.00  0.78           N
ATOM   2376  CA  PHE A 383     187.938 155.125 169.388  1.00  0.78           C
ATOM   2377  C   PHE A 383     186.854 154.382 168.626  1.00  0.78           C
ATOM   2378  O   PHE A 383     186.378 154.849 167.586  1.00  0.78           O
ATOM   2379  CB  PHE A 383     189.291 154.470 169.137  1.00  0.78           C
ATOM   2380  CG  PHE A 383     190.457 155.365 169.385  1.00  0.78           C
ATOM   2381  CD1 PHE A 383     190.860 156.271 168.431  1.00  0.78           C
ATOM   2382  CD2 PHE A 383     191.165 155.286 170.564  1.00  0.78           C
ATOM   2383  CE1 PHE A 383     191.936 157.086 168.655  1.00  0.78           C
ATOM   2384  CE2 PHE A 383     192.239 156.099 170.791  1.00  0.78           C
ATOM   2385  CZ  PHE A 383     192.625 156.999 169.836  1.00  0.78           C
ATOM   2386  N   HIS A 384     186.457 153.211 169.129  1.00  0.75           N
ATOM   2387  CA  HIS A 384     185.421 152.434 168.460  1.00  0.75           C
ATOM   2388  C   HIS A 384     184.133 153.230 168.346  1.00  0.75           C
ATOM   2389  O   HIS A 384     183.557 153.349 167.258  1.00  0.75           O
ATOM   2390  CB  HIS A 384     185.171 151.132 169.210  1.00  0.75           C
ATOM   2391  CG  HIS A 384     184.096 150.290 168.605  1.00  0.75           C
ATOM   2392  ND1 HIS A 384     183.400 149.344 169.323  1.00  0.75           N
ATOM   2393  CD2 HIS A 384     183.602 150.245 167.347  1.00  0.75           C
ATOM   2394  CE1 HIS A 384     182.520 148.756 168.535  1.00  0.75           C
ATOM   2395  NE2 HIS A 384     182.622 149.284 167.330  1.00  0.75           N
ATOM   2396  N   LYS A 385     183.661 153.774 169.468  1.00  0.72           N
ATOM   2397  CA  LYS A 385     182.443 154.571 169.464  1.00  0.72           C
ATOM   2398  C   LYS A 385     182.524 155.669 168.418  1.00  0.72           C
ATOM   2399  O   LYS A 385     181.723 155.708 167.478  1.00  0.72           O
ATOM   2400  CB  LYS A 385     182.204 155.168 170.847  1.00  0.72           C
ATOM   2401  CG  LYS A 385     181.011 156.090 170.914  1.00  0.72           C
ATOM   2402  CD  LYS A 385     181.031 156.924 172.174  1.00  0.72           C
ATOM   2403  CE  LYS A 385     179.840 157.851 172.220  1.00  0.72           C
ATOM   2404  NZ  LYS A 385     179.989 158.898 173.259  1.00  0.72           N
ATOM   2405  N   HIS A 386     183.525 156.541 168.543  1.00  0.77           N
ATOM   2406  CA  HIS A 386     183.607 157.704 167.668  1.00  0.77           C
ATOM   2407  C   HIS A 386     183.692 157.301 166.205  1.00  0.77           C
ATOM   2408  O   HIS A 386     183.039 157.907 165.351  1.00  0.77           O
ATOM   2409  CB  HIS A 386     184.808 158.567 168.041  1.00  0.77           C
ATOM   2410  CG  HIS A 386     185.062 159.686 167.081  1.00  0.77           C
ATOM   2411  ND1 HIS A 386     184.596 160.964 167.291  1.00  0.77           N
ATOM   2412  CD2 HIS A 386     185.725 159.715 165.902  1.00  0.77           C
ATOM   2413  CE1 HIS A 386     184.963 161.734 166.283  1.00  0.77           C
ATOM   2414  NE2 HIS A 386     185.649 161.000 165.427  1.00  0.77           N
ATOM   2415  N   LEU A 387     184.488 156.284 165.889  1.00  0.79           N
ATOM   2416  CA  LEU A 387     184.750 156.007 164.486  1.00  0.79           C
ATOM   2417  C   LEU A 387     183.607 155.247 163.828  1.00  0.79           C
ATOM   2418  O   LEU A 387     183.218 155.577 162.704  1.00  0.79           O
ATOM   2419  CB  LEU A 387     186.062 155.243 164.343  1.00  0.79           C
ATOM   2420  CG  LEU A 387     187.303 156.123 164.479  1.00  0.79           C
ATOM   2421  CD1 LEU A 387     188.475 155.330 165.005  1.00  0.79           C
ATOM   2422  CD2 LEU A 387     187.645 156.754 163.153  1.00  0.79           C
ATOM   2423  N   PHE A 388     183.040 154.241 164.496  1.00  0.69           N
ATOM   2424  CA  PHE A 388     182.113 153.348 163.823  1.00  0.69           C
ATOM   2425  C   PHE A 388     180.693 153.335 164.370  1.00  0.69           C
ATOM   2426  O   PHE A 388     179.820 152.762 163.713  1.00  0.69           O
ATOM   2427  CB  PHE A 388     182.641 151.906 163.860  1.00  0.69           C
ATOM   2428  CG  PHE A 388     183.980 151.728 163.214  1.00  0.69           C
ATOM   2429  CD1 PHE A 388     184.083 151.514 161.856  1.00  0.69           C
ATOM   2430  CD2 PHE A 388     185.132 151.756 163.967  1.00  0.69           C
ATOM   2431  CE1 PHE A 388     185.310 151.345 161.265  1.00  0.69           C
ATOM   2432  CE2 PHE A 388     186.360 151.586 163.379  1.00  0.69           C
ATOM   2433  CZ  PHE A 388     186.448 151.381 162.027  1.00  0.69           C
ATOM   2434  N   CYS A 389     180.417 153.921 165.536  1.00  0.77           N
ATOM   2435  CA  CYS A 389     179.141 153.675 166.195  1.00  0.77           C
ATOM   2436  C   CYS A 389     178.247 154.904 166.295  1.00  0.77           C
ATOM   2437  O   CYS A 389     177.113 154.877 165.813  1.00  0.77           O
ATOM   2438  CB  CYS A 389     179.395 153.093 167.588  1.00  0.77           C
ATOM   2439  SG  CYS A 389     179.605 151.302 167.612  1.00  0.77           S
ATOM   2440  N   ASP A 390     178.716 155.981 166.905  1.00  0.78           N
ATOM   2441  CA  ASP A 390     177.798 157.038 167.314  1.00  0.78           C
ATOM   2442  C   ASP A 390     177.393 157.902 166.122  1.00  0.78           C
ATOM   2443  O   ASP A 390     178.210 158.154 165.236  1.00  0.78           O
ATOM   2444  CB  ASP A 390     178.435 157.911 168.382  1.00  0.78           C
ATOM   2445  CG  ASP A 390     177.423 158.469 169.342  1.00  0.78           C
ATOM   2446  OD1 ASP A 390     176.553 157.700 169.790  1.00  0.78           O
ATOM   2447  OD2 ASP A 390     177.495 159.672 169.656  1.00  0.78           O
ATOM   2448  N   PRO A 391     176.140 158.365 166.074  1.00  0.82           N
ATOM   2449  CA  PRO A 391     175.707 159.206 164.953  1.00  0.82           C
ATOM   2450  C   PRO A 391     176.171 160.648 165.062  1.00  0.82           C
ATOM   2451  O   PRO A 391     176.520 161.265 164.052  1.00  0.82           O
ATOM   2452  CB  PRO A 391     174.183 159.106 165.020  1.00  0.82           C
ATOM   2453  CG  PRO A 391     173.900 158.861 166.437  1.00  0.82           C
ATOM   2454  CD  PRO A 391     175.021 158.024 166.964  1.00  0.82           C
ATOM   2455  N   LEU A 392     176.181 161.203 166.274  1.00  0.81           N
ATOM   2456  CA  LEU A 392     176.630 162.581 166.438  1.00  0.81           C
ATOM   2457  C   LEU A 392     178.106 162.714 166.103  1.00  0.81           C
ATOM   2458  O   LEU A 392     178.532 163.717 165.521  1.00  0.81           O
ATOM   2459  CB  LEU A 392     176.362 163.061 167.860  1.00  0.81           C
ATOM   2460  CG  LEU A 392     176.850 164.472 168.168  1.00  0.81           C
ATOM   2461  CD1 LEU A 392     176.217 165.455 167.216  1.00  0.81           C
ATOM   2462  CD2 LEU A 392     176.535 164.847 169.598  1.00  0.81           C
ATOM   2463  N   CYS A 393     178.903 161.707 166.455  1.00  0.85           N
ATOM   2464  CA  CYS A 393     180.310 161.738 166.089  1.00  0.85           C
ATOM   2465  C   CYS A 393     180.494 161.627 164.585  1.00  0.85           C
ATOM   2466  O   CYS A 393     181.415 162.231 164.034  1.00  0.85           O
ATOM   2467  CB  CYS A 393     181.065 160.627 166.808  1.00  0.85           C
ATOM   2468  SG  CYS A 393     181.305 160.939 168.563  1.00  0.85           S
ATOM   2469  N   ALA A 394     179.622 160.889 163.901  1.00  0.81           N
ATOM   2470  CA  ALA A 394     179.688 160.853 162.445  1.00  0.81           C
ATOM   2471  C   ALA A 394     179.337 162.207 161.846  1.00  0.81           C
ATOM   2472  O   ALA A 394     179.991 162.662 160.901  1.00  0.81           O
ATOM   2473  CB  ALA A 394     178.762 159.771 161.901  1.00  0.81           C
ATOM   2474  N   ILE A 395     178.313 162.870 162.385  1.00  0.78           N
ATOM   2475  CA  ILE A 395     177.967 164.207 161.910  1.00  0.78           C
ATOM   2476  C   ILE A 395     179.139 165.159 162.100  1.00  0.78           C
ATOM   2477  O   ILE A 395     179.469 165.944 161.206  1.00  0.78           O
ATOM   2478  CB  ILE A 395     176.707 164.721 162.623  1.00  0.78           C
ATOM   2479  CG1 ILE A 395     175.501 163.879 162.239  1.00  0.78           C
ATOM   2480  CG2 ILE A 395     176.453 166.158 162.261  1.00  0.78           C
ATOM   2481  CD1 ILE A 395     175.148 163.992 160.799  1.00  0.78           C
ATOM   2482  N   ASN A 396     179.787 165.107 163.265  1.00  0.77           N
ATOM   2483  CA  ASN A 396     180.955 165.952 163.500  1.00  0.77           C
ATOM   2484  C   ASN A 396     182.065 165.643 162.506  1.00  0.77           C
ATOM   2485  O   ASN A 396     182.589 166.541 161.841  1.00  0.77           O
ATOM   2486  CB  ASN A 396     181.461 165.768 164.925  1.00  0.77           C
ATOM   2487  CG  ASN A 396     180.578 166.431 165.935  1.00  0.77           C
ATOM   2488  OD1 ASN A 396     179.589 167.062 165.583  1.00  0.77           O
ATOM   2489  ND2 ASN A 396     180.924 166.292 167.205  1.00  0.77           N
ATOM   2490  N   HIS A 397     182.440 164.371 162.395  1.00  0.77           N
ATOM   2491  CA  HIS A 397     183.508 163.970 161.491  1.00  0.77           C
ATOM   2492  C   HIS A 397     183.207 164.316 160.042  1.00  0.77           C
ATOM   2493  O   HIS A 397     184.138 164.423 159.241  1.00  0.77           O
ATOM   2494  CB  HIS A 397     183.745 162.468 161.625  1.00  0.77           C
ATOM   2495  CG  HIS A 397     185.030 162.000 161.026  1.00  0.77           C
ATOM   2496  ND1 HIS A 397     186.185 161.860 161.763  1.00  0.77           N
ATOM   2497  CD2 HIS A 397     185.340 161.624 159.764  1.00  0.77           C
ATOM   2498  CE1 HIS A 397     187.154 161.425 160.979  1.00  0.77           C
ATOM   2499  NE2 HIS A 397     186.668 161.274 159.761  1.00  0.77           N
ATOM   2500  N   SER A 398     181.938 164.480 159.680  1.00  0.76           N
ATOM   2501  CA  SER A 398     181.573 164.756 158.300  1.00  0.76           C
ATOM   2502  C   SER A 398     181.188 166.203 158.041  1.00  0.76           C
ATOM   2503  O   SER A 398     180.953 166.562 156.886  1.00  0.76           O
ATOM   2504  CB  SER A 398     180.423 163.847 157.868  1.00  0.76           C
ATOM   2505  OG  SER A 398     180.019 164.149 156.547  1.00  0.76           O
ATOM   2506  N   ILE A 399     181.105 167.042 159.071  1.00  0.71           N
ATOM   2507  CA  ILE A 399     180.755 168.439 158.877  1.00  0.71           C
ATOM   2508  C   ILE A 399     181.930 169.377 159.119  1.00  0.71           C
ATOM   2509  O   ILE A 399     181.949 170.475 158.553  1.00  0.71           O
ATOM   2510  CB  ILE A 399     179.553 168.843 159.753  1.00  0.71           C
ATOM   2511  CG1 ILE A 399     178.859 170.057 159.159  1.00  0.71           C
ATOM   2512  CG2 ILE A 399     179.991 169.178 161.155  1.00  0.71           C
ATOM   2513  CD1 ILE A 399     177.656 170.491 159.940  1.00  0.71           C
ATOM   2514  N   THR A 400     182.907 168.989 159.932  1.00  0.77           N
ATOM   2515  CA  THR A 400     184.040 169.861 160.180  1.00  0.77           C
ATOM   2516  C   THR A 400     184.896 169.981 158.924  1.00  0.77           C
ATOM   2517  O   THR A 400     184.754 169.221 157.965  1.00  0.77           O
ATOM   2518  CB  THR A 400     184.873 169.341 161.345  1.00  0.77           C
ATOM   2519  OG1 THR A 400     186.018 170.179 161.519  1.00  0.77           O
ATOM   2520  CG2 THR A 400     185.337 167.946 161.062  1.00  0.77           C
ATOM   2521  N   ASN A 401     185.796 170.954 158.936  1.00  0.72           N
ATOM   2522  CA  ASN A 401     186.583 171.271 157.753  1.00  0.72           C
ATOM   2523  C   ASN A 401     187.833 172.034 158.164  1.00  0.72           C
ATOM   2524  O   ASN A 401     187.896 173.255 157.989  1.00  0.72           O
ATOM   2525  CB  ASN A 401     185.749 172.090 156.771  1.00  0.72           C
ATOM   2526  CG  ASN A 401     186.461 172.342 155.469  1.00  0.72           C
ATOM   2527  OD1 ASN A 401     187.583 171.887 155.263  1.00  0.72           O
ATOM   2528  ND2 ASN A 401     185.809 173.069 154.575  1.00  0.72           N
ATOM   2529  N   PRO A 402     188.856 171.350 158.680  1.00  0.75           N
ATOM   2530  CA  PRO A 402     189.951 172.056 159.361  1.00  0.75           C
ATOM   2531  C   PRO A 402     190.763 172.974 158.467  1.00  0.75           C
ATOM   2532  O   PRO A 402     191.598 173.722 158.990  1.00  0.75           O
ATOM   2533  CB  PRO A 402     190.811 170.915 159.911  1.00  0.75           C
ATOM   2534  CG  PRO A 402     190.528 169.774 159.016  1.00  0.75           C
ATOM   2535  CD  PRO A 402     189.099 169.904 158.593  1.00  0.75           C
ATOM   2536  N   SER A 403     190.556 172.958 157.149  1.00  0.71           N
ATOM   2537  CA  SER A 403     191.232 173.939 156.308  1.00  0.71           C
ATOM   2538  C   SER A 403     190.630 175.324 156.485  1.00  0.71           C
ATOM   2539  O   SER A 403     191.328 176.328 156.316  1.00  0.71           O
ATOM   2540  CB  SER A 403     191.169 173.522 154.841  1.00  0.71           C
ATOM   2541  OG  SER A 403     189.845 173.590 154.350  1.00  0.71           O
ATOM   2542  N   VAL A 404     189.344 175.397 156.829  1.00  0.74           N
ATOM   2543  CA  VAL A 404     188.709 176.686 157.070  1.00  0.74           C
ATOM   2544  C   VAL A 404     189.050 177.209 158.456  1.00  0.74           C
ATOM   2545  O   VAL A 404     189.156 178.422 158.659  1.00  0.74           O
ATOM   2546  CB  VAL A 404     187.191 176.567 156.875  1.00  0.74           C
ATOM   2547  CG1 VAL A 404     186.518 177.900 157.095  1.00  0.74           C
ATOM   2548  CG2 VAL A 404     186.884 176.041 155.493  1.00  0.74           C
ATOM   2549  N   LEU A 405     189.240 176.323 159.425  1.00  0.75           N
ATOM   2550  CA  LEU A 405     189.533 176.761 160.780  1.00  0.75           C
ATOM   2551  C   LEU A 405     191.011 177.028 161.006  1.00  0.75           C
ATOM   2552  O   LEU A 405     191.357 177.847 161.862  1.00  0.75           O
ATOM   2553  CB  LEU A 405     189.050 175.719 161.789  1.00  0.75           C
ATOM   2554  CG  LEU A 405     187.565 175.374 161.749  1.00  0.75           C
ATOM   2555  CD1 LEU A 405     187.352 174.092 160.997  1.00  0.75           C
ATOM   2556  CD2 LEU A 405     187.040 175.241 163.143  1.00  0.75           C
ATOM   2557  N   PHE A 406     191.892 176.367 160.268  1.00  0.69           N
ATOM   2558  CA  PHE A 406     193.324 176.532 160.467  1.00  0.69           C
ATOM   2559  C   PHE A 406     194.028 176.789 159.146  1.00  0.69           C
ATOM   2560  O   PHE A 406     195.117 176.271 158.888  1.00  0.69           O
ATOM   2561  CB  PHE A 406     193.916 175.315 161.167  1.00  0.69           C
ATOM   2562  CG  PHE A 406     193.409 175.118 162.561  1.00  0.69           C
ATOM   2563  CD1 PHE A 406     192.271 174.375 162.797  1.00  0.69           C
ATOM   2564  CD2 PHE A 406     194.073 175.672 163.635  1.00  0.69           C
ATOM   2565  CE1 PHE A 406     191.807 174.191 164.078  1.00  0.69           C
ATOM   2566  CE2 PHE A 406     193.611 175.490 164.916  1.00  0.69           C
ATOM   2567  CZ  PHE A 406     192.477 174.749 165.138  1.00  0.69           C
ATOM   2568  N   GLY A 407     193.420 177.602 158.289  1.00  0.72           N
ATOM   2569  CA  GLY A 407     194.022 177.930 157.014  1.00  0.72           C
ATOM   2570  C   GLY A 407     193.898 179.394 156.654  1.00  0.72           C
ATOM   2571  O   GLY A 407     192.877 180.025 156.937  1.00  0.72           O
ATOM   2572  N   GLN A 408     194.933 179.945 156.031  1.00  0.65           N
ATOM   2573  CA  GLN A 408     194.904 181.333 155.609  1.00  0.65           C
ATOM   2574  C   GLN A 408     194.058 181.486 154.352  1.00  0.65           C
ATOM   2575  O   GLN A 408     193.889 180.551 153.566  1.00  0.65           O
ATOM   2576  CB  GLN A 408     196.319 181.848 155.355  1.00  0.65           C
ATOM   2577  CG  GLN A 408     197.291 181.577 156.491  1.00  0.65           C
ATOM   2578  CD  GLN A 408     197.950 180.218 156.382  1.00  0.65           C
ATOM   2579  OE1 GLN A 408     197.700 179.471 155.438  1.00  0.65           O
ATOM   2580  NE2 GLN A 408     198.796 179.890 157.350  1.00  0.65           N
ATOM   2581  N   ILE A 409     193.520 182.687 154.171  1.00  0.67           N
ATOM   2582  CA  ILE A 409     192.652 183.006 153.046  1.00  0.67           C
ATOM   2583  C   ILE A 409     193.386 183.971 152.128  1.00  0.67           C
ATOM   2584  O   ILE A 409     194.105 184.860 152.597  1.00  0.67           O
ATOM   2585  CB  ILE A 409     191.313 183.597 153.530  1.00  0.67           C
ATOM   2586  CG1 ILE A 409     190.453 184.058 152.350  1.00  0.67           C
ATOM   2587  CG2 ILE A 409     191.556 184.726 154.513  1.00  0.67           C
ATOM   2588  CD1 ILE A 409     190.012 182.936 151.421  1.00  0.67           C
ATOM   2589  N   TYR A 410     193.219 183.778 150.818  1.00  0.64           N
ATOM   2590  CA  TYR A 410     193.814 184.616 149.784  1.00  0.64           C
ATOM   2591  C   TYR A 410     193.418 186.071 149.997  1.00  0.64           C
ATOM   2592  O   TYR A 410     192.249 186.428 149.803  1.00  0.64           O
ATOM   2593  CB  TYR A 410     193.370 184.135 148.402  1.00  0.64           C
ATOM   2594  CG  TYR A 410     194.270 184.562 147.268  1.00  0.64           C
ATOM   2595  CD1 TYR A 410     195.627 184.279 147.288  1.00  0.64           C
ATOM   2596  CD2 TYR A 410     193.759 185.238 146.170  1.00  0.64           C
ATOM   2597  CE1 TYR A 410     196.450 184.665 146.252  1.00  0.64           C
ATOM   2598  CE2 TYR A 410     194.575 185.626 145.130  1.00  0.64           C
ATOM   2599  CZ  TYR A 410     195.919 185.337 145.176  1.00  0.64           C
ATOM   2600  OH  TYR A 410     196.738 185.721 144.141  1.00  0.64           O
ATOM   2601  N   PRO A 411     194.353 186.932 150.390  1.00  0.73           N
ATOM   2602  CA  PRO A 411     194.004 188.315 150.758  1.00  0.73           C
ATOM   2603  C   PRO A 411     193.295 189.072 149.645  1.00  0.73           C
ATOM   2604  O   PRO A 411     192.365 189.839 149.934  1.00  0.73           O
ATOM   2605  CB  PRO A 411     195.366 188.942 151.092  1.00  0.73           C
ATOM   2606  CG  PRO A 411     196.192 187.790 151.537  1.00  0.73           C
ATOM   2607  CD  PRO A 411     195.760 186.620 150.696  1.00  0.73           C
ATOM   2608  N   PRO A 412     193.685 188.916 148.372  1.00  0.76           N
ATOM   2609  CA  PRO A 412     192.960 189.640 147.312  1.00  0.76           C
ATOM   2610  C   PRO A 412     191.468 189.350 147.242  1.00  0.76           C
ATOM   2611  O   PRO A 412     190.740 190.125 146.612  1.00  0.76           O
ATOM   2612  CB  PRO A 412     193.671 189.186 146.034  1.00  0.76           C
ATOM   2613  CG  PRO A 412     195.048 188.950 146.472  1.00  0.76           C
ATOM   2614  CD  PRO A 412     194.923 188.323 147.827  1.00  0.76           C
ATOM   2615  N   SER A 413     190.983 188.272 147.854  1.00  0.73           N
ATOM   2616  CA  SER A 413     189.562 187.954 147.841  1.00  0.73           C
ATOM   2617  C   SER A 413     188.908 188.098 149.207  1.00  0.73           C
ATOM   2618  O   SER A 413     187.718 187.792 149.349  1.00  0.73           O
ATOM   2619  CB  SER A 413     189.345 186.533 147.313  1.00  0.73           C
ATOM   2620  OG  SER A 413     187.986 186.317 146.981  1.00  0.73           O
ATOM   2621  N   PHE A 414     189.648 188.581 150.206  1.00  0.69           N
ATOM   2622  CA  PHE A 414     189.148 188.597 151.575  1.00  0.69           C
ATOM   2623  C   PHE A 414     187.962 189.541 151.728  1.00  0.69           C
ATOM   2624  O   PHE A 414     186.924 189.161 152.283  1.00  0.69           O
ATOM   2625  CB  PHE A 414     190.276 188.988 152.527  1.00  0.69           C
ATOM   2626  CG  PHE A 414     189.987 188.686 153.960  1.00  0.69           C
ATOM   2627  CD1 PHE A 414     189.210 187.600 154.304  1.00  0.69           C
ATOM   2628  CD2 PHE A 414     190.510 189.474 154.964  1.00  0.69           C
ATOM   2629  CE1 PHE A 414     188.946 187.315 155.623  1.00  0.69           C
ATOM   2630  CE2 PHE A 414     190.252 189.193 156.284  1.00  0.69           C
ATOM   2631  CZ  PHE A 414     189.469 188.113 156.614  1.00  0.69           C
ATOM   2632  N   GLN A 415     188.100 190.781 151.256  1.00  0.72           N
ATOM   2633  CA  GLN A 415     187.016 191.743 151.411  1.00  0.72           C
ATOM   2634  C   GLN A 415     185.803 191.346 150.583  1.00  0.72           C
ATOM   2635  O   GLN A 415     184.659 191.539 151.013  1.00  0.72           O
ATOM   2636  CB  GLN A 415     187.496 193.140 151.031  1.00  0.72           C
ATOM   2637  CG  GLN A 415     188.552 193.693 151.968  1.00  0.72           C
ATOM   2638  CD  GLN A 415     188.048 193.845 153.388  1.00  0.72           C
ATOM   2639  OE1 GLN A 415     186.906 194.242 153.614  1.00  0.72           O
ATOM   2640  NE2 GLN A 415     188.900 193.527 154.354  1.00  0.72           N
ATOM   2641  N   ALA A 416     186.031 190.785 149.395  1.00  0.80           N
ATOM   2642  CA  ALA A 416     184.917 190.303 148.588  1.00  0.80           C
ATOM   2643  C   ALA A 416     184.159 189.202 149.311  1.00  0.80           C
ATOM   2644  O   ALA A 416     182.922 189.190 149.318  1.00  0.80           O
ATOM   2645  CB  ALA A 416     185.421 189.808 147.235  1.00  0.80           C
ATOM   2646  N   PHE A 417     184.882 188.275 149.943  1.00  0.73           N
ATOM   2647  CA  PHE A 417     184.221 187.201 150.675  1.00  0.73           C
ATOM   2648  C   PHE A 417     183.457 187.742 151.874  1.00  0.73           C
ATOM   2649  O   PHE A 417     182.322 187.328 152.138  1.00  0.73           O
ATOM   2650  CB  PHE A 417     185.247 186.165 151.120  1.00  0.73           C
ATOM   2651  CG  PHE A 417     184.642 184.876 151.572  1.00  0.73           C
ATOM   2652  CD1 PHE A 417     183.649 184.270 150.828  1.00  0.73           C
ATOM   2653  CD2 PHE A 417     185.065 184.271 152.739  1.00  0.73           C
ATOM   2654  CE1 PHE A 417     183.090 183.086 151.240  1.00  0.73           C
ATOM   2655  CE2 PHE A 417     184.511 183.087 153.155  1.00  0.73           C
ATOM   2656  CZ  PHE A 417     183.521 182.492 152.404  1.00  0.73           C
ATOM   2657  N   LYS A 418     184.072 188.658 152.623  1.00  0.77           N
ATOM   2658  CA  LYS A 418     183.390 189.279 153.753  1.00  0.77           C
ATOM   2659  C   LYS A 418     182.082 189.925 153.316  1.00  0.77           C
ATOM   2660  O   LYS A 418     181.034 189.723 153.939  1.00  0.77           O
ATOM   2661  CB  LYS A 418     184.303 190.314 154.406  1.00  0.77           C
ATOM   2662  CG  LYS A 418     185.075 189.816 155.604  1.00  0.77           C
ATOM   2663  CD  LYS A 418     185.956 190.920 156.151  1.00  0.77           C
ATOM   2664  CE  LYS A 418     186.284 190.699 157.613  1.00  0.77           C
ATOM   2665  NZ  LYS A 418     186.940 191.890 158.218  1.00  0.77           N
ATOM   2666  N   ALA A 419     182.126 190.706 152.234  1.00  0.81           N
ATOM   2667  CA  ALA A 419     180.921 191.387 151.774  1.00  0.81           C
ATOM   2668  C   ALA A 419     179.874 190.397 151.283  1.00  0.81           C
ATOM   2669  O   ALA A 419     178.676 190.581 151.529  1.00  0.81           O
ATOM   2670  CB  ALA A 419     181.270 192.387 150.674  1.00  0.81           C
ATOM   2671  N   ALA A 420     180.301 189.339 150.588  1.00  0.81           N
ATOM   2672  CA  ALA A 420     179.348 188.337 150.127  1.00  0.81           C
ATOM   2673  C   ALA A 420     178.670 187.648 151.301  1.00  0.81           C
ATOM   2674  O   ALA A 420     177.482 187.317 151.236  1.00  0.81           O
ATOM   2675  CB  ALA A 420     180.048 187.314 149.237  1.00  0.81           C
ATOM   2676  N   LEU A 421     179.413 187.421 152.384  1.00  0.77           N
ATOM   2677  CA  LEU A 421     178.814 186.822 153.570  1.00  0.77           C
ATOM   2678  C   LEU A 421     177.845 187.781 154.242  1.00  0.77           C
ATOM   2679  O   LEU A 421     176.774 187.369 154.700  1.00  0.77           O
ATOM   2680  CB  LEU A 421     179.901 186.402 154.552  1.00  0.77           C
ATOM   2681  CG  LEU A 421     180.595 185.082 154.249  1.00  0.77           C
ATOM   2682  CD1 LEU A 421     181.424 184.672 155.442  1.00  0.77           C
ATOM   2683  CD2 LEU A 421     179.572 184.022 153.905  1.00  0.77           C
ATOM   2684  N   ALA A 422     178.210 189.063 154.320  1.00  0.80           N
ATOM   2685  CA  ALA A 422     177.328 190.049 154.934  1.00  0.80           C
ATOM   2686  C   ALA A 422     175.963 190.059 154.266  1.00  0.80           C
ATOM   2687  O   ALA A 422     174.933 190.160 154.940  1.00  0.80           O
ATOM   2688  CB  ALA A 422     177.963 191.438 154.869  1.00  0.80           C
ATOM   2689  N   ALA A 423     175.933 189.942 152.942  1.00  0.79           N
ATOM   2690  CA  ALA A 423     174.672 189.910 152.217  1.00  0.79           C
ATOM   2691  C   ALA A 423     173.962 188.567 152.311  1.00  0.79           C
ATOM   2692  O   ALA A 423     172.866 188.428 151.760  1.00  0.79           O
ATOM   2693  CB  ALA A 423     174.901 190.264 150.747  1.00  0.79           C
ATOM   2694  N   GLY A 424     174.543 187.582 152.988  1.00  0.79           N
ATOM   2695  CA  GLY A 424     173.916 186.279 153.082  1.00  0.79           C
ATOM   2696  C   GLY A 424     173.916 185.527 151.768  1.00  0.79           C
ATOM   2697  O   GLY A 424     172.861 185.333 151.159  1.00  0.79           O
ATOM   2698  N   GLN A 425     175.092 185.104 151.316  1.00  0.70           N
ATOM   2699  CA  GLN A 425     175.230 184.464 150.017  1.00  0.70           C
ATOM   2700  C   GLN A 425     175.875 183.087 150.060  1.00  0.70           C
ATOM   2701  O   GLN A 425     175.616 182.279 149.166  1.00  0.70           O
ATOM   2702  CB  GLN A 425     176.043 185.359 149.072  1.00  0.70           C
ATOM   2703  CG  GLN A 425     175.852 185.042 147.603  1.00  0.70           C
ATOM   2704  CD  GLN A 425     174.452 185.352 147.121  1.00  0.70           C
ATOM   2705  OE1 GLN A 425     173.594 184.472 147.066  1.00  0.70           O
ATOM   2706  NE2 GLN A 425     174.213 186.608 146.766  1.00  0.70           N
ATOM   2707  N   ASN A 426     176.702 182.790 151.061  1.00  0.72           N
ATOM   2708  CA  ASN A 426     177.424 181.524 151.103  1.00  0.72           C
ATOM   2709  C   ASN A 426     177.100 180.685 152.331  1.00  0.72           C
ATOM   2710  O   ASN A 426     177.675 179.603 152.495  1.00  0.72           O
ATOM   2711  CB  ASN A 426     178.931 181.775 151.035  1.00  0.72           C
ATOM   2712  CG  ASN A 426     179.401 182.100 149.639  1.00  0.72           C
ATOM   2713  OD1 ASN A 426     179.043 183.134 149.077  1.00  0.72           O
ATOM   2714  ND2 ASN A 426     180.211 181.218 149.067  1.00  0.72           N
ATOM   2715  N   LEU A 427     176.198 181.143 153.196  1.00  0.71           N
ATOM   2716  CA  LEU A 427     175.871 180.420 154.424  1.00  0.71           C
ATOM   2717  C   LEU A 427     174.988 179.225 154.076  1.00  0.71           C
ATOM   2718  O   LEU A 427     173.757 179.276 154.128  1.00  0.71           O
ATOM   2719  CB  LEU A 427     175.195 181.347 155.424  1.00  0.71           C
ATOM   2720  CG  LEU A 427     176.048 182.532 155.866  1.00  0.71           C
ATOM   2721  CD1 LEU A 427     175.201 183.577 156.558  1.00  0.71           C
ATOM   2722  CD2 LEU A 427     177.156 182.059 156.776  1.00  0.71           C
ATOM   2723  N   GLU A 428     175.640 178.124 153.711  1.00  0.62           N
ATOM   2724  CA  GLU A 428     174.935 176.892 153.388  1.00  0.62           C
ATOM   2725  C   GLU A 428     174.531 176.166 154.664  1.00  0.62           C
ATOM   2726  O   GLU A 428     175.276 176.147 155.646  1.00  0.62           O
ATOM   2727  CB  GLU A 428     175.811 175.987 152.522  1.00  0.62           C
ATOM   2728  CG  GLU A 428     175.144 174.687 152.104  1.00  0.62           C
ATOM   2729  CD  GLU A 428     174.505 174.775 150.734  1.00  0.62           C
ATOM   2730  OE1 GLU A 428     173.672 173.903 150.406  1.00  0.62           O
ATOM   2731  OE2 GLU A 428     174.833 175.718 149.983  1.00  0.62           O
ATOM   2732  N   GLN A 429     173.347 175.552 154.635  1.00  0.59           N
ATOM   2733  CA  GLN A 429     172.769 174.980 155.847  1.00  0.59           C
ATOM   2734  C   GLN A 429     173.688 173.961 156.505  1.00  0.59           C
ATOM   2735  O   GLN A 429     173.666 173.809 157.730  1.00  0.59           O
ATOM   2736  CB  GLN A 429     171.422 174.339 155.525  1.00  0.59           C
ATOM   2737  CG  GLN A 429     170.540 174.109 156.729  1.00  0.59           C
ATOM   2738  CD  GLN A 429     169.176 173.588 156.343  1.00  0.59           C
ATOM   2739  OE1 GLN A 429     168.988 173.069 155.244  1.00  0.59           O
ATOM   2740  NE2 GLN A 429     168.212 173.722 157.246  1.00  0.59           N
ATOM   2741  N   GLY A 430     174.499 173.257 155.724  1.00  0.71           N
ATOM   2742  CA  GLY A 430     175.329 172.212 156.287  1.00  0.71           C
ATOM   2743  C   GLY A 430     174.592 170.892 156.368  1.00  0.71           C
ATOM   2744  O   GLY A 430     174.473 170.181 155.368  1.00  0.71           O
ATOM   2745  N   VAL A 431     174.092 170.552 157.550  1.00  0.76           N
ATOM   2746  CA  VAL A 431     173.284 169.362 157.733  1.00  0.76           C
ATOM   2747  C   VAL A 431     171.819 169.765 157.699  1.00  0.76           C
ATOM   2748  O   VAL A 431     171.464 170.937 157.836  1.00  0.76           O
ATOM   2749  CB  VAL A 431     173.614 168.627 159.049  1.00  0.76           C
ATOM   2750  CG1 VAL A 431     175.061 168.205 159.066  1.00  0.76           C
ATOM   2751  CG2 VAL A 431     173.306 169.511 160.228  1.00  0.76           C
ATOM   2752  N   CYS A 432     170.951 168.772 157.526  1.00  0.86           N
ATOM   2753  CA  CYS A 432     169.519 169.008 157.570  1.00  0.86           C
ATOM   2754  C   CYS A 432     169.118 169.431 158.979  1.00  0.86           C
ATOM   2755  O   CYS A 432     169.945 169.552 159.884  1.00  0.86           O
ATOM   2756  CB  CYS A 432     168.758 167.758 157.135  1.00  0.86           C
ATOM   2757  SG  CYS A 432     169.241 167.074 155.533  1.00  0.86           S
ATOM   2758  N   ASP A 433     167.831 169.689 159.167  1.00  0.75           N
ATOM   2759  CA  ASP A 433     167.339 170.007 160.497  1.00  0.75           C
ATOM   2760  C   ASP A 433     166.591 168.856 161.140  1.00  0.75           C
ATOM   2761  O   ASP A 433     166.639 168.707 162.365  1.00  0.75           O
ATOM   2762  CB  ASP A 433     166.432 171.235 160.455  1.00  0.75           C
ATOM   2763  CG  ASP A 433     166.169 171.795 161.828  1.00  0.75           C
ATOM   2764  OD1 ASP A 433     164.989 171.953 162.198  1.00  0.75           O
ATOM   2765  OD2 ASP A 433     167.149 172.066 162.548  1.00  0.75           O
ATOM   2766  N   SER A 434     165.911 168.033 160.344  1.00  0.79           N
ATOM   2767  CA  SER A 434     165.289 166.836 160.892  1.00  0.79           C
ATOM   2768  C   SER A 434     166.336 165.855 161.394  1.00  0.79           C
ATOM   2769  O   SER A 434     166.109 165.147 162.381  1.00  0.79           O
ATOM   2770  CB  SER A 434     164.406 166.179 159.838  1.00  0.79           C
ATOM   2771  OG  SER A 434     165.173 165.349 158.989  1.00  0.79           O
ATOM   2772  N   LEU A 435     167.493 165.805 160.735  1.00  0.82           N
ATOM   2773  CA  LEU A 435     168.548 164.894 161.162  1.00  0.82           C
ATOM   2774  C   LEU A 435     169.075 165.264 162.541  1.00  0.82           C
ATOM   2775  O   LEU A 435     169.300 164.388 163.382  1.00  0.82           O
ATOM   2776  CB  LEU A 435     169.678 164.894 160.142  1.00  0.82           C
ATOM   2777  CG  LEU A 435     170.793 163.903 160.435  1.00  0.82           C
ATOM   2778  CD1 LEU A 435     170.209 162.529 160.635  1.00  0.82           C
ATOM   2779  CD2 LEU A 435     171.786 163.901 159.303  1.00  0.82           C
ATOM   2780  N   ILE A 436     169.274 166.556 162.796  1.00  0.81           N
ATOM   2781  CA  ILE A 436     169.764 166.976 164.102  1.00  0.81           C
ATOM   2782  C   ILE A 436     168.736 166.676 165.183  1.00  0.81           C
ATOM   2783  O   ILE A 436     169.079 166.190 166.269  1.00  0.81           O
ATOM   2784  CB  ILE A 436     170.138 168.464 164.070  1.00  0.81           C
ATOM   2785  CG1 ILE A 436     171.363 168.660 163.195  1.00  0.81           C
ATOM   2786  CG2 ILE A 436     170.432 168.965 165.456  1.00  0.81           C
ATOM   2787  CD1 ILE A 436     172.413 167.608 163.408  1.00  0.81           C
ATOM   2788  N   THR A 437     167.462 166.958 164.911  1.00  0.80           N
ATOM   2789  CA  THR A 437     166.427 166.652 165.890  1.00  0.80           C
ATOM   2790  C   THR A 437     166.377 165.161 166.186  1.00  0.80           C
ATOM   2791  O   THR A 437     166.237 164.752 167.346  1.00  0.80           O
ATOM   2792  CB  THR A 437     165.074 167.141 165.389  1.00  0.80           C
ATOM   2793  OG1 THR A 437     165.116 168.560 165.228  1.00  0.80           O
ATOM   2794  CG2 THR A 437     163.993 166.786 166.376  1.00  0.80           C
ATOM   2795  N   LEU A 438     166.510 164.331 165.152  1.00  0.84           N
ATOM   2796  CA  LEU A 438     166.483 162.890 165.364  1.00  0.84           C
ATOM   2797  C   LEU A 438     167.688 162.430 166.172  1.00  0.84           C
ATOM   2798  O   LEU A 438     167.565 161.562 167.044  1.00  0.84           O
ATOM   2799  CB  LEU A 438     166.423 162.172 164.021  1.00  0.84           C
ATOM   2800  CG  LEU A 438     165.969 160.721 164.046  1.00  0.84           C
ATOM   2801  CD1 LEU A 438     164.780 160.561 164.952  1.00  0.84           C
ATOM   2802  CD2 LEU A 438     165.628 160.273 162.649  1.00  0.84           C
ATOM   2803  N   VAL A 439     168.857 163.011 165.909  1.00  0.87           N
ATOM   2804  CA  VAL A 439     170.048 162.641 166.666  1.00  0.87           C
ATOM   2805  C   VAL A 439     169.878 163.003 168.132  1.00  0.87           C
ATOM   2806  O   VAL A 439     170.269 162.241 169.025  1.00  0.87           O
ATOM   2807  CB  VAL A 439     171.290 163.308 166.057  1.00  0.87           C
ATOM   2808  CG1 VAL A 439     172.419 163.324 167.054  1.00  0.87           C
ATOM   2809  CG2 VAL A 439     171.704 162.576 164.804  1.00  0.87           C
ATOM   2810  N   TYR A 440     169.281 164.162 168.410  1.00  0.82           N
ATOM   2811  CA  TYR A 440     169.090 164.553 169.804  1.00  0.82           C
ATOM   2812  C   TYR A 440     168.064 163.666 170.492  1.00  0.82           C
ATOM   2813  O   TYR A 440     168.229 163.319 171.666  1.00  0.82           O
ATOM   2814  CB  TYR A 440     168.695 166.022 169.895  1.00  0.82           C
ATOM   2815  CG  TYR A 440     169.898 166.920 169.921  1.00  0.82           C
ATOM   2816  CD1 TYR A 440     170.718 166.973 171.032  1.00  0.82           C
ATOM   2817  CD2 TYR A 440     170.235 167.688 168.824  1.00  0.82           C
ATOM   2818  CE1 TYR A 440     171.826 167.780 171.057  1.00  0.82           C
ATOM   2819  CE2 TYR A 440     171.342 168.496 168.838  1.00  0.82           C
ATOM   2820  CZ  TYR A 440     172.134 168.540 169.955  1.00  0.82           C
ATOM   2821  OH  TYR A 440     173.241 169.354 169.969  1.00  0.82           O
ATOM   2822  N   ILE A 441     167.008 163.273 169.779  1.00  0.81           N
ATOM   2823  CA  ILE A 441     166.064 162.306 170.332  1.00  0.81           C
ATOM   2824  C   ILE A 441     166.779 161.011 170.695  1.00  0.81           C
ATOM   2825  O   ILE A 441     166.555 160.431 171.769  1.00  0.81           O
ATOM   2826  CB  ILE A 441     164.922 162.053 169.335  1.00  0.81           C
ATOM   2827  CG1 ILE A 441     164.075 163.310 169.167  1.00  0.81           C
ATOM   2828  CG2 ILE A 441     164.073 160.892 169.792  1.00  0.81           C
ATOM   2829  CD1 ILE A 441     162.977 163.171 168.149  1.00  0.81           C
ATOM   2830  N   PHE A 442     167.646 160.535 169.801  1.00  0.79           N
ATOM   2831  CA  PHE A 442     168.356 159.285 170.046  1.00  0.79           C
ATOM   2832  C   PHE A 442     169.261 159.396 171.263  1.00  0.79           C
ATOM   2833  O   PHE A 442     169.286 158.501 172.113  1.00  0.79           O
ATOM   2834  CB  PHE A 442     169.161 158.894 168.812  1.00  0.79           C
ATOM   2835  CG  PHE A 442     170.056 157.715 169.022  1.00  0.79           C
ATOM   2836  CD1 PHE A 442     169.542 156.438 169.036  1.00  0.79           C
ATOM   2837  CD2 PHE A 442     171.413 157.883 169.190  1.00  0.79           C
ATOM   2838  CE1 PHE A 442     170.362 155.358 169.222  1.00  0.79           C
ATOM   2839  CE2 PHE A 442     172.235 156.804 169.376  1.00  0.79           C
ATOM   2840  CZ  PHE A 442     171.709 155.542 169.392  1.00  0.79           C
ATOM   2841  N   LYS A 443     170.019 160.489 171.367  1.00  0.77           N
ATOM   2842  CA  LYS A 443     170.885 160.652 172.531  1.00  0.77           C
ATOM   2843  C   LYS A 443     170.075 160.779 173.811  1.00  0.77           C
ATOM   2844  O   LYS A 443     170.513 160.319 174.871  1.00  0.77           O
ATOM   2845  CB  LYS A 443     171.796 161.864 172.359  1.00  0.77           C
ATOM   2846  CG  LYS A 443     172.609 161.857 171.084  1.00  0.77           C
ATOM   2847  CD  LYS A 443     173.661 160.772 171.093  1.00  0.77           C
ATOM   2848  CE  LYS A 443     174.840 161.153 171.956  1.00  0.77           C
ATOM   2849  NZ  LYS A 443     175.898 160.114 171.909  1.00  0.77           N
ATOM   2850  N   SER A 444     168.890 161.384 173.734  1.00  0.82           N
ATOM   2851  CA  SER A 444     168.033 161.483 174.909  1.00  0.82           C
ATOM   2852  C   SER A 444     167.602 160.109 175.395  1.00  0.82           C
ATOM   2853  O   SER A 444     167.699 159.803 176.587  1.00  0.82           O
ATOM   2854  CB  SER A 444     166.811 162.338 174.595  1.00  0.82           C
ATOM   2855  OG  SER A 444     165.884 162.277 175.659  1.00  0.82           O
ATOM   2856  N   THR A 445     167.110 159.267 174.488  1.00  0.76           N
ATOM   2857  CA  THR A 445     166.723 157.925 174.918  1.00  0.76           C
ATOM   2858  C   THR A 445     167.923 157.075 175.304  1.00  0.76           C
ATOM   2859  O   THR A 445     167.768 156.117 176.065  1.00  0.76           O
ATOM   2860  CB  THR A 445     165.920 157.203 173.838  1.00  0.76           C
ATOM   2861  OG1 THR A 445     166.806 156.723 172.820  1.00  0.76           O
ATOM   2862  CG2 THR A 445     164.883 158.124 173.233  1.00  0.76           C
ATOM   2863  N   GLN A 446     169.112 157.399 174.803  1.00  0.71           N
ATOM   2864  CA  GLN A 446     170.303 156.644 175.170  1.00  0.71           C
ATOM   2865  C   GLN A 446     170.816 157.017 176.555  1.00  0.71           C
ATOM   2866  O   GLN A 446     171.367 156.162 177.255  1.00  0.71           O
ATOM   2867  CB  GLN A 446     171.389 156.865 174.117  1.00  0.71           C
ATOM   2868  CG  GLN A 446     172.790 156.477 174.531  1.00  0.71           C
ATOM   2869  CD  GLN A 446     173.768 156.560 173.378  1.00  0.71           C
ATOM   2870  OE1 GLN A 446     173.507 156.051 172.292  1.00  0.71           O
ATOM   2871  NE2 GLN A 446     174.898 157.211 173.607  1.00  0.71           N
ATOM   2872  N   VAL A 447     170.632 158.266 176.977  1.00  0.79           N
ATOM   2873  CA  VAL A 447     171.182 158.729 178.247  1.00  0.79           C
ATOM   2874  C   VAL A 447     170.175 158.565 179.378  1.00  0.79           C
ATOM   2875  O   VAL A 447     170.459 157.905 180.381  1.00  0.79           O
ATOM   2876  CB  VAL A 447     171.638 160.193 178.143  1.00  0.79           C
ATOM   2877  CG1 VAL A 447     171.736 160.809 179.521  1.00  0.79           C
ATOM   2878  CG2 VAL A 447     172.968 160.276 177.421  1.00  0.79           C
ATOM   2879  N   ALA A 448     168.999 159.167 179.233  1.00  0.81           N
ATOM   2880  CA  ALA A 448     168.012 159.186 180.305  1.00  0.81           C
ATOM   2881  C   ALA A 448     167.202 157.891 180.299  1.00  0.81           C
ATOM   2882  O   ALA A 448     167.537 156.920 179.618  1.00  0.81           O
ATOM   2883  CB  ALA A 448     167.117 160.412 180.171  1.00  0.81           C
ATOM   2884  N   ARG A 449     166.123 157.864 181.075  1.00  0.70           N
ATOM   2885  CA  ARG A 449     165.220 156.724 181.089  1.00  0.70           C
ATOM   2886  C   ARG A 449     164.268 156.789 179.902  1.00  0.70           C
ATOM   2887  O   ARG A 449     164.016 157.854 179.333  1.00  0.70           O
ATOM   2888  CB  ARG A 449     164.419 156.681 182.389  1.00  0.70           C
ATOM   2889  CG  ARG A 449     165.035 155.822 183.476  1.00  0.70           C
ATOM   2890  CD  ARG A 449     164.149 155.796 184.703  1.00  0.70           C
ATOM   2891  NE  ARG A 449     164.585 154.792 185.665  1.00  0.70           N
ATOM   2892  CZ  ARG A 449     164.079 154.662 186.887  1.00  0.70           C
ATOM   2893  NH1 ARG A 449     163.115 155.476 187.296  1.00  0.70           N
ATOM   2894  NH2 ARG A 449     164.536 153.721 187.700  1.00  0.70           N
ATOM   2895  N   VAL A 450     163.727 155.628 179.535  1.00  0.71           N
ATOM   2896  CA  VAL A 450     162.880 155.517 178.353  1.00  0.71           C
ATOM   2897  C   VAL A 450     162.096 154.218 178.444  1.00  0.71           C
ATOM   2898  O   VAL A 450     162.465 153.301 179.178  1.00  0.71           O
ATOM   2899  CB  VAL A 450     163.730 155.576 177.060  1.00  0.71           C
ATOM   2900  CG1 VAL A 450     164.458 154.259 176.850  1.00  0.71           C
ATOM   2901  CG2 VAL A 450     162.872 155.942 175.869  1.00  0.71           C
ATOM   2902  N   GLY A 451     160.995 154.143 177.699  1.00  0.66           N
ATOM   2903  CA  GLY A 451     160.229 152.917 177.600  1.00  0.66           C
ATOM   2904  C   GLY A 451     160.849 151.939 176.625  1.00  0.66           C
ATOM   2905  O   GLY A 451     162.075 151.844 176.534  1.00  0.66           O
ATOM   2906  N   LYS A 452     160.017 151.197 175.896  1.00  0.64           N
ATOM   2907  CA  LYS A 452     160.497 150.269 174.880  1.00  0.64           C
ATOM   2908  C   LYS A 452     159.972 150.592 173.492  1.00  0.64           C
ATOM   2909  O   LYS A 452     160.756 150.661 172.538  1.00  0.64           O
ATOM   2910  CB  LYS A 452     160.116 148.829 175.254  1.00  0.64           C
ATOM   2911  CG  LYS A 452     160.838 147.770 174.438  1.00  0.64           C
ATOM   2912  CD  LYS A 452     159.985 147.232 173.301  1.00  0.64           C
ATOM   2913  CE  LYS A 452     158.990 146.193 173.790  1.00  0.64           C
ATOM   2914  NZ  LYS A 452     158.210 145.603 172.666  1.00  0.64           N
ATOM   2915  N   THR A 453     158.662 150.794 173.350  1.00  0.64           N
ATOM   2916  CA  THR A 453     158.062 150.973 172.035  1.00  0.64           C
ATOM   2917  C   THR A 453     158.527 152.242 171.336  1.00  0.64           C
ATOM   2918  O   THR A 453     158.226 152.421 170.150  1.00  0.64           O
ATOM   2919  CB  THR A 453     156.541 150.977 172.155  1.00  0.64           C
ATOM   2920  OG1 THR A 453     156.156 151.735 173.308  1.00  0.64           O
ATOM   2921  CG2 THR A 453     156.022 149.557 172.293  1.00  0.64           C
ATOM   2922  N   ILE A 454     159.238 153.122 172.032  1.00  0.64           N
ATOM   2923  CA  ILE A 454     159.819 154.311 171.427  1.00  0.64           C
ATOM   2924  C   ILE A 454     161.268 154.080 171.021  1.00  0.64           C
ATOM   2925  O   ILE A 454     161.713 154.582 169.989  1.00  0.64           O
ATOM   2926  CB  ILE A 454     159.690 155.507 172.392  1.00  0.64           C
ATOM   2927  CG1 ILE A 454     160.469 156.712 171.870  1.00  0.64           C
ATOM   2928  CG2 ILE A 454     160.139 155.111 173.781  1.00  0.64           C
ATOM   2929  CD1 ILE A 454     160.227 157.976 172.657  1.00  0.64           C
ATOM   2930  N   LEU A 455     162.006 153.298 171.809  1.00  0.71           N
ATOM   2931  CA  LEU A 455     163.399 153.014 171.483  1.00  0.71           C
ATOM   2932  C   LEU A 455     163.507 152.180 170.213  1.00  0.71           C
ATOM   2933  O   LEU A 455     164.251 152.529 169.286  1.00  0.71           O
ATOM   2934  CB  LEU A 455     164.068 152.297 172.651  1.00  0.71           C
ATOM   2935  CG  LEU A 455     165.583 152.181 172.565  1.00  0.71           C
ATOM   2936  CD1 LEU A 455     166.180 153.525 172.211  1.00  0.71           C
ATOM   2937  CD2 LEU A 455     166.144 151.671 173.875  1.00  0.71           C
ATOM   2938  N   VAL A 456     162.760 151.075 170.150  1.00  0.73           N
ATOM   2939  CA  VAL A 456     162.848 150.174 169.010  1.00  0.73           C
ATOM   2940  C   VAL A 456     162.449 150.856 167.714  1.00  0.73           C
ATOM   2941  O   VAL A 456     162.857 150.417 166.635  1.00  0.73           O
ATOM   2942  CB  VAL A 456     161.979 148.927 169.252  1.00  0.73           C
ATOM   2943  CG1 VAL A 456     162.330 147.838 168.260  1.00  0.73           C
ATOM   2944  CG2 VAL A 456     162.157 148.432 170.669  1.00  0.73           C
ATOM   2945  N   ASP A 457     161.665 151.928 167.786  1.00  0.67           N
ATOM   2946  CA  ASP A 457     161.209 152.620 166.588  1.00  0.67           C
ATOM   2947  C   ASP A 457     162.118 153.773 166.187  1.00  0.67           C
ATOM   2948  O   ASP A 457     162.379 153.968 164.991  1.00  0.67           O
ATOM   2949  CB  ASP A 457     159.786 153.138 166.791  1.00  0.67           C
ATOM   2950  CG  ASP A 457     159.063 153.349 165.486  1.00  0.67           C
ATOM   2951  OD1 ASP A 457     158.603 154.477 165.228  1.00  0.67           O
ATOM   2952  OD2 ASP A 457     158.950 152.379 164.713  1.00  0.67           O
ATOM   2953  N   VAL A 458     162.610 154.545 167.160  1.00  0.79           N
ATOM   2954  CA  VAL A 458     163.575 155.588 166.836  1.00  0.79           C
ATOM   2955  C   VAL A 458     164.849 154.972 166.288  1.00  0.79           C
ATOM   2956  O   VAL A 458     165.512 155.566 165.432  1.00  0.79           O
ATOM   2957  CB  VAL A 458     163.857 156.480 168.059  1.00  0.79           C
ATOM   2958  CG1 VAL A 458     164.544 155.698 169.143  1.00  0.79           C
ATOM   2959  CG2 VAL A 458     164.707 157.658 167.656  1.00  0.79           C
ATOM   2960  N   THR A 459     165.198 153.765 166.736  1.00  0.77           N
ATOM   2961  CA  THR A 459     166.364 153.090 166.176  1.00  0.77           C
ATOM   2962  C   THR A 459     166.185 152.824 164.687  1.00  0.77           C
ATOM   2963  O   THR A 459     167.072 153.123 163.878  1.00  0.77           O
ATOM   2964  CB  THR A 459     166.617 151.790 166.925  1.00  0.77           C
ATOM   2965  OG1 THR A 459     166.769 152.067 168.321  1.00  0.77           O
ATOM   2966  CG2 THR A 459     167.862 151.123 166.402  1.00  0.77           C
ATOM   2967  N   LYS A 460     165.039 152.260 164.306  1.00  0.72           N
ATOM   2968  CA  LYS A 460     164.777 151.968 162.901  1.00  0.72           C
ATOM   2969  C   LYS A 460     164.770 153.243 162.067  1.00  0.72           C
ATOM   2970  O   LYS A 460     165.352 153.294 160.971  1.00  0.72           O
ATOM   2971  CB  LYS A 460     163.444 151.233 162.772  1.00  0.72           C
ATOM   2972  CG  LYS A 460     163.407 150.192 161.674  1.00  0.72           C
ATOM   2973  CD  LYS A 460     162.067 149.466 161.631  1.00  0.72           C
ATOM   2974  CE  LYS A 460     161.699 148.891 162.985  1.00  0.72           C
ATOM   2975  NZ  LYS A 460     162.809 148.078 163.547  1.00  0.72           N
ATOM   2976  N   GLU A 461     164.110 154.288 162.570  1.00  0.72           N
ATOM   2977  CA  GLU A 461     164.038 155.527 161.805  1.00  0.72           C
ATOM   2978  C   GLU A 461     165.413 156.158 161.640  1.00  0.72           C
ATOM   2979  O   GLU A 461     165.752 156.643 160.553  1.00  0.72           O
ATOM   2980  CB  GLU A 461     163.079 156.506 162.470  1.00  0.72           C
ATOM   2981  CG  GLU A 461     162.863 157.762 161.661  1.00  0.72           C
ATOM   2982  CD  GLU A 461     162.226 157.478 160.321  1.00  0.72           C
ATOM   2983  OE1 GLU A 461     161.462 156.497 160.222  1.00  0.72           O
ATOM   2984  OE2 GLU A 461     162.489 158.235 159.364  1.00  0.72           O
ATOM   2985  N   LEU A 462     166.217 156.163 162.702  1.00  0.82           N
ATOM   2986  CA  LEU A 462     167.567 156.697 162.602  1.00  0.82           C
ATOM   2987  C   LEU A 462     168.393 155.904 161.606  1.00  0.82           C
ATOM   2988  O   LEU A 462     169.163 156.481 160.833  1.00  0.82           O
ATOM   2989  CB  LEU A 462     168.232 156.689 163.973  1.00  0.82           C
ATOM   2990  CG  LEU A 462     169.540 157.456 164.094  1.00  0.82           C
ATOM   2991  CD1 LEU A 462     169.407 158.829 163.488  1.00  0.82           C
ATOM   2992  CD2 LEU A 462     169.926 157.555 165.542  1.00  0.82           C
ATOM   2993  N   ASP A 463     168.252 154.577 161.611  1.00  0.78           N
ATOM   2994  CA  ASP A 463     168.974 153.758 160.644  1.00  0.78           C
ATOM   2995  C   ASP A 463     168.638 154.172 159.222  1.00  0.78           C
ATOM   2996  O   ASP A 463     169.535 154.415 158.404  1.00  0.78           O
ATOM   2997  CB  ASP A 463     168.648 152.284 160.863  1.00  0.78           C
ATOM   2998  CG  ASP A 463     169.605 151.616 161.815  1.00  0.78           C
ATOM   2999  OD1 ASP A 463     169.922 150.427 161.601  1.00  0.78           O
ATOM   3000  OD2 ASP A 463     170.068 152.286 162.760  1.00  0.78           O
ATOM   3001  N   VAL A 464     167.345 154.268 158.910  1.00  0.81           N
ATOM   3002  CA  VAL A 464     166.956 154.585 157.538  1.00  0.81           C
ATOM   3003  C   VAL A 464     167.438 155.978 157.149  1.00  0.81           C
ATOM   3004  O   VAL A 464     167.963 156.184 156.046  1.00  0.81           O
ATOM   3005  CB  VAL A 464     165.435 154.444 157.363  1.00  0.81           C
ATOM   3006  CG1 VAL A 464     165.045 154.772 155.940  1.00  0.81           C
ATOM   3007  CG2 VAL A 464     164.995 153.039 157.726  1.00  0.81           C
ATOM   3008  N   VAL A 465     167.284 156.953 158.048  1.00  0.82           N
ATOM   3009  CA  VAL A 465     167.657 158.322 157.707  1.00  0.82           C
ATOM   3010  C   VAL A 465     169.163 158.440 157.519  1.00  0.82           C
ATOM   3011  O   VAL A 465     169.636 159.113 156.595  1.00  0.82           O
ATOM   3012  CB  VAL A 465     167.142 159.302 158.772  1.00  0.82           C
ATOM   3013  CG1 VAL A 465     167.674 160.687 158.504  1.00  0.82           C
ATOM   3014  CG2 VAL A 465     165.638 159.325 158.769  1.00  0.82           C
ATOM   3015  N   LEU A 466     169.944 157.786 158.380  1.00  0.79           N
ATOM   3016  CA  LEU A 466     171.392 157.843 158.240  1.00  0.79           C
ATOM   3017  C   LEU A 466     171.846 157.170 156.956  1.00  0.79           C
ATOM   3018  O   LEU A 466     172.765 157.654 156.289  1.00  0.79           O
ATOM   3019  CB  LEU A 466     172.062 157.194 159.445  1.00  0.79           C
ATOM   3020  CG  LEU A 466     172.194 158.083 160.674  1.00  0.79           C
ATOM   3021  CD1 LEU A 466     172.928 157.343 161.761  1.00  0.79           C
ATOM   3022  CD2 LEU A 466     172.913 159.360 160.321  1.00  0.79           C
ATOM   3023  N   ARG A 467     171.219 156.049 156.589  1.00  0.72           N
ATOM   3024  CA  ARG A 467     171.589 155.403 155.335  1.00  0.72           C
ATOM   3025  C   ARG A 467     171.261 156.293 154.147  1.00  0.72           C
ATOM   3026  O   ARG A 467     172.022 156.348 153.176  1.00  0.72           O
ATOM   3027  CB  ARG A 467     170.891 154.052 155.202  1.00  0.72           C
ATOM   3028  CG  ARG A 467     171.420 152.989 156.144  1.00  0.72           C
ATOM   3029  CD  ARG A 467     171.531 151.643 155.455  1.00  0.72           C
ATOM   3030  NE  ARG A 467     172.576 151.647 154.438  1.00  0.72           N
ATOM   3031  CZ  ARG A 467     173.044 150.555 153.845  1.00  0.72           C
ATOM   3032  NH1 ARG A 467     173.997 150.651 152.929  1.00  0.72           N
ATOM   3033  NH2 ARG A 467     172.559 149.365 154.169  1.00  0.72           N
ATOM   3034  N   ILE A 468     170.133 157.004 154.206  1.00  0.73           N
ATOM   3035  CA  ILE A 468     169.777 157.917 153.121  1.00  0.73           C
ATOM   3036  C   ILE A 468     170.806 159.032 153.005  1.00  0.73           C
ATOM   3037  O   ILE A 468     171.302 159.333 151.914  1.00  0.73           O
ATOM   3038  CB  ILE A 468     168.365 158.489 153.334  1.00  0.73           C
ATOM   3039  CG1 ILE A 468     167.308 157.494 152.873  1.00  0.73           C
ATOM   3040  CG2 ILE A 468     168.206 159.792 152.584  1.00  0.73           C
ATOM   3041  CD1 ILE A 468     165.902 158.037 152.958  1.00  0.73           C
ATOM   3042  N   HIS A 469     171.145 159.662 154.131  1.00  0.78           N
ATOM   3043  CA  HIS A 469     171.987 160.851 154.093  1.00  0.78           C
ATOM   3044  C   HIS A 469     173.427 160.557 153.701  1.00  0.78           C
ATOM   3045  O   HIS A 469     174.206 161.500 153.537  1.00  0.78           O
ATOM   3046  CB  HIS A 469     171.948 161.560 155.445  1.00  0.78           C
ATOM   3047  CG  HIS A 469     170.897 162.620 155.532  1.00  0.78           C
ATOM   3048  ND1 HIS A 469     169.574 162.336 155.784  1.00  0.78           N
ATOM   3049  CD2 HIS A 469     170.972 163.962 155.386  1.00  0.78           C
ATOM   3050  CE1 HIS A 469     168.879 163.459 155.795  1.00  0.78           C
ATOM   3051  NE2 HIS A 469     169.704 164.461 155.556  1.00  0.78           N
ATOM   3052  N   GLY A 470     173.800 159.293 153.542  1.00  0.86           N
ATOM   3053  CA  GLY A 470     175.123 158.973 153.048  1.00  0.86           C
ATOM   3054  C   GLY A 470     176.145 158.690 154.126  1.00  0.86           C
ATOM   3055  O   GLY A 470     177.264 159.208 154.079  1.00  0.86           O
ATOM   3056  N   LEU A 471     175.776 157.867 155.101  1.00  0.77           N
ATOM   3057  CA  LEU A 471     176.680 157.432 156.153  1.00  0.77           C
ATOM   3058  C   LEU A 471     176.608 155.917 156.266  1.00  0.77           C
ATOM   3059  O   LEU A 471     175.740 155.268 155.678  1.00  0.77           O
ATOM   3060  CB  LEU A 471     176.342 158.097 157.490  1.00  0.77           C
ATOM   3061  CG  LEU A 471     176.516 159.613 157.493  1.00  0.77           C
ATOM   3062  CD1 LEU A 471     176.074 160.210 158.806  1.00  0.77           C
ATOM   3063  CD2 LEU A 471     177.955 159.965 157.213  1.00  0.77           C
ATOM   3064  N   ASP A 472     177.539 155.348 157.030  1.00  0.72           N
ATOM   3065  CA  ASP A 472     177.624 153.894 157.165  1.00  0.72           C
ATOM   3066  C   ASP A 472     178.133 153.577 158.567  1.00  0.72           C
ATOM   3067  O   ASP A 472     179.342 153.577 158.810  1.00  0.72           O
ATOM   3068  CB  ASP A 472     178.522 153.300 156.091  1.00  0.72           C
ATOM   3069  CG  ASP A 472     179.804 154.084 155.908  1.00  0.72           C
ATOM   3070  OD1 ASP A 472     179.934 155.160 156.525  1.00  0.72           O
ATOM   3071  OD2 ASP A 472     180.680 153.625 155.146  1.00  0.72           O
ATOM   3072  N   LEU A 473     177.206 153.308 159.476  1.00  0.69           N
ATOM   3073  CA  LEU A 473     177.515 152.946 160.846  1.00  0.69           C
ATOM   3074  C   LEU A 473     176.865 151.609 161.168  1.00  0.69           C
ATOM   3075  O   LEU A 473     176.013 151.115 160.429  1.00  0.69           O
ATOM   3076  CB  LEU A 473     177.030 154.022 161.820  1.00  0.69           C
ATOM   3077  CG  LEU A 473     177.148 155.457 161.319  1.00  0.69           C
ATOM   3078  CD1 LEU A 473     176.413 156.382 162.246  1.00  0.69           C
ATOM   3079  CD2 LEU A 473     178.597 155.860 161.220  1.00  0.69           C
ATOM   3080  N   VAL A 474     177.271 151.022 162.290  1.00  0.63           N
ATOM   3081  CA  VAL A 474     176.653 149.777 162.707  1.00  0.63           C
ATOM   3082  C   VAL A 474     175.195 150.024 163.077  1.00  0.63           C
ATOM   3083  O   VAL A 474     174.756 151.161 163.273  1.00  0.63           O
ATOM   3084  CB  VAL A 474     177.422 149.152 163.878  1.00  0.63           C
ATOM   3085  CG1 VAL A 474     178.898 149.088 163.556  1.00  0.63           C
ATOM   3086  CG2 VAL A 474     177.177 149.943 165.137  1.00  0.63           C
ATOM   3087  N   GLN A 475     174.431 148.935 163.147  1.00  0.62           N
ATOM   3088  CA  GLN A 475     173.038 149.014 163.567  1.00  0.62           C
ATOM   3089  C   GLN A 475     172.941 149.748 164.897  1.00  0.62           C
ATOM   3090  O   GLN A 475     173.778 149.568 165.782  1.00  0.62           O
ATOM   3091  CB  GLN A 475     172.450 147.604 163.669  1.00  0.62           C
ATOM   3092  CG  GLN A 475     171.191 147.472 164.505  1.00  0.62           C
ATOM   3093  CD  GLN A 475     170.909 146.033 164.908  1.00  0.62           C
ATOM   3094  OE1 GLN A 475     171.628 145.447 165.716  1.00  0.62           O
ATOM   3095  NE2 GLN A 475     169.860 145.457 164.339  1.00  0.62           N
ATOM   3096  N   SER A 476     171.926 150.602 165.028  1.00  0.71           N
ATOM   3097  CA  SER A 476     171.910 151.558 166.126  1.00  0.71           C
ATOM   3098  C   SER A 476     171.408 150.973 167.436  1.00  0.71           C
ATOM   3099  O   SER A 476     171.691 151.541 168.494  1.00  0.71           O
ATOM   3100  CB  SER A 476     171.065 152.770 165.750  1.00  0.71           C
ATOM   3101  OG  SER A 476     171.434 153.258 164.475  1.00  0.71           O
ATOM   3102  N   TYR A 477     170.675 149.862 167.405  1.00  0.59           N
ATOM   3103  CA  TYR A 477     170.212 149.266 168.653  1.00  0.59           C
ATOM   3104  C   TYR A 477     171.385 148.808 169.508  1.00  0.59           C
ATOM   3105  O   TYR A 477     171.413 149.044 170.724  1.00  0.59           O
ATOM   3106  CB  TYR A 477     169.276 148.101 168.356  1.00  0.59           C
ATOM   3107  CG  TYR A 477     168.571 147.559 169.569  1.00  0.59           C
ATOM   3108  CD1 TYR A 477     167.543 148.264 170.165  1.00  0.59           C
ATOM   3109  CD2 TYR A 477     168.929 146.341 170.115  1.00  0.59           C
ATOM   3110  CE1 TYR A 477     166.895 147.774 171.271  1.00  0.59           C
ATOM   3111  CE2 TYR A 477     168.287 145.841 171.220  1.00  0.59           C
ATOM   3112  CZ  TYR A 477     167.270 146.563 171.794  1.00  0.59           C
ATOM   3113  OH  TYR A 477     166.623 146.069 172.900  1.00  0.59           O
ATOM   3114  N   GLN A 478     172.366 148.154 168.888  1.00  0.59           N
ATOM   3115  CA  GLN A 478     173.563 147.744 169.608  1.00  0.59           C
ATOM   3116  C   GLN A 478     174.236 148.938 170.269  1.00  0.59           C
ATOM   3117  O   GLN A 478     174.408 148.974 171.491  1.00  0.59           O
ATOM   3118  CB  GLN A 478     174.529 147.044 168.658  1.00  0.59           C
ATOM   3119  CG  GLN A 478     175.874 146.757 169.280  1.00  0.59           C
ATOM   3120  CD  GLN A 478     176.985 146.718 168.264  1.00  0.59           C
ATOM   3121  OE1 GLN A 478     176.869 147.288 167.183  1.00  0.59           O
ATOM   3122  NE2 GLN A 478     178.075 146.043 168.606  1.00  0.59           N
ATOM   3123  N   THR A 479     174.608 149.940 169.475  1.00  0.63           N
ATOM   3124  CA  THR A 479     175.277 151.111 170.026  1.00  0.63           C
ATOM   3125  C   THR A 479     174.374 151.954 170.899  1.00  0.63           C
ATOM   3126  O   THR A 479     174.840 152.961 171.435  1.00  0.63           O
ATOM   3127  CB  THR A 479     175.838 151.988 168.915  1.00  0.63           C
ATOM   3128  OG1 THR A 479     176.612 153.038 169.499  1.00  0.63           O
ATOM   3129  CG2 THR A 479     174.715 152.606 168.127  1.00  0.63           C
ATOM   3130  N   SER A 480     173.102 151.598 171.035  1.00  0.69           N
ATOM   3131  CA  SER A 480     172.254 152.224 172.036  1.00  0.69           C
ATOM   3132  C   SER A 480     172.233 151.446 173.337  1.00  0.69           C
ATOM   3133  O   SER A 480     172.004 152.035 174.396  1.00  0.69           O
ATOM   3134  CB  SER A 480     170.826 152.362 171.515  1.00  0.69           C
ATOM   3135  OG  SER A 480     169.928 152.524 172.594  1.00  0.69           O
ATOM   3136  N   GLN A 481     172.459 150.136 173.282  1.00  0.62           N
ATOM   3137  CA  GLN A 481     172.467 149.327 174.492  1.00  0.62           C
ATOM   3138  C   GLN A 481     173.856 149.101 175.071  1.00  0.62           C
ATOM   3139  O   GLN A 481     173.963 148.699 176.233  1.00  0.62           O
ATOM   3140  CB  GLN A 481     171.818 147.968 174.224  1.00  0.62           C
ATOM   3141  CG  GLN A 481     170.387 148.058 173.766  1.00  0.62           C
ATOM   3142  CD  GLN A 481     169.445 148.340 174.903  1.00  0.62           C
ATOM   3143  OE1 GLN A 481     169.663 147.897 176.026  1.00  0.62           O
ATOM   3144  NE2 GLN A 481     168.388 149.086 174.623  1.00  0.62           N
ATOM   3145  N   VAL A 482     174.916 149.343 174.304  1.00  0.67           N
ATOM   3146  CA  VAL A 482     176.266 149.037 174.762  1.00  0.67           C
ATOM   3147  C   VAL A 482     176.945 150.289 175.296  1.00  0.67           C
ATOM   3148  O   VAL A 482     177.358 150.330 176.459  1.00  0.67           O
ATOM   3149  CB  VAL A 482     177.107 148.407 173.641  1.00  0.67           C
ATOM   3150  CG1 VAL A 482     178.501 148.143 174.137  1.00  0.67           C
ATOM   3151  CG2 VAL A 482     176.478 147.124 173.173  1.00  0.67           C
ATOM   3152  N   TYR A 483     177.077 151.308 174.456  1.00  0.61           N
ATOM   3153  CA  TYR A 483     177.737 152.549 174.826  1.00  0.61           C
ATOM   3154  C   TYR A 483     176.720 153.580 175.291  1.00  0.61           C
ATOM   3155  O   TYR A 483     175.530 153.494 174.987  1.00  0.61           O
ATOM   3156  CB  TYR A 483     178.537 153.111 173.653  1.00  0.61           C
ATOM   3157  CG  TYR A 483     179.597 152.174 173.138  1.00  0.61           C
ATOM   3158  CD1 TYR A 483     180.699 151.854 173.910  1.00  0.61           C
ATOM   3159  CD2 TYR A 483     179.494 151.608 171.881  1.00  0.61           C
ATOM   3160  CE1 TYR A 483     181.665 150.999 173.445  1.00  0.61           C
ATOM   3161  CE2 TYR A 483     180.453 150.751 171.410  1.00  0.61           C
ATOM   3162  CZ  TYR A 483     181.536 150.450 172.196  1.00  0.61           C
ATOM   3163  OH  TYR A 483     182.495 149.592 171.720  1.00  0.61           O
ATOM   3164  N   VAL A 484     177.207 154.563 176.037  1.00  0.69           N
ATOM   3165  CA  VAL A 484     176.368 155.658 176.500  1.00  0.69           C
ATOM   3166  C   VAL A 484     176.905 156.947 175.911  1.00  0.69           C
ATOM   3167  O   VAL A 484     178.032 156.977 175.427  1.00  0.69           O
ATOM   3168  CB  VAL A 484     176.330 155.738 178.025  1.00  0.69           C
ATOM   3169  CG1 VAL A 484     177.653 156.223 178.537  1.00  0.69           C
ATOM   3170  CG2 VAL A 484     175.214 156.650 178.491  1.00  0.69           C
ATOM   3171  OXT VAL A 484     176.243 157.981 175.891  1.00  0.69           O
TER
HETATM 3172 ZN   ZN  A 500     168.975 183.297 168.355  1.00 30.00          Zn
HETATM 3173 ZN   ZN  A 501     183.421 161.812 168.886  1.00 30.00          Zn
ATOM   3174  N   ASP B   3     116.264 203.788 159.493  1.00  0.76           N
ATOM   3175  CA  ASP B   3     116.290 204.522 160.752  1.00  0.76           C
ATOM   3176  C   ASP B   3     117.122 203.789 161.796  1.00  0.76           C
ATOM   3177  O   ASP B   3     117.917 204.402 162.506  1.00  0.76           O
ATOM   3178  CB  ASP B   3     114.870 204.742 161.274  1.00  0.76           C
ATOM   3179  CG  ASP B   3     114.774 205.919 162.225  1.00  0.76           C
ATOM   3180  OD1 ASP B   3     115.514 205.936 163.230  1.00  0.76           O
ATOM   3181  OD2 ASP B   3     113.956 206.828 161.969  1.00  0.76           O
ATOM   3182  N   PHE B   4     116.933 202.476 161.889  1.00  0.78           N
ATOM   3183  CA  PHE B   4     117.661 201.638 162.831  1.00  0.78           C
ATOM   3184  C   PHE B   4     118.750 200.878 162.092  1.00  0.78           C
ATOM   3185  O   PHE B   4     118.493 200.280 161.042  1.00  0.78           O
ATOM   3186  CB  PHE B   4     116.724 200.657 163.538  1.00  0.78           C
ATOM   3187  CG  PHE B   4     117.418 199.438 164.078  1.00  0.78           C
ATOM   3188  CD1 PHE B   4     118.118 199.496 165.268  1.00  0.78           C
ATOM   3189  CD2 PHE B   4     117.368 198.234 163.397  1.00  0.78           C
ATOM   3190  CE1 PHE B   4     118.757 198.379 165.765  1.00  0.78           C
ATOM   3191  CE2 PHE B   4     118.006 197.117 163.890  1.00  0.78           C
ATOM   3192  CZ  PHE B   4     118.701 197.190 165.074  1.00  0.78           C
ATOM   3193  N   VAL B   5     119.957 200.895 162.645  1.00  0.84           N
ATOM   3194  CA  VAL B   5     121.083 200.159 162.079  1.00  0.84           C
ATOM   3195  C   VAL B   5     121.912 199.598 163.229  1.00  0.84           C
ATOM   3196  O   VAL B   5     122.197 200.315 164.199  1.00  0.84           O
ATOM   3197  CB  VAL B   5     121.906 201.051 161.137  1.00  0.84           C
ATOM   3198  CG1 VAL B   5     122.481 202.238 161.879  1.00  0.84           C
ATOM   3199  CG2 VAL B   5     123.008 200.254 160.478  1.00  0.84           C
ATOM   3200  N   PRO B   6     122.286 198.318 163.188  1.00  0.87           N
ATOM   3201  CA  PRO B   6     123.003 197.718 164.321  1.00  0.87           C
ATOM   3202  C   PRO B   6     124.433 198.207 164.465  1.00  0.87           C
ATOM   3203  O   PRO B   6     124.976 198.851 163.563  1.00  0.87           O
ATOM   3204  CB  PRO B   6     122.959 196.221 164.003  1.00  0.87           C
ATOM   3205  CG  PRO B   6     122.772 196.157 162.543  1.00  0.87           C
ATOM   3206  CD  PRO B   6     121.923 197.317 162.175  1.00  0.87           C
ATOM   3207  N   TRP B   7     125.044 197.904 165.610  1.00  0.76           N
ATOM   3208  CA  TRP B   7     126.411 198.287 165.949  1.00  0.76           C
ATOM   3209  C   TRP B   7     126.591 199.793 166.063  1.00  0.76           C
ATOM   3210  O   TRP B   7     127.718 200.288 166.006  1.00  0.76           O
ATOM   3211  CB  TRP B   7     127.419 197.699 164.956  1.00  0.76           C
ATOM   3212  CG  TRP B   7     127.533 196.226 165.110  1.00  0.76           C
ATOM   3213  CD1 TRP B   7     126.596 195.297 164.774  1.00  0.76           C
ATOM   3214  CD2 TRP B   7     128.626 195.503 165.677  1.00  0.76           C
ATOM   3215  NE1 TRP B   7     127.042 194.037 165.083  1.00  0.76           N
ATOM   3216  CE2 TRP B   7     128.287 194.137 165.640  1.00  0.76           C
ATOM   3217  CE3 TRP B   7     129.859 195.875 166.204  1.00  0.76           C
ATOM   3218  CZ2 TRP B   7     129.134 193.149 166.107  1.00  0.76           C
ATOM   3219  CZ3 TRP B   7     130.698 194.893 166.667  1.00  0.76           C
ATOM   3220  CH2 TRP B   7     130.334 193.546 166.617  1.00  0.76           C
ATOM   3221  N   THR B   8     125.503 200.534 166.231  1.00  0.79           N
ATOM   3222  CA  THR B   8     125.587 201.957 166.522  1.00  0.79           C
ATOM   3223  C   THR B   8     125.725 202.138 168.026  1.00  0.79           C
ATOM   3224  O   THR B   8     124.890 201.647 168.790  1.00  0.79           O
ATOM   3225  CB  THR B   8     124.351 202.685 166.008  1.00  0.79           C
ATOM   3226  OG1 THR B   8     124.239 202.494 164.594  1.00  0.79           O
ATOM   3227  CG2 THR B   8     124.459 204.166 166.300  1.00  0.79           C
ATOM   3228  N   VAL B   9     126.772 202.846 168.451  1.00  0.77           N
ATOM   3229  CA  VAL B   9     127.092 202.909 169.873  1.00  0.77           C
ATOM   3230  C   VAL B   9     125.992 203.612 170.657  1.00  0.77           C
ATOM   3231  O   VAL B   9     125.833 203.376 171.860  1.00  0.77           O
ATOM   3232  CB  VAL B   9     128.454 203.592 170.073  1.00  0.77           C
ATOM   3233  CG1 VAL B   9     128.409 205.003 169.541  1.00  0.77           C
ATOM   3234  CG2 VAL B   9     128.864 203.569 171.531  1.00  0.77           C
ATOM   3235  N   ASP B  10     125.210 204.473 170.002  1.00  0.74           N
ATOM   3236  CA  ASP B  10     124.146 205.182 170.706  1.00  0.74           C
ATOM   3237  C   ASP B  10     123.103 204.215 171.247  1.00  0.74           C
ATOM   3238  O   ASP B  10     122.625 204.369 172.378  1.00  0.74           O
ATOM   3239  CB  ASP B  10     123.495 206.203 169.777  1.00  0.74           C
ATOM   3240  CG  ASP B  10     124.512 207.014 169.007  1.00  0.74           C
ATOM   3241  OD1 ASP B  10     125.553 207.372 169.597  1.00  0.74           O
ATOM   3242  OD2 ASP B  10     124.274 207.292 167.813  1.00  0.74           O
ATOM   3243  N   ASN B  11     122.744 203.203 170.454  1.00  0.75           N
ATOM   3244  CA  ASN B  11     121.751 202.228 170.884  1.00  0.75           C
ATOM   3245  C   ASN B  11     122.187 201.469 172.127  1.00  0.75           C
ATOM   3246  O   ASN B  11     121.340 200.893 172.818  1.00  0.75           O
ATOM   3247  CB  ASN B  11     121.459 201.252 169.747  1.00  0.75           C
ATOM   3248  CG  ASN B  11     121.163 201.957 168.444  1.00  0.75           C
ATOM   3249  OD1 ASN B  11     121.612 201.536 167.380  1.00  0.75           O
ATOM   3250  ND2 ASN B  11     120.403 203.043 168.520  1.00  0.75           N
ATOM   3251  N   LEU B  12     123.482 201.452 172.429  1.00  0.74           N
ATOM   3252  CA  LEU B  12     123.975 200.870 173.667  1.00  0.74           C
ATOM   3253  C   LEU B  12     124.149 201.897 174.771  1.00  0.74           C
ATOM   3254  O   LEU B  12     123.955 201.571 175.945  1.00  0.74           O
ATOM   3255  CB  LEU B  12     125.313 200.165 173.426  1.00  0.74           C
ATOM   3256  CG  LEU B  12     125.811 199.232 174.527  1.00  0.74           C
ATOM   3257  CD1 LEU B  12     126.410 197.990 173.912  1.00  0.74           C
ATOM   3258  CD2 LEU B  12     126.830 199.930 175.399  1.00  0.74           C
ATOM   3259  N   LYS B  13     124.507 203.130 174.417  1.00  0.69           N
ATOM   3260  CA  LYS B  13     124.734 204.162 175.418  1.00  0.69           C
ATOM   3261  C   LYS B  13     123.445 204.605 176.092  1.00  0.69           C
ATOM   3262  O   LYS B  13     123.500 205.221 177.161  1.00  0.69           O
ATOM   3263  CB  LYS B  13     125.426 205.362 174.773  1.00  0.69           C
ATOM   3264  CG  LYS B  13     126.209 206.232 175.734  1.00  0.69           C
ATOM   3265  CD  LYS B  13     126.832 207.408 174.999  1.00  0.69           C
ATOM   3266  CE  LYS B  13     127.229 208.518 175.957  1.00  0.69           C
ATOM   3267  NZ  LYS B  13     127.905 209.644 175.255  1.00  0.69           N
ATOM   3268  N   SER B  14     122.293 204.307 175.500  1.00  0.74           N
ATOM   3269  CA  SER B  14     121.015 204.711 176.066  1.00  0.74           C
ATOM   3270  C   SER B  14     120.293 203.583 176.791  1.00  0.74           C
ATOM   3271  O   SER B  14     119.106 203.729 177.098  1.00  0.74           O
ATOM   3272  CB  SER B  14     120.109 205.269 174.966  1.00  0.74           C
ATOM   3273  OG  SER B  14     119.527 204.223 174.210  1.00  0.74           O
ATOM   3274  N   GLN B  15     120.964 202.468 177.067  1.00  0.70           N
ATOM   3275  CA  GLN B  15     120.334 201.318 177.711  1.00  0.70           C
ATOM   3276  C   GLN B  15     121.256 200.729 178.770  1.00  0.70           C
ATOM   3277  O   GLN B  15     121.420 199.514 178.878  1.00  0.70           O
ATOM   3278  CB  GLN B  15     119.957 200.256 176.682  1.00  0.70           C
ATOM   3279  CG  GLN B  15     118.826 200.654 175.760  1.00  0.70           C
ATOM   3280  CD  GLN B  15     118.316 199.490 174.943  1.00  0.70           C
ATOM   3281  OE1 GLN B  15     118.963 198.448 174.858  1.00  0.70           O
ATOM   3282  NE2 GLN B  15     117.148 199.659 174.338  1.00  0.70           N
ATOM   3283  N   PHE B  16     121.873 201.593 179.576  1.00  0.64           N
ATOM   3284  CA  PHE B  16     122.836 201.110 180.561  1.00  0.64           C
ATOM   3285  C   PHE B  16     122.162 200.334 181.683  1.00  0.64           C
ATOM   3286  O   PHE B  16     122.785 199.467 182.305  1.00  0.64           O
ATOM   3287  CB  PHE B  16     123.647 202.275 181.111  1.00  0.64           C
ATOM   3288  CG  PHE B  16     124.732 202.722 180.189  1.00  0.64           C
ATOM   3289  CD1 PHE B  16     125.227 201.860 179.228  1.00  0.64           C
ATOM   3290  CD2 PHE B  16     125.239 204.004 180.257  1.00  0.64           C
ATOM   3291  CE1 PHE B  16     126.225 202.257 178.369  1.00  0.64           C
ATOM   3292  CE2 PHE B  16     126.232 204.408 179.392  1.00  0.64           C
ATOM   3293  CZ  PHE B  16     126.727 203.533 178.449  1.00  0.64           C
ATOM   3294  N   GLU B  17     120.885 200.612 181.943  1.00  0.68           N
ATOM   3295  CA  GLU B  17     120.174 199.858 182.967  1.00  0.68           C
ATOM   3296  C   GLU B  17     120.020 198.394 182.582  1.00  0.68           C
ATOM   3297  O   GLU B  17     119.767 197.547 183.445  1.00  0.68           O
ATOM   3298  CB  GLU B  17     118.806 200.487 183.229  1.00  0.68           C
ATOM   3299  CG  GLU B  17     118.869 201.804 183.985  1.00  0.68           C
ATOM   3300  CD  GLU B  17     119.854 201.775 185.138  1.00  0.68           C
ATOM   3301  OE1 GLU B  17     120.683 202.703 185.234  1.00  0.68           O
ATOM   3302  OE2 GLU B  17     119.795 200.831 185.955  1.00  0.68           O
ATOM   3303  N   ALA B  18     120.169 198.075 181.298  1.00  0.77           N
ATOM   3304  CA  ALA B  18     120.066 196.698 180.835  1.00  0.77           C
ATOM   3305  C   ALA B  18     121.430 196.027 180.738  1.00  0.77           C
ATOM   3306  O   ALA B  18     121.593 194.883 181.174  1.00  0.77           O
ATOM   3307  CB  ALA B  18     119.356 196.650 179.481  1.00  0.77           C
ATOM   3308  N   VAL B  19     122.417 196.717 180.162  1.00  0.76           N
ATOM   3309  CA  VAL B  19     123.745 196.127 180.064  1.00  0.76           C
ATOM   3310  C   VAL B  19     124.343 195.942 181.450  1.00  0.76           C
ATOM   3311  O   VAL B  19     125.119 195.007 181.676  1.00  0.76           O
ATOM   3312  CB  VAL B  19     124.656 196.971 179.152  1.00  0.76           C
ATOM   3313  CG1 VAL B  19     124.816 198.361 179.695  1.00  0.76           C
ATOM   3314  CG2 VAL B  19     126.008 196.318 178.997  1.00  0.76           C
ATOM   3315  N   GLY B  20     123.976 196.793 182.409  1.00  0.78           N
ATOM   3316  CA  GLY B  20     124.429 196.578 183.772  1.00  0.78           C
ATOM   3317  C   GLY B  20     123.941 195.259 184.336  1.00  0.78           C
ATOM   3318  O   GLY B  20     124.714 194.486 184.904  1.00  0.78           O
ATOM   3319  N   LEU B  21     122.648 194.976 184.168  1.00  0.71           N
ATOM   3320  CA  LEU B  21     122.100 193.721 184.670  1.00  0.71           C
ATOM   3321  C   LEU B  21     122.633 192.527 183.896  1.00  0.71           C
ATOM   3322  O   LEU B  21     122.807 191.447 184.471  1.00  0.71           O
ATOM   3323  CB  LEU B  21     120.573 193.744 184.617  1.00  0.71           C
ATOM   3324  CG  LEU B  21     119.822 194.368 185.800  1.00  0.71           C
ATOM   3325  CD1 LEU B  21     119.996 193.512 187.042  1.00  0.71           C
ATOM   3326  CD2 LEU B  21     120.252 195.801 186.081  1.00  0.71           C
ATOM   3327  N   LEU B  22     122.901 192.694 182.601  1.00  0.75           N
ATOM   3328  CA  LEU B  22     123.458 191.587 181.831  1.00  0.75           C
ATOM   3329  C   LEU B  22     124.871 191.259 182.291  1.00  0.75           C
ATOM   3330  O   LEU B  22     125.187 190.099 182.572  1.00  0.75           O
ATOM   3331  CB  LEU B  22     123.442 191.907 180.341  1.00  0.75           C
ATOM   3332  CG  LEU B  22     123.966 190.753 179.492  1.00  0.75           C
ATOM   3333  CD1 LEU B  22     123.241 189.477 179.854  1.00  0.75           C
ATOM   3334  CD2 LEU B  22     123.813 191.051 178.019  1.00  0.75           C
ATOM   3335  N   MET B  23     125.736 192.269 182.380  1.00  0.74           N
ATOM   3336  CA  MET B  23     127.092 192.043 182.857  1.00  0.74           C
ATOM   3337  C   MET B  23     127.147 191.704 184.338  1.00  0.74           C
ATOM   3338  O   MET B  23     128.190 191.242 184.805  1.00  0.74           O
ATOM   3339  CB  MET B  23     127.959 193.268 182.583  1.00  0.74           C
ATOM   3340  CG  MET B  23     128.228 193.521 181.118  1.00  0.74           C
ATOM   3341  SD  MET B  23     129.788 194.382 180.863  1.00  0.74           S
ATOM   3342  CE  MET B  23     129.716 195.605 182.165  1.00  0.74           C
ATOM   3343  N   ALA B  24     126.071 191.922 185.087  1.00  0.77           N
ATOM   3344  CA  ALA B  24     126.063 191.535 186.490  1.00  0.77           C
ATOM   3345  C   ALA B  24     125.629 190.095 186.696  1.00  0.77           C
ATOM   3346  O   ALA B  24     126.058 189.459 187.665  1.00  0.77           O
ATOM   3347  CB  ALA B  24     125.148 192.463 187.291  1.00  0.77           C
ATOM   3348  N   HIS B  25     124.789 189.565 185.809  1.00  0.73           N
ATOM   3349  CA  HIS B  25     124.330 188.185 185.897  1.00  0.73           C
ATOM   3350  C   HIS B  25     125.178 187.233 185.072  1.00  0.73           C
ATOM   3351  O   HIS B  25     124.678 186.195 184.624  1.00  0.73           O
ATOM   3352  CB  HIS B  25     122.867 188.090 185.469  1.00  0.73           C
ATOM   3353  CG  HIS B  25     121.898 188.368 186.572  1.00  0.73           C
ATOM   3354  ND1 HIS B  25     121.761 187.542 187.665  1.00  0.73           N
ATOM   3355  CD2 HIS B  25     121.020 189.381 186.752  1.00  0.73           C
ATOM   3356  CE1 HIS B  25     120.839 188.034 188.472  1.00  0.73           C
ATOM   3357  NE2 HIS B  25     120.374 189.150 187.941  1.00  0.73           N
ATOM   3358  N   SER B  26     126.448 187.560 184.847  1.00  0.78           N
ATOM   3359  CA  SER B  26     127.303 186.707 184.036  1.00  0.78           C
ATOM   3360  C   SER B  26     128.704 186.591 184.620  1.00  0.78           C
ATOM   3361  O   SER B  26     129.678 186.454 183.876  1.00  0.78           O
ATOM   3362  CB  SER B  26     127.380 187.222 182.607  1.00  0.78           C
ATOM   3363  OG  SER B  26     128.296 188.293 182.522  1.00  0.78           O
ATOM   3364  N   TYR B  27     128.828 186.659 185.939  1.00  0.70           N
ATOM   3365  CA  TYR B  27     130.087 186.403 186.621  1.00  0.70           C
ATOM   3366  C   TYR B  27     130.105 184.963 187.105  1.00  0.70           C
ATOM   3367  O   TYR B  27     129.084 184.441 187.560  1.00  0.70           O
ATOM   3368  CB  TYR B  27     130.271 187.339 187.815  1.00  0.70           C
ATOM   3369  CG  TYR B  27     130.847 188.691 187.488  1.00  0.70           C
ATOM   3370  CD1 TYR B  27     130.125 189.616 186.760  1.00  0.70           C
ATOM   3371  CD2 TYR B  27     132.107 189.050 187.929  1.00  0.70           C
ATOM   3372  CE1 TYR B  27     130.647 190.854 186.469  1.00  0.70           C
ATOM   3373  CE2 TYR B  27     132.635 190.285 187.641  1.00  0.70           C
ATOM   3374  CZ  TYR B  27     131.900 191.183 186.910  1.00  0.70           C
ATOM   3375  OH  TYR B  27     132.420 192.421 186.617  1.00  0.70           O
ATOM   3376  N   LEU B  28     131.262 184.323 187.008  1.00  0.71           N
ATOM   3377  CA  LEU B  28     131.399 182.995 187.576  1.00  0.71           C
ATOM   3378  C   LEU B  28     131.339 183.082 189.100  1.00  0.71           C
ATOM   3379  O   LEU B  28     131.655 184.124 189.678  1.00  0.71           O
ATOM   3380  CB  LEU B  28     132.708 182.358 187.128  1.00  0.71           C
ATOM   3381  CG  LEU B  28     132.710 181.864 185.686  1.00  0.71           C
ATOM   3382  CD1 LEU B  28     134.077 181.352 185.301  1.00  0.71           C
ATOM   3383  CD2 LEU B  28     131.676 180.780 185.519  1.00  0.71           C
ATOM   3384  N   PRO B  29     130.926 182.010 189.773  1.00  0.72           N
ATOM   3385  CA  PRO B  29     130.734 182.087 191.224  1.00  0.72           C
ATOM   3386  C   PRO B  29     132.033 182.399 191.946  1.00  0.72           C
ATOM   3387  O   PRO B  29     133.096 181.879 191.601  1.00  0.72           O
ATOM   3388  CB  PRO B  29     130.211 180.695 191.585  1.00  0.72           C
ATOM   3389  CG  PRO B  29     130.716 179.825 190.505  1.00  0.72           C
ATOM   3390  CD  PRO B  29     130.645 180.659 189.267  1.00  0.72           C
ATOM   3391  N   ALA B  30     131.934 183.266 192.956  1.00  0.64           N
ATOM   3392  CA  ALA B  30     133.109 183.682 193.715  1.00  0.64           C
ATOM   3393  C   ALA B  30     133.824 182.480 194.318  1.00  0.64           C
ATOM   3394  O   ALA B  30     134.998 182.226 194.027  1.00  0.64           O
ATOM   3395  CB  ALA B  30     132.702 184.673 194.804  1.00  0.64           C
ATOM   3396  N   ASN B  31     133.130 181.732 195.167  1.00  0.52           N
ATOM   3397  CA  ASN B  31     133.681 180.491 195.684  1.00  0.52           C
ATOM   3398  C   ASN B  31     133.818 179.473 194.560  1.00  0.52           C
ATOM   3399  O   ASN B  31     133.009 179.430 193.630  1.00  0.52           O
ATOM   3400  CB  ASN B  31     132.789 179.937 196.794  1.00  0.52           C
ATOM   3401  CG  ASN B  31     133.204 178.551 197.240  1.00  0.52           C
ATOM   3402  OD1 ASN B  31     134.388 178.218 197.249  1.00  0.52           O
ATOM   3403  ND2 ASN B  31     132.227 177.733 197.612  1.00  0.52           N
ATOM   3404  N   ALA B  32     134.873 178.660 194.640  1.00  0.61           N
ATOM   3405  CA  ALA B  32     135.068 177.601 193.656  1.00  0.61           C
ATOM   3406  C   ALA B  32     133.880 176.648 193.652  1.00  0.61           C
ATOM   3407  O   ALA B  32     133.237 176.436 192.618  1.00  0.61           O
ATOM   3408  CB  ALA B  32     136.369 176.851 193.940  1.00  0.61           C
ATOM   3409  N   GLU B  33     133.576 176.061 194.806  1.00  0.55           N
ATOM   3410  CA  GLU B  33     132.328 175.331 194.956  1.00  0.55           C
ATOM   3411  C   GLU B  33     131.156 176.293 194.805  1.00  0.55           C
ATOM   3412  O   GLU B  33     131.211 177.438 195.261  1.00  0.55           O
ATOM   3413  CB  GLU B  33     132.283 174.634 196.316  1.00  0.55           C
ATOM   3414  CG  GLU B  33     131.077 173.730 196.515  1.00  0.55           C
ATOM   3415  CD  GLU B  33     129.943 174.423 197.239  1.00  0.55           C
ATOM   3416  OE1 GLU B  33     130.220 175.367 198.006  1.00  0.55           O
ATOM   3417  OE2 GLU B  33     128.776 174.030 197.037  1.00  0.55           O
ATOM   3418  N   GLU B  34     130.089 175.820 194.159  1.00  0.55           N
ATOM   3419  CA  GLU B  34     128.971 176.683 193.787  1.00  0.55           C
ATOM   3420  C   GLU B  34     128.305 177.366 194.975  1.00  0.55           C
ATOM   3421  O   GLU B  34     127.509 178.288 194.767  1.00  0.55           O
ATOM   3422  CB  GLU B  34     127.926 175.872 193.016  1.00  0.55           C
ATOM   3423  CG  GLU B  34     127.292 174.759 193.828  1.00  0.55           C
ATOM   3424  CD  GLU B  34     125.957 174.327 193.271  1.00  0.55           C
ATOM   3425  OE1 GLU B  34     125.449 175.010 192.359  1.00  0.55           O
ATOM   3426  OE2 GLU B  34     125.416 173.307 193.743  1.00  0.55           O
ATOM   3427  N   GLY B  35     128.604 176.953 196.202  1.00  0.56           N
ATOM   3428  CA  GLY B  35     127.921 177.497 197.359  1.00  0.56           C
ATOM   3429  C   GLY B  35     126.726 176.650 197.740  1.00  0.56           C
ATOM   3430  O   GLY B  35     126.869 175.632 198.425  1.00  0.56           O
ATOM   3431  N   ILE B  36     125.538 177.065 197.309  1.00  0.41           N
ATOM   3432  CA  ILE B  36     124.353 176.227 197.436  1.00  0.41           C
ATOM   3433  C   ILE B  36     123.853 175.907 196.035  1.00  0.41           C
ATOM   3434  O   ILE B  36     123.839 174.743 195.618  1.00  0.41           O
ATOM   3435  CB  ILE B  36     123.264 176.911 198.280  1.00  0.41           C
ATOM   3436  CG1 ILE B  36     123.773 177.154 199.703  1.00  0.41           C
ATOM   3437  CG2 ILE B  36     121.995 176.069 198.295  1.00  0.41           C
ATOM   3438  CD1 ILE B  36     122.722 177.690 200.651  1.00  0.41           C
ATOM   3439  N   ALA B  37     123.446 176.938 195.299  1.00  0.61           N
ATOM   3440  CA  ALA B  37     123.104 176.785 193.887  1.00  0.61           C
ATOM   3441  C   ALA B  37     123.181 178.164 193.251  1.00  0.61           C
ATOM   3442  O   ALA B  37     122.320 179.009 193.510  1.00  0.61           O
ATOM   3443  CB  ALA B  37     121.720 176.173 193.720  1.00  0.61           C
ATOM   3444  N   TYR B  38     124.200 178.392 192.435  1.00  0.56           N
ATOM   3445  CA  TYR B  38     124.351 179.681 191.776  1.00  0.56           C
ATOM   3446  C   TYR B  38     123.370 179.761 190.613  1.00  0.56           C
ATOM   3447  O   TYR B  38     123.441 178.931 189.702  1.00  0.56           O
ATOM   3448  CB  TYR B  38     125.784 179.861 191.295  1.00  0.56           C
ATOM   3449  CG  TYR B  38     126.158 181.287 190.977  1.00  0.56           C
ATOM   3450  CD1 TYR B  38     126.167 182.256 191.965  1.00  0.56           C
ATOM   3451  CD2 TYR B  38     126.530 181.658 189.695  1.00  0.56           C
ATOM   3452  CE1 TYR B  38     126.513 183.557 191.681  1.00  0.56           C
ATOM   3453  CE2 TYR B  38     126.879 182.958 189.403  1.00  0.56           C
ATOM   3454  CZ  TYR B  38     126.869 183.902 190.400  1.00  0.56           C
ATOM   3455  OH  TYR B  38     127.216 185.199 190.114  1.00  0.56           O
ATOM   3456  N   PRO B  39     122.439 180.711 190.613  1.00  0.69           N
ATOM   3457  CA  PRO B  39     121.359 180.704 189.616  1.00  0.69           C
ATOM   3458  C   PRO B  39     121.865 180.794 188.184  1.00  0.69           C
ATOM   3459  O   PRO B  39     121.375 180.046 187.323  1.00  0.69           O
ATOM   3460  CB  PRO B  39     120.502 181.924 190.001  1.00  0.69           C
ATOM   3461  CG  PRO B  39     121.233 182.619 191.111  1.00  0.69           C
ATOM   3462  CD  PRO B  39     122.152 181.625 191.727  1.00  0.69           C
ATOM   3463  N   PRO B  40     122.819 181.682 187.855  1.00  0.74           N
ATOM   3464  CA  PRO B  40     123.281 181.709 186.458  1.00  0.74           C
ATOM   3465  C   PRO B  40     123.860 180.390 185.990  1.00  0.74           C
ATOM   3466  O   PRO B  40     123.577 179.958 184.866  1.00  0.74           O
ATOM   3467  CB  PRO B  40     124.336 182.820 186.462  1.00  0.74           C
ATOM   3468  CG  PRO B  40     123.933 183.690 187.554  1.00  0.74           C
ATOM   3469  CD  PRO B  40     123.466 182.761 188.619  1.00  0.74           C
ATOM   3470  N   LEU B  41     124.655 179.725 186.826  1.00  0.70           N
ATOM   3471  CA  LEU B  41     125.258 178.467 186.404  1.00  0.70           C
ATOM   3472  C   LEU B  41     124.208 177.386 186.193  1.00  0.70           C
ATOM   3473  O   LEU B  41     124.298 176.613 185.234  1.00  0.70           O
ATOM   3474  CB  LEU B  41     126.299 178.008 187.417  1.00  0.70           C
ATOM   3475  CG  LEU B  41     127.689 178.596 187.211  1.00  0.70           C
ATOM   3476  CD1 LEU B  41     128.683 177.902 188.112  1.00  0.70           C
ATOM   3477  CD2 LEU B  41     128.097 178.465 185.763  1.00  0.70           C
ATOM   3478  N   VAL B  42     123.210 177.301 187.074  1.00  0.72           N
ATOM   3479  CA  VAL B  42     122.206 176.258 186.902  1.00  0.72           C
ATOM   3480  C   VAL B  42     121.342 176.549 185.682  1.00  0.72           C
ATOM   3481  O   VAL B  42     120.961 175.633 184.944  1.00  0.72           O
ATOM   3482  CB  VAL B  42     121.365 176.083 188.180  1.00  0.72           C
ATOM   3483  CG1 VAL B  42     120.572 177.328 188.491  1.00  0.72           C
ATOM   3484  CG2 VAL B  42     120.440 174.891 188.037  1.00  0.72           C
ATOM   3485  N   HIS B  43     121.054 177.827 185.420  1.00  0.70           N
ATOM   3486  CA  HIS B  43     120.313 178.158 184.209  1.00  0.70           C
ATOM   3487  C   HIS B  43     121.118 177.813 182.964  1.00  0.70           C
ATOM   3488  O   HIS B  43     120.564 177.330 181.970  1.00  0.70           O
ATOM   3489  CB  HIS B  43     119.933 179.633 184.195  1.00  0.70           C
ATOM   3490  CG  HIS B  43     119.403 180.096 182.877  1.00  0.70           C
ATOM   3491  ND1 HIS B  43     120.175 180.780 181.965  1.00  0.70           N
ATOM   3492  CD2 HIS B  43     118.183 179.961 182.309  1.00  0.70           C
ATOM   3493  CE1 HIS B  43     119.450 181.058 180.897  1.00  0.70           C
ATOM   3494  NE2 HIS B  43     118.237 180.570 181.080  1.00  0.70           N
ATOM   3495  N   THR B  44     122.429 178.050 182.998  1.00  0.74           N
ATOM   3496  CA  THR B  44     123.264 177.689 181.860  1.00  0.74           C
ATOM   3497  C   THR B  44     123.277 176.183 181.655  1.00  0.74           C
ATOM   3498  O   THR B  44     123.116 175.696 180.531  1.00  0.74           O
ATOM   3499  CB  THR B  44     124.683 178.215 182.055  1.00  0.74           C
ATOM   3500  OG1 THR B  44     124.640 179.624 182.299  1.00  0.74           O
ATOM   3501  CG2 THR B  44     125.506 177.959 180.815  1.00  0.74           C
ATOM   3502  N   TYR B  45     123.458 175.425 182.737  1.00  0.72           N
ATOM   3503  CA  TYR B  45     123.460 173.972 182.625  1.00  0.72           C
ATOM   3504  C   TYR B  45     122.126 173.450 182.114  1.00  0.72           C
ATOM   3505  O   TYR B  45     122.081 172.404 181.460  1.00  0.72           O
ATOM   3506  CB  TYR B  45     123.793 173.338 183.972  1.00  0.72           C
ATOM   3507  CG  TYR B  45     125.257 173.390 184.326  1.00  0.72           C
ATOM   3508  CD1 TYR B  45     126.225 173.004 183.415  1.00  0.72           C
ATOM   3509  CD2 TYR B  45     125.670 173.823 185.574  1.00  0.72           C
ATOM   3510  CE1 TYR B  45     127.561 173.051 183.738  1.00  0.72           C
ATOM   3511  CE2 TYR B  45     127.003 173.873 185.904  1.00  0.72           C
ATOM   3512  CZ  TYR B  45     127.943 173.487 184.983  1.00  0.72           C
ATOM   3513  OH  TYR B  45     129.274 173.537 185.315  1.00  0.72           O
ATOM   3514  N   GLU B  46     121.032 174.155 182.406  1.00  0.71           N
ATOM   3515  CA  GLU B  46     119.756 173.783 181.806  1.00  0.71           C
ATOM   3516  C   GLU B  46     119.699 174.157 180.333  1.00  0.71           C
ATOM   3517  O   GLU B  46     119.036 173.472 179.549  1.00  0.71           O
ATOM   3518  CB  GLU B  46     118.597 174.443 182.546  1.00  0.71           C
ATOM   3519  CG  GLU B  46     118.344 173.890 183.929  1.00  0.71           C
ATOM   3520  CD  GLU B  46     117.116 174.498 184.570  1.00  0.71           C
ATOM   3521  OE1 GLU B  46     116.342 173.751 185.205  1.00  0.71           O
ATOM   3522  OE2 GLU B  46     116.922 175.724 184.432  1.00  0.71           O
ATOM   3523  N   SER B  47     120.376 175.235 179.937  1.00  0.76           N
ATOM   3524  CA  SER B  47     120.304 175.671 178.549  1.00  0.76           C
ATOM   3525  C   SER B  47     121.149 174.812 177.621  1.00  0.76           C
ATOM   3526  O   SER B  47     120.833 174.703 176.434  1.00  0.76           O
ATOM   3527  CB  SER B  47     120.736 177.128 178.427  1.00  0.76           C
ATOM   3528  OG  SER B  47     120.622 177.561 177.086  1.00  0.76           O
ATOM   3529  N   LEU B  48     122.219 174.208 178.127  1.00  0.78           N
ATOM   3530  CA  LEU B  48     123.053 173.317 177.333  1.00  0.78           C
ATOM   3531  C   LEU B  48     122.570 171.875 177.376  1.00  0.78           C
ATOM   3532  O   LEU B  48     123.276 170.984 176.897  1.00  0.78           O
ATOM   3533  CB  LEU B  48     124.505 173.393 177.801  1.00  0.78           C
ATOM   3534  CG  LEU B  48     125.239 174.683 177.450  1.00  0.78           C
ATOM   3535  CD1 LEU B  48     126.376 174.924 178.413  1.00  0.78           C
ATOM   3536  CD2 LEU B  48     125.753 174.628 176.033  1.00  0.78           C
ATOM   3537  N   SER B  49     121.395 171.630 177.947  1.00  0.78           N
ATOM   3538  CA  SER B  49     120.819 170.297 177.958  1.00  0.78           C
ATOM   3539  C   SER B  49     120.615 169.813 176.523  1.00  0.78           C
ATOM   3540  O   SER B  49     120.437 170.622 175.609  1.00  0.78           O
ATOM   3541  CB  SER B  49     119.490 170.313 178.710  1.00  0.78           C
ATOM   3542  OG  SER B  49     118.993 169.009 178.944  1.00  0.78           O
ATOM   3543  N   PRO B  50     120.648 168.498 176.287  1.00  0.73           N
ATOM   3544  CA  PRO B  50     120.488 168.008 174.912  1.00  0.73           C
ATOM   3545  C   PRO B  50     119.057 168.027 174.415  1.00  0.73           C
ATOM   3546  O   PRO B  50     118.846 167.963 173.197  1.00  0.73           O
ATOM   3547  CB  PRO B  50     121.022 166.568 174.981  1.00  0.73           C
ATOM   3548  CG  PRO B  50     121.574 166.393 176.366  1.00  0.73           C
ATOM   3549  CD  PRO B  50     120.905 167.398 177.226  1.00  0.73           C
ATOM   3550  N   ALA B  51     118.072 168.117 175.301  1.00  0.68           N
ATOM   3551  CA  ALA B  51     116.665 168.080 174.924  1.00  0.68           C
ATOM   3552  C   ALA B  51     115.917 169.256 175.534  1.00  0.68           C
ATOM   3553  O   ALA B  51     114.854 169.105 176.137  1.00  0.68           O
ATOM   3554  CB  ALA B  51     116.023 166.763 175.338  1.00  0.68           C
ATOM   3555  N   SER B  52     116.476 170.451 175.396  1.00  0.70           N
ATOM   3556  CA  SER B  52     115.823 171.670 175.842  1.00  0.70           C
ATOM   3557  C   SER B  52     115.534 172.563 174.644  1.00  0.70           C
ATOM   3558  O   SER B  52     115.944 172.283 173.516  1.00  0.70           O
ATOM   3559  CB  SER B  52     116.679 172.416 176.869  1.00  0.70           C
ATOM   3560  OG  SER B  52     116.085 173.656 177.203  1.00  0.70           O
ATOM   3561  N   THR B  53     114.825 173.657 174.903  1.00  0.70           N
ATOM   3562  CA  THR B  53     114.356 174.561 173.863  1.00  0.70           C
ATOM   3563  C   THR B  53     115.133 175.869 173.902  1.00  0.70           C
ATOM   3564  O   THR B  53     115.393 176.416 174.978  1.00  0.70           O
ATOM   3565  CB  THR B  53     112.864 174.849 174.026  1.00  0.70           C
ATOM   3566  OG1 THR B  53     112.576 175.087 175.408  1.00  0.70           O
ATOM   3567  CG2 THR B  53     112.045 173.672 173.552  1.00  0.70           C
ATOM   3568  N   CYS B  54     115.503 176.365 172.724  1.00  0.79           N
ATOM   3569  CA  CYS B  54     116.172 177.655 172.626  1.00  0.79           C
ATOM   3570  C   CYS B  54     115.245 178.748 173.129  1.00  0.79           C
ATOM   3571  O   CYS B  54     114.148 178.932 172.598  1.00  0.79           O
ATOM   3572  CB  CYS B  54     116.583 177.922 171.180  1.00  0.79           C
ATOM   3573  SG  CYS B  54     117.567 179.409 170.924  1.00  0.79           S
ATOM   3574  N   ARG B  55     115.681 179.472 174.160  1.00  0.68           N
ATOM   3575  CA  ARG B  55     114.800 180.454 174.781  1.00  0.68           C
ATOM   3576  C   ARG B  55     114.559 181.654 173.878  1.00  0.68           C
ATOM   3577  O   ARG B  55     113.494 182.276 173.949  1.00  0.68           O
ATOM   3578  CB  ARG B  55     115.376 180.895 176.119  1.00  0.68           C
ATOM   3579  CG  ARG B  55     115.567 179.747 177.078  1.00  0.68           C
ATOM   3580  CD  ARG B  55     115.830 180.238 178.479  1.00  0.68           C
ATOM   3581  NE  ARG B  55     116.169 179.143 179.379  1.00  0.68           N
ATOM   3582  CZ  ARG B  55     115.301 178.556 180.191  1.00  0.68           C
ATOM   3583  NH1 ARG B  55     114.040 178.960 180.218  1.00  0.68           N
ATOM   3584  NH2 ARG B  55     115.694 177.568 180.979  1.00  0.68           N
ATOM   3585  N   VAL B  56     115.519 181.986 173.016  1.00  0.78           N
ATOM   3586  CA  VAL B  56     115.337 183.112 172.105  1.00  0.78           C
ATOM   3587  C   VAL B  56     114.208 182.823 171.125  1.00  0.78           C
ATOM   3588  O   VAL B  56     113.311 183.649 170.924  1.00  0.78           O
ATOM   3589  CB  VAL B  56     116.650 183.428 171.374  1.00  0.78           C
ATOM   3590  CG1 VAL B  56     116.394 184.393 170.246  1.00  0.78           C
ATOM   3591  CG2 VAL B  56     117.655 184.002 172.340  1.00  0.78           C
ATOM   3592  N   CYS B  57     114.244 181.650 170.487  1.00  0.80           N
ATOM   3593  CA  CYS B  57     113.181 181.290 169.556  1.00  0.80           C
ATOM   3594  C   CYS B  57     111.843 181.186 170.271  1.00  0.80           C
ATOM   3595  O   CYS B  57     110.803 181.563 169.719  1.00  0.80           O
ATOM   3596  CB  CYS B  57     113.512 179.976 168.855  1.00  0.80           C
ATOM   3597  SG  CYS B  57     115.224 179.812 168.319  1.00  0.80           S
ATOM   3598  N   ASP B  58     111.853 180.682 171.504  1.00  0.75           N
ATOM   3599  CA  ASP B  58     110.621 180.586 172.279  1.00  0.75           C
ATOM   3600  C   ASP B  58     110.017 181.963 172.515  1.00  0.75           C
ATOM   3601  O   ASP B  58     108.807 182.158 172.359  1.00  0.75           O
ATOM   3602  CB  ASP B  58     110.898 179.882 173.604  1.00  0.75           C
ATOM   3603  CG  ASP B  58     109.729 179.952 174.553  1.00  0.75           C
ATOM   3604  OD1 ASP B  58     108.574 179.922 174.085  1.00  0.75           O
ATOM   3605  OD2 ASP B  58     109.963 180.040 175.775  1.00  0.75           O
ATOM   3606  N   LEU B  59     110.847 182.933 172.899  1.00  0.76           N
ATOM   3607  CA  LEU B  59     110.350 184.290 173.094  1.00  0.76           C
ATOM   3608  C   LEU B  59     109.844 184.885 171.788  1.00  0.76           C
ATOM   3609  O   LEU B  59     108.779 185.518 171.754  1.00  0.76           O
ATOM   3610  CB  LEU B  59     111.450 185.162 173.688  1.00  0.76           C
ATOM   3611  CG  LEU B  59     111.092 186.624 173.896  1.00  0.76           C
ATOM   3612  CD1 LEU B  59     110.198 186.754 175.104  1.00  0.76           C
ATOM   3613  CD2 LEU B  59     112.350 187.440 174.069  1.00  0.76           C
ATOM   3614  N   LEU B  60     110.595 184.696 170.704  1.00  0.76           N
ATOM   3615  CA  LEU B  60     110.164 185.214 169.412  1.00  0.76           C
ATOM   3616  C   LEU B  60     108.812 184.653 169.007  1.00  0.76           C
ATOM   3617  O   LEU B  60     107.996 185.370 168.421  1.00  0.76           O
ATOM   3618  CB  LEU B  60     111.199 184.893 168.339  1.00  0.76           C
ATOM   3619  CG  LEU B  60     112.118 186.035 167.932  1.00  0.76           C
ATOM   3620  CD1 LEU B  60     112.969 186.442 169.101  1.00  0.76           C
ATOM   3621  CD2 LEU B  60     112.982 185.599 166.777  1.00  0.76           C
ATOM   3622  N   ASP B  61     108.550 183.383 169.306  1.00  0.76           N
ATOM   3623  CA  ASP B  61     107.263 182.819 168.919  1.00  0.76           C
ATOM   3624  C   ASP B  61     106.151 183.247 169.864  1.00  0.76           C
ATOM   3625  O   ASP B  61     105.029 183.509 169.420  1.00  0.76           O
ATOM   3626  CB  ASP B  61     107.349 181.300 168.843  1.00  0.76           C
ATOM   3627  CG  ASP B  61     108.003 180.832 167.570  1.00  0.76           C
ATOM   3628  OD1 ASP B  61     108.447 181.695 166.785  1.00  0.76           O
ATOM   3629  OD2 ASP B  61     108.057 179.610 167.340  1.00  0.76           O
ATOM   3630  N   THR B  62     106.430 183.336 171.162  1.00  0.75           N
ATOM   3631  CA  THR B  62     105.392 183.800 172.069  1.00  0.75           C
ATOM   3632  C   THR B  62     105.081 185.277 171.883  1.00  0.75           C
ATOM   3633  O   THR B  62     104.078 185.750 172.423  1.00  0.75           O
ATOM   3634  CB  THR B  62     105.781 183.535 173.523  1.00  0.75           C
ATOM   3635  OG1 THR B  62     104.603 183.529 174.334  1.00  0.75           O
ATOM   3636  CG2 THR B  62     106.710 184.614 174.034  1.00  0.75           C
ATOM   3637  N   LEU B  63     105.911 186.015 171.145  1.00  0.70           N
ATOM   3638  CA  LEU B  63     105.601 187.402 170.811  1.00  0.70           C
ATOM   3639  C   LEU B  63     104.978 187.544 169.425  1.00  0.70           C
ATOM   3640  O   LEU B  63     103.885 188.099 169.287  1.00  0.70           O
ATOM   3641  CB  LEU B  63     106.862 188.266 170.913  1.00  0.70           C
ATOM   3642  CG  LEU B  63     107.240 188.669 172.335  1.00  0.70           C
ATOM   3643  CD1 LEU B  63     108.332 189.716 172.318  1.00  0.70           C
ATOM   3644  CD2 LEU B  63     106.021 189.175 173.076  1.00  0.70           C
ATOM   3645  N   VAL B  64     105.657 187.048 168.391  1.00  0.71           N
ATOM   3646  CA  VAL B  64     105.224 187.297 167.020  1.00  0.71           C
ATOM   3647  C   VAL B  64     103.917 186.578 166.714  1.00  0.71           C
ATOM   3648  O   VAL B  64     103.029 187.134 166.060  1.00  0.71           O
ATOM   3649  CB  VAL B  64     106.334 186.890 166.038  1.00  0.71           C
ATOM   3650  CG1 VAL B  64     105.838 186.981 164.609  1.00  0.71           C
ATOM   3651  CG2 VAL B  64     107.548 187.769 166.236  1.00  0.71           C
ATOM   3652  N   ASN B  65     103.766 185.342 167.183  1.00  0.71           N
ATOM   3653  CA  ASN B  65     102.582 184.557 166.858  1.00  0.71           C
ATOM   3654  C   ASN B  65     101.340 185.028 167.597  1.00  0.71           C
ATOM   3655  O   ASN B  65     100.329 184.317 167.600  1.00  0.71           O
ATOM   3656  CB  ASN B  65     102.830 183.074 167.134  1.00  0.71           C
ATOM   3657  CG  ASN B  65     103.550 182.387 165.991  1.00  0.71           C
ATOM   3658  OD1 ASN B  65     103.478 182.828 164.845  1.00  0.71           O
ATOM   3659  ND2 ASN B  65     104.248 181.300 166.297  1.00  0.71           N
ATOM   3660  N   HIS B  66     101.401 186.193 168.233  1.00  0.68           N
ATOM   3661  CA  HIS B  66     100.216 186.883 168.714  1.00  0.68           C
ATOM   3662  C   HIS B  66      99.719 187.827 167.620  1.00  0.68           C
ATOM   3663  O   HIS B  66     100.150 187.758 166.466  1.00  0.68           O
ATOM   3664  CB  HIS B  66     100.512 187.615 170.019  1.00  0.68           C
ATOM   3665  CG  HIS B  66     100.482 186.727 171.221  1.00  0.68           C
ATOM   3666  ND1 HIS B  66      99.766 185.551 171.256  1.00  0.68           N
ATOM   3667  CD2 HIS B  66     101.064 186.850 172.437  1.00  0.68           C
ATOM   3668  CE1 HIS B  66      99.917 184.981 172.438  1.00  0.68           C
ATOM   3669  NE2 HIS B  66     100.699 185.750 173.174  1.00  0.68           N
ATOM   3670  N   SER B  67      98.799 188.718 167.971  1.00  0.67           N
ATOM   3671  CA  SER B  67      98.171 189.577 166.979  1.00  0.67           C
ATOM   3672  C   SER B  67      99.160 190.582 166.394  1.00  0.67           C
ATOM   3673  O   SER B  67     100.126 190.992 167.044  1.00  0.67           O
ATOM   3674  CB  SER B  67      96.986 190.320 167.597  1.00  0.67           C
ATOM   3675  OG  SER B  67      96.639 191.457 166.828  1.00  0.67           O
ATOM   3676  N   ASP B  68      98.911 190.941 165.137  1.00  0.53           N
ATOM   3677  CA  ASP B  68      99.497 192.090 164.438  1.00  0.53           C
ATOM   3678  C   ASP B  68     100.992 192.279 164.737  1.00  0.53           C
ATOM   3679  O   ASP B  68     101.464 193.339 165.145  1.00  0.53           O
ATOM   3680  CB  ASP B  68      98.651 193.350 164.705  1.00  0.53           C
ATOM   3681  CG  ASP B  68      99.081 194.135 165.938  1.00  0.53           C
ATOM   3682  OD1 ASP B  68      99.162 193.547 167.035  1.00  0.53           O
ATOM   3683  OD2 ASP B  68      99.342 195.348 165.801  1.00  0.53           O
ATOM   3684  N   ALA B  69     101.750 191.218 164.472  1.00  0.62           N
ATOM   3685  CA  ALA B  69     103.201 191.337 164.457  1.00  0.62           C
ATOM   3686  C   ALA B  69     103.602 192.321 163.365  1.00  0.62           C
ATOM   3687  O   ALA B  69     103.436 192.024 162.176  1.00  0.62           O
ATOM   3688  CB  ALA B  69     103.859 189.980 164.220  1.00  0.62           C
ATOM   3689  N   PRO B  70     104.121 193.495 163.723  1.00  0.64           N
ATOM   3690  CA  PRO B  70     104.362 194.531 162.713  1.00  0.64           C
ATOM   3691  C   PRO B  70     105.369 194.073 161.673  1.00  0.64           C
ATOM   3692  O   PRO B  70     106.343 193.389 161.985  1.00  0.64           O
ATOM   3693  CB  PRO B  70     104.903 195.709 163.532  1.00  0.64           C
ATOM   3694  CG  PRO B  70     104.535 195.410 164.950  1.00  0.64           C
ATOM   3695  CD  PRO B  70     104.549 193.922 165.062  1.00  0.64           C
ATOM   3696  N   VAL B  71     105.118 194.452 160.423  1.00  0.58           N
ATOM   3697  CA  VAL B  71     106.068 194.193 159.349  1.00  0.58           C
ATOM   3698  C   VAL B  71     107.251 195.123 159.582  1.00  0.58           C
ATOM   3699  O   VAL B  71     107.173 196.034 160.414  1.00  0.58           O
ATOM   3700  CB  VAL B  71     105.426 194.400 157.964  1.00  0.58           C
ATOM   3701  CG1 VAL B  71     105.020 195.855 157.770  1.00  0.58           C
ATOM   3702  CG2 VAL B  71     106.335 193.902 156.840  1.00  0.58           C
ATOM   3703  N   ALA B  72     108.361 194.866 158.889  1.00  0.70           N
ATOM   3704  CA  ALA B  72     109.628 195.574 159.050  1.00  0.70           C
ATOM   3705  C   ALA B  72     110.284 195.177 160.364  1.00  0.70           C
ATOM   3706  O   ALA B  72     111.437 195.536 160.622  1.00  0.70           O
ATOM   3707  CB  ALA B  72     109.450 197.093 158.965  1.00  0.70           C
ATOM   3708  N   PHE B  73     109.571 194.413 161.193  1.00  0.66           N
ATOM   3709  CA  PHE B  73     110.229 193.753 162.311  1.00  0.66           C
ATOM   3710  C   PHE B  73     111.076 192.599 161.815  1.00  0.66           C
ATOM   3711  O   PHE B  73     112.207 192.408 162.272  1.00  0.66           O
ATOM   3712  CB  PHE B  73     109.206 193.261 163.328  1.00  0.66           C
ATOM   3713  CG  PHE B  73     109.768 192.299 164.325  1.00  0.66           C
ATOM   3714  CD1 PHE B  73     110.533 192.748 165.378  1.00  0.66           C
ATOM   3715  CD2 PHE B  73     109.536 190.944 164.206  1.00  0.66           C
ATOM   3716  CE1 PHE B  73     111.055 191.864 166.297  1.00  0.66           C
ATOM   3717  CE2 PHE B  73     110.057 190.056 165.120  1.00  0.66           C
ATOM   3718  CZ  PHE B  73     110.815 190.517 166.167  1.00  0.66           C
ATOM   3719  N   PHE B  74     110.547 191.822 160.873  1.00  0.69           N
ATOM   3720  CA  PHE B  74     111.349 190.777 160.258  1.00  0.69           C
ATOM   3721  C   PHE B  74     112.508 191.370 159.476  1.00  0.69           C
ATOM   3722  O   PHE B  74     113.575 190.758 159.401  1.00  0.69           O
ATOM   3723  CB  PHE B  74     110.476 189.908 159.359  1.00  0.69           C
ATOM   3724  CG  PHE B  74     109.237 189.404 160.034  1.00  0.69           C
ATOM   3725  CD1 PHE B  74     109.256 189.056 161.370  1.00  0.69           C
ATOM   3726  CD2 PHE B  74     108.053 189.284 159.335  1.00  0.69           C
ATOM   3727  CE1 PHE B  74     108.122 188.598 161.994  1.00  0.69           C
ATOM   3728  CE2 PHE B  74     106.914 188.825 159.957  1.00  0.69           C
ATOM   3729  CZ  PHE B  74     106.951 188.482 161.288  1.00  0.69           C
ATOM   3730  N   GLU B  75     112.343 192.579 158.939  1.00  0.74           N
ATOM   3731  CA  GLU B  75     113.446 193.219 158.230  1.00  0.74           C
ATOM   3732  C   GLU B  75     114.543 193.662 159.191  1.00  0.74           C
ATOM   3733  O   GLU B  75     115.731 193.453 158.920  1.00  0.74           O
ATOM   3734  CB  GLU B  75     112.930 194.401 157.418  1.00  0.74           C
ATOM   3735  CG  GLU B  75     112.051 193.994 156.255  1.00  0.74           C
ATOM   3736  CD  GLU B  75     111.235 195.146 155.719  1.00  0.74           C
ATOM   3737  OE1 GLU B  75     111.283 196.236 156.323  1.00  0.74           O
ATOM   3738  OE2 GLU B  75     110.545 194.963 154.697  1.00  0.74           O
ATOM   3739  N   ASP B  76     114.175 194.267 160.322  1.00  0.80           N
ATOM   3740  CA  ASP B  76     115.189 194.648 161.301  1.00  0.80           C
ATOM   3741  C   ASP B  76     115.864 193.422 161.902  1.00  0.80           C
ATOM   3742  O   ASP B  76     117.077 193.424 162.143  1.00  0.80           O
ATOM   3743  CB  ASP B  76     114.570 195.511 162.394  1.00  0.80           C
ATOM   3744  CG  ASP B  76     114.009 196.803 161.857  1.00  0.80           C
ATOM   3745  OD1 ASP B  76     113.899 196.929 160.621  1.00  0.80           O
ATOM   3746  OD2 ASP B  76     113.689 197.698 162.663  1.00  0.80           O
ATOM   3747  N   TYR B  77     115.096 192.361 162.142  1.00  0.81           N
ATOM   3748  CA  TYR B  77     115.683 191.125 162.641  1.00  0.81           C
ATOM   3749  C   TYR B  77     116.638 190.520 161.622  1.00  0.81           C
ATOM   3750  O   TYR B  77     117.718 190.040 161.983  1.00  0.81           O
ATOM   3751  CB  TYR B  77     114.576 190.140 163.001  1.00  0.81           C
ATOM   3752  CG  TYR B  77     115.053 188.886 163.679  1.00  0.81           C
ATOM   3753  CD1 TYR B  77     115.201 188.833 165.052  1.00  0.81           C
ATOM   3754  CD2 TYR B  77     115.343 187.750 162.946  1.00  0.81           C
ATOM   3755  CE1 TYR B  77     115.632 187.688 165.673  1.00  0.81           C
ATOM   3756  CE2 TYR B  77     115.773 186.602 163.557  1.00  0.81           C
ATOM   3757  CZ  TYR B  77     115.917 186.574 164.920  1.00  0.81           C
ATOM   3758  OH  TYR B  77     116.348 185.422 165.531  1.00  0.81           O
ATOM   3759  N   ALA B  78     116.268 190.540 160.341  1.00  0.84           N
ATOM   3760  CA  ALA B  78     117.162 190.032 159.310  1.00  0.84           C
ATOM   3761  C   ALA B  78     118.419 190.877 159.198  1.00  0.84           C
ATOM   3762  O   ALA B  78     119.498 190.341 158.942  1.00  0.84           O
ATOM   3763  CB  ALA B  78     116.442 189.975 157.967  1.00  0.84           C
ATOM   3764  N   LEU B  79     118.308 192.188 159.401  1.00  0.83           N
ATOM   3765  CA  LEU B  79     119.499 193.031 159.389  1.00  0.83           C
ATOM   3766  C   LEU B  79     120.417 192.704 160.561  1.00  0.83           C
ATOM   3767  O   LEU B  79     121.640 192.595 160.393  1.00  0.83           O
ATOM   3768  CB  LEU B  79     119.097 194.501 159.416  1.00  0.83           C
ATOM   3769  CG  LEU B  79     120.097 195.467 158.791  1.00  0.83           C
ATOM   3770  CD1 LEU B  79     120.461 195.013 157.395  1.00  0.83           C
ATOM   3771  CD2 LEU B  79     119.525 196.865 158.764  1.00  0.83           C
ATOM   3772  N   LEU B  80     119.847 192.549 161.757  1.00  0.84           N
ATOM   3773  CA  LEU B  80     120.660 192.182 162.912  1.00  0.84           C
ATOM   3774  C   LEU B  80     121.333 190.835 162.699  1.00  0.84           C
ATOM   3775  O   LEU B  80     122.496 190.645 163.072  1.00  0.84           O
ATOM   3776  CB  LEU B  80     119.804 192.157 164.173  1.00  0.84           C
ATOM   3777  CG  LEU B  80     120.525 191.710 165.438  1.00  0.84           C
ATOM   3778  CD1 LEU B  80     121.768 192.539 165.645  1.00  0.84           C
ATOM   3779  CD2 LEU B  80     119.608 191.828 166.633  1.00  0.84           C
ATOM   3780  N   CYS B  81     120.621 189.891 162.089  1.00  0.86           N
ATOM   3781  CA  CYS B  81     121.216 188.591 161.811  1.00  0.86           C
ATOM   3782  C   CYS B  81     122.322 188.705 160.773  1.00  0.86           C
ATOM   3783  O   CYS B  81     123.354 188.037 160.883  1.00  0.86           O
ATOM   3784  CB  CYS B  81     120.140 187.616 161.350  1.00  0.86           C
ATOM   3785  SG  CYS B  81     119.179 186.914 162.705  1.00  0.86           S
ATOM   3786  N   TYR B  82     122.138 189.558 159.766  1.00  0.78           N
ATOM   3787  CA  TYR B  82     123.185 189.745 158.768  1.00  0.78           C
ATOM   3788  C   TYR B  82     124.437 190.335 159.391  1.00  0.78           C
ATOM   3789  O   TYR B  82     125.555 189.981 159.007  1.00  0.78           O
ATOM   3790  CB  TYR B  82     122.694 190.643 157.640  1.00  0.78           C
ATOM   3791  CG  TYR B  82     123.695 190.790 156.525  1.00  0.78           C
ATOM   3792  CD1 TYR B  82     124.123 189.687 155.810  1.00  0.78           C
ATOM   3793  CD2 TYR B  82     124.215 192.027 156.189  1.00  0.78           C
ATOM   3794  CE1 TYR B  82     125.036 189.810 154.791  1.00  0.78           C
ATOM   3795  CE2 TYR B  82     125.129 192.160 155.169  1.00  0.78           C
ATOM   3796  CZ  TYR B  82     125.536 191.046 154.474  1.00  0.78           C
ATOM   3797  OH  TYR B  82     126.448 191.164 153.455  1.00  0.78           O
ATOM   3798  N   TYR B  83     124.274 191.245 160.348  1.00  0.79           N
ATOM   3799  CA  TYR B  83     125.448 191.792 161.019  1.00  0.79           C
ATOM   3800  C   TYR B  83     126.123 190.739 161.886  1.00  0.79           C
ATOM   3801  O   TYR B  83     127.343 190.559 161.816  1.00  0.79           O
ATOM   3802  CB  TYR B  83     125.071 193.012 161.846  1.00  0.79           C
ATOM   3803  CG  TYR B  83     125.116 194.290 161.055  1.00  0.79           C
ATOM   3804  CD1 TYR B  83     124.359 194.441 159.909  1.00  0.79           C
ATOM   3805  CD2 TYR B  83     125.916 195.342 161.451  1.00  0.79           C
ATOM   3806  CE1 TYR B  83     124.394 195.605 159.185  1.00  0.79           C
ATOM   3807  CE2 TYR B  83     125.956 196.511 160.733  1.00  0.79           C
ATOM   3808  CZ  TYR B  83     125.194 196.637 159.601  1.00  0.79           C
ATOM   3809  OH  TYR B  83     125.235 197.806 158.878  1.00  0.79           O
ATOM   3810  N   CYS B  84     125.347 190.022 162.704  1.00  0.85           N
ATOM   3811  CA  CYS B  84     125.921 188.951 163.513  1.00  0.85           C
ATOM   3812  C   CYS B  84     126.554 187.863 162.665  1.00  0.85           C
ATOM   3813  O   CYS B  84     127.355 187.078 163.177  1.00  0.85           O
ATOM   3814  CB  CYS B  84     124.861 188.339 164.418  1.00  0.85           C
ATOM   3815  SG  CYS B  84     124.512 189.325 165.868  1.00  0.85           S
ATOM   3816  N   LEU B  85     126.202 187.789 161.389  1.00  0.76           N
ATOM   3817  CA  LEU B  85     126.867 186.885 160.466  1.00  0.76           C
ATOM   3818  C   LEU B  85     128.255 187.366 160.068  1.00  0.76           C
ATOM   3819  O   LEU B  85     128.995 186.609 159.432  1.00  0.76           O
ATOM   3820  CB  LEU B  85     126.006 186.721 159.218  1.00  0.76           C
ATOM   3821  CG  LEU B  85     125.991 185.386 158.497  1.00  0.76           C
ATOM   3822  CD1 LEU B  85     125.442 184.321 159.405  1.00  0.76           C
ATOM   3823  CD2 LEU B  85     125.122 185.533 157.282  1.00  0.76           C
ATOM   3824  N   ASN B  86     128.621 188.596 160.422  1.00  0.77           N
ATOM   3825  CA  ASN B  86     129.880 189.215 160.025  1.00  0.77           C
ATOM   3826  C   ASN B  86     130.559 189.864 161.216  1.00  0.77           C
ATOM   3827  O   ASN B  86     131.021 191.003 161.143  1.00  0.77           O
ATOM   3828  CB  ASN B  86     129.659 190.247 158.926  1.00  0.77           C
ATOM   3829  CG  ASN B  86     129.325 189.620 157.605  1.00  0.77           C
ATOM   3830  OD1 ASN B  86     129.736 188.500 157.318  1.00  0.77           O
ATOM   3831  ND2 ASN B  86     128.571 190.336 156.787  1.00  0.77           N
ATOM   3832  N   ALA B  87     130.622 189.162 162.333  1.00  0.81           N
ATOM   3833  CA  ALA B  87     131.276 189.661 163.526  1.00  0.81           C
ATOM   3834  C   ALA B  87     132.196 188.591 164.091  1.00  0.81           C
ATOM   3835  O   ALA B  87     132.000 187.397 163.844  1.00  0.81           O
ATOM   3836  CB  ALA B  87     130.243 190.075 164.582  1.00  0.81           C
ATOM   3837  N   PRO B  88     133.220 188.980 164.842  1.00  0.82           N
ATOM   3838  CA  PRO B  88     134.107 187.981 165.435  1.00  0.82           C
ATOM   3839  C   PRO B  88     133.500 187.400 166.697  1.00  0.82           C
ATOM   3840  O   PRO B  88     132.916 188.113 167.514  1.00  0.82           O
ATOM   3841  CB  PRO B  88     135.369 188.785 165.747  1.00  0.82           C
ATOM   3842  CG  PRO B  88     134.852 190.131 166.049  1.00  0.82           C
ATOM   3843  CD  PRO B  88     133.665 190.347 165.151  1.00  0.82           C
ATOM   3844  N   ARG B  89     133.643 186.091 166.856  1.00  0.75           N
ATOM   3845  CA  ARG B  89     133.145 185.421 168.051  1.00  0.75           C
ATOM   3846  C   ARG B  89     133.990 185.868 169.231  1.00  0.75           C
ATOM   3847  O   ARG B  89     135.115 185.404 169.418  1.00  0.75           O
ATOM   3848  CB  ARG B  89     133.202 183.912 167.872  1.00  0.75           C
ATOM   3849  CG  ARG B  89     132.195 183.378 166.891  1.00  0.75           C
ATOM   3850  CD  ARG B  89     132.297 181.878 166.808  1.00  0.75           C
ATOM   3851  NE  ARG B  89     131.182 181.288 166.083  1.00  0.75           N
ATOM   3852  CZ  ARG B  89     131.066 181.301 164.763  1.00  0.75           C
ATOM   3853  NH1 ARG B  89     130.022 180.734 164.184  1.00  0.75           N
ATOM   3854  NH2 ARG B  89     131.993 181.883 164.021  1.00  0.75           N
ATOM   3855  N   ALA B  90     133.456 186.778 170.034  1.00  0.80           N
ATOM   3856  CA  ALA B  90     134.212 187.348 171.138  1.00  0.80           C
ATOM   3857  C   ALA B  90     133.232 187.913 172.155  1.00  0.80           C
ATOM   3858  O   ALA B  90     132.033 187.619 172.122  1.00  0.80           O
ATOM   3859  CB  ALA B  90     135.190 188.414 170.640  1.00  0.80           C
ATOM   3860  N   TRP B  91     133.753 188.728 173.065  1.00  0.77           N
ATOM   3861  CA  TRP B  91     132.961 189.289 174.151  1.00  0.77           C
ATOM   3862  C   TRP B  91     132.124 190.473 173.677  1.00  0.77           C
ATOM   3863  O   TRP B  91     130.903 190.520 173.896  1.00  0.77           O
ATOM   3864  CB  TRP B  91     133.910 189.697 175.275  1.00  0.77           C
ATOM   3865  CG  TRP B  91     133.273 190.114 176.528  1.00  0.77           C
ATOM   3866  CD1 TRP B  91     132.909 189.316 177.560  1.00  0.77           C
ATOM   3867  CD2 TRP B  91     132.954 191.448 176.916  1.00  0.77           C
ATOM   3868  NE1 TRP B  91     132.360 190.066 178.566  1.00  0.77           N
ATOM   3869  CE2 TRP B  91     132.379 191.382 178.193  1.00  0.77           C
ATOM   3870  CE3 TRP B  91     133.090 192.692 176.302  1.00  0.77           C
ATOM   3871  CZ2 TRP B  91     131.941 192.511 178.868  1.00  0.77           C
ATOM   3872  CZ3 TRP B  91     132.655 193.809 176.973  1.00  0.77           C
ATOM   3873  CH2 TRP B  91     132.089 193.713 178.242  1.00  0.77           C
ATOM   3874  N   ILE B  92     132.769 191.430 173.008  1.00  0.78           N
ATOM   3875  CA  ILE B  92     132.073 192.632 172.568  1.00  0.78           C
ATOM   3876  C   ILE B  92     130.970 192.289 171.581  1.00  0.78           C
ATOM   3877  O   ILE B  92     129.927 192.952 171.552  1.00  0.78           O
ATOM   3878  CB  ILE B  92     133.077 193.641 171.980  1.00  0.78           C
ATOM   3879  CG1 ILE B  92     132.516 195.051 172.080  1.00  0.78           C
ATOM   3880  CG2 ILE B  92     133.415 193.312 170.546  1.00  0.78           C
ATOM   3881  CD1 ILE B  92     132.134 195.432 173.476  1.00  0.78           C
ATOM   3882  N   SER B  93     131.155 191.231 170.790  1.00  0.82           N
ATOM   3883  CA  SER B  93     130.135 190.853 169.821  1.00  0.82           C
ATOM   3884  C   SER B  93     128.874 190.371 170.517  1.00  0.82           C
ATOM   3885  O   SER B  93     127.764 190.787 170.167  1.00  0.82           O
ATOM   3886  CB  SER B  93     130.673 189.779 168.889  1.00  0.82           C
ATOM   3887  OG  SER B  93     129.783 189.571 167.814  1.00  0.82           O
ATOM   3888  N   SER B  94     129.023 189.489 171.504  1.00  0.82           N
ATOM   3889  CA  SER B  94     127.859 189.014 172.242  1.00  0.82           C
ATOM   3890  C   SER B  94     127.160 190.159 172.955  1.00  0.82           C
ATOM   3891  O   SER B  94     125.926 190.246 172.941  1.00  0.82           O
ATOM   3892  CB  SER B  94     128.271 187.938 173.240  1.00  0.82           C
ATOM   3893  OG  SER B  94     128.843 186.830 172.573  1.00  0.82           O
ATOM   3894  N   LEU B  95     127.929 191.057 173.574  1.00  0.81           N
ATOM   3895  CA  LEU B  95     127.297 192.168 174.280  1.00  0.81           C
ATOM   3896  C   LEU B  95     126.505 193.052 173.324  1.00  0.81           C
ATOM   3897  O   LEU B  95     125.352 193.414 173.600  1.00  0.81           O
ATOM   3898  CB  LEU B  95     128.344 192.987 175.025  1.00  0.81           C
ATOM   3899  CG  LEU B  95     127.758 193.918 176.078  1.00  0.81           C
ATOM   3900  CD1 LEU B  95     126.637 193.226 176.807  1.00  0.81           C
ATOM   3901  CD2 LEU B  95     128.826 194.340 177.051  1.00  0.81           C
ATOM   3902  N   ILE B  96     127.105 193.410 172.188  1.00  0.80           N
ATOM   3903  CA  ILE B  96     126.429 194.292 171.243  1.00  0.80           C
ATOM   3904  C   ILE B  96     125.191 193.617 170.670  1.00  0.80           C
ATOM   3905  O   ILE B  96     124.143 194.254 170.501  1.00  0.80           O
ATOM   3906  CB  ILE B  96     127.400 194.726 170.134  1.00  0.80           C
ATOM   3907  CG1 ILE B  96     128.432 195.693 170.697  1.00  0.80           C
ATOM   3908  CG2 ILE B  96     126.653 195.373 168.998  1.00  0.80           C
ATOM   3909  CD1 ILE B  96     129.535 196.001 169.740  1.00  0.80           C
ATOM   3910  N   THR B  97     125.286 192.323 170.360  1.00  0.80           N
ATOM   3911  CA  THR B  97     124.125 191.615 169.835  1.00  0.80           C
ATOM   3912  C   THR B  97     122.988 191.595 170.844  1.00  0.80           C
ATOM   3913  O   THR B  97     121.830 191.834 170.486  1.00  0.80           O
ATOM   3914  CB  THR B  97     124.502 190.194 169.438  1.00  0.80           C
ATOM   3915  OG1 THR B  97     125.400 190.227 168.325  1.00  0.80           O
ATOM   3916  CG2 THR B  97     123.269 189.418 169.069  1.00  0.80           C
ATOM   3917  N   GLY B  98     123.295 191.321 172.111  1.00  0.87           N
ATOM   3918  CA  GLY B  98     122.249 191.337 173.120  1.00  0.87           C
ATOM   3919  C   GLY B  98     121.587 192.695 173.243  1.00  0.87           C
ATOM   3920  O   GLY B  98     120.356 192.804 173.286  1.00  0.87           O
ATOM   3921  N   MET B  99     122.397 193.755 173.285  1.00  0.78           N
ATOM   3922  CA  MET B  99     121.834 195.092 173.436  1.00  0.78           C
ATOM   3923  C   MET B  99     120.964 195.472 172.243  1.00  0.78           C
ATOM   3924  O   MET B  99     119.877 196.035 172.414  1.00  0.78           O
ATOM   3925  CB  MET B  99     122.951 196.109 173.637  1.00  0.78           C
ATOM   3926  CG  MET B  99     123.525 196.093 175.031  1.00  0.78           C
ATOM   3927  SD  MET B  99     122.240 195.943 176.276  1.00  0.78           S
ATOM   3928  CE  MET B  99     122.578 194.302 176.896  1.00  0.78           C
ATOM   3929  N   ASP B 100     121.411 195.162 171.027  1.00  0.80           N
ATOM   3930  CA  ASP B 100     120.619 195.524 169.857  1.00  0.80           C
ATOM   3931  C   ASP B 100     119.347 194.692 169.754  1.00  0.80           C
ATOM   3932  O   ASP B 100     118.307 195.201 169.315  1.00  0.80           O
ATOM   3933  CB  ASP B 100     121.462 195.383 168.595  1.00  0.80           C
ATOM   3934  CG  ASP B 100     122.577 196.404 168.533  1.00  0.80           C
ATOM   3935  OD1 ASP B 100     123.038 196.842 169.607  1.00  0.80           O
ATOM   3936  OD2 ASP B 100     122.997 196.770 167.417  1.00  0.80           O
ATOM   3937  N   PHE B 101     119.400 193.422 170.156  1.00  0.79           N
ATOM   3938  CA  PHE B 101     118.188 192.616 170.204  1.00  0.79           C
ATOM   3939  C   PHE B 101     117.174 193.226 171.159  1.00  0.79           C
ATOM   3940  O   PHE B 101     115.988 193.367 170.825  1.00  0.79           O
ATOM   3941  CB  PHE B 101     118.537 191.191 170.622  1.00  0.79           C
ATOM   3942  CG  PHE B 101     117.370 190.261 170.639  1.00  0.79           C
ATOM   3943  CD1 PHE B 101     116.651 190.012 169.487  1.00  0.79           C
ATOM   3944  CD2 PHE B 101     116.998 189.627 171.807  1.00  0.79           C
ATOM   3945  CE1 PHE B 101     115.579 189.152 169.503  1.00  0.79           C
ATOM   3946  CE2 PHE B 101     115.927 188.767 171.827  1.00  0.79           C
ATOM   3947  CZ  PHE B 101     115.218 188.530 170.674  1.00  0.79           C
ATOM   3948  N   LEU B 102     117.626 193.601 172.358  1.00  0.78           N
ATOM   3949  CA  LEU B 102     116.716 194.241 173.301  1.00  0.78           C
ATOM   3950  C   LEU B 102     116.177 195.552 172.751  1.00  0.78           C
ATOM   3951  O   LEU B 102     115.015 195.895 172.994  1.00  0.78           O
ATOM   3952  CB  LEU B 102     117.412 194.476 174.636  1.00  0.78           C
ATOM   3953  CG  LEU B 102     116.478 194.946 175.746  1.00  0.78           C
ATOM   3954  CD1 LEU B 102     115.225 194.104 175.759  1.00  0.78           C
ATOM   3955  CD2 LEU B 102     117.175 194.881 177.085  1.00  0.78           C
ATOM   3956  N   HIS B 103     116.996 196.292 172.004  1.00  0.74           N
ATOM   3957  CA  HIS B 103     116.524 197.543 171.421  1.00  0.74           C
ATOM   3958  C   HIS B 103     115.399 197.293 170.427  1.00  0.74           C
ATOM   3959  O   HIS B 103     114.366 197.972 170.459  1.00  0.74           O
ATOM   3960  CB  HIS B 103     117.678 198.280 170.748  1.00  0.74           C
ATOM   3961  CG  HIS B 103     117.267 199.550 170.075  1.00  0.74           C
ATOM   3962  ND1 HIS B 103     117.610 199.848 168.775  1.00  0.74           N
ATOM   3963  CD2 HIS B 103     116.541 200.600 170.523  1.00  0.74           C
ATOM   3964  CE1 HIS B 103     117.114 201.028 168.451  1.00  0.74           C
ATOM   3965  NE2 HIS B 103     116.461 201.506 169.494  1.00  0.74           N
ATOM   3966  N   ILE B 104     115.584 196.322 169.530  1.00  0.78           N
ATOM   3967  CA  ILE B 104     114.535 196.001 168.563  1.00  0.78           C
ATOM   3968  C   ILE B 104     113.257 195.585 169.277  1.00  0.78           C
ATOM   3969  O   ILE B 104     112.152 196.015 168.912  1.00  0.78           O
ATOM   3970  CB  ILE B 104     115.006 194.907 167.590  1.00  0.78           C
ATOM   3971  CG1 ILE B 104     116.016 195.465 166.599  1.00  0.78           C
ATOM   3972  CG2 ILE B 104     113.832 194.316 166.845  1.00  0.78           C
ATOM   3973  CD1 ILE B 104     116.581 194.409 165.683  1.00  0.78           C
ATOM   3974  N   LEU B 105     113.381 194.743 170.304  1.00  0.74           N
ATOM   3975  CA  LEU B 105     112.189 194.280 171.007  1.00  0.74           C
ATOM   3976  C   LEU B 105     111.456 195.438 171.672  1.00  0.74           C
ATOM   3977  O   LEU B 105     110.231 195.551 171.569  1.00  0.74           O
ATOM   3978  CB  LEU B 105     112.553 193.214 172.036  1.00  0.74           C
ATOM   3979  CG  LEU B 105     112.863 191.835 171.464  1.00  0.74           C
ATOM   3980  CD1 LEU B 105     112.888 190.814 172.578  1.00  0.74           C
ATOM   3981  CD2 LEU B 105     111.854 191.453 170.400  1.00  0.74           C
ATOM   3982  N   ILE B 106     112.190 196.313 172.363  1.00  0.69           N
ATOM   3983  CA  ILE B 106     111.553 197.455 173.010  1.00  0.69           C
ATOM   3984  C   ILE B 106     110.913 198.372 171.979  1.00  0.69           C
ATOM   3985  O   ILE B 106     109.874 198.990 172.241  1.00  0.69           O
ATOM   3986  CB  ILE B 106     112.576 198.205 173.881  1.00  0.69           C
ATOM   3987  CG1 ILE B 106     112.944 197.366 175.100  1.00  0.69           C
ATOM   3988  CG2 ILE B 106     112.032 199.549 174.325  1.00  0.69           C
ATOM   3989  CD1 ILE B 106     111.890 197.377 176.176  1.00  0.69           C
ATOM   3990  N   LYS B 107     111.497 198.457 170.785  1.00  0.70           N
ATOM   3991  CA  LYS B 107     110.954 199.341 169.761  1.00  0.70           C
ATOM   3992  C   LYS B 107     109.640 198.808 169.206  1.00  0.70           C
ATOM   3993  O   LYS B 107     108.604 199.477 169.279  1.00  0.70           O
ATOM   3994  CB  LYS B 107     111.975 199.526 168.640  1.00  0.70           C
ATOM   3995  CG  LYS B 107     111.463 200.300 167.445  1.00  0.70           C
ATOM   3996  CD  LYS B 107     112.542 200.409 166.385  1.00  0.70           C
ATOM   3997  CE  LYS B 107     112.175 201.418 165.317  1.00  0.70           C
ATOM   3998  NZ  LYS B 107     113.233 201.520 164.273  1.00  0.70           N
ATOM   3999  N   TYR B 108     109.656 197.597 168.647  1.00  0.64           N
ATOM   4000  CA  TYR B 108     108.497 197.144 167.883  1.00  0.64           C
ATOM   4001  C   TYR B 108     107.408 196.516 168.741  1.00  0.64           C
ATOM   4002  O   TYR B 108     106.228 196.627 168.396  1.00  0.64           O
ATOM   4003  CB  TYR B 108     108.929 196.162 166.801  1.00  0.64           C
ATOM   4004  CG  TYR B 108     109.572 196.836 165.625  1.00  0.64           C
ATOM   4005  CD1 TYR B 108     109.381 198.184 165.390  1.00  0.64           C
ATOM   4006  CD2 TYR B 108     110.384 196.133 164.761  1.00  0.64           C
ATOM   4007  CE1 TYR B 108     109.969 198.807 164.315  1.00  0.64           C
ATOM   4008  CE2 TYR B 108     110.977 196.748 163.687  1.00  0.64           C
ATOM   4009  CZ  TYR B 108     110.768 198.082 163.468  1.00  0.64           C
ATOM   4010  OH  TYR B 108     111.367 198.691 162.393  1.00  0.64           O
ATOM   4011  N   PHE B 109     107.762 195.851 169.840  1.00  0.61           N
ATOM   4012  CA  PHE B 109     106.796 195.152 170.686  1.00  0.61           C
ATOM   4013  C   PHE B 109     106.774 195.781 172.074  1.00  0.61           C
ATOM   4014  O   PHE B 109     107.247 195.180 173.046  1.00  0.61           O
ATOM   4015  CB  PHE B 109     107.122 193.665 170.784  1.00  0.61           C
ATOM   4016  CG  PHE B 109     106.940 192.923 169.503  1.00  0.61           C
ATOM   4017  CD1 PHE B 109     105.679 192.588 169.062  1.00  0.61           C
ATOM   4018  CD2 PHE B 109     108.029 192.555 168.743  1.00  0.61           C
ATOM   4019  CE1 PHE B 109     105.507 191.902 167.884  1.00  0.61           C
ATOM   4020  CE2 PHE B 109     107.863 191.868 167.565  1.00  0.61           C
ATOM   4021  CZ  PHE B 109     106.601 191.541 167.135  1.00  0.61           C
ATOM   4022  N   PRO B 110     106.214 196.985 172.207  1.00  0.64           N
ATOM   4023  CA  PRO B 110     106.227 197.648 173.515  1.00  0.64           C
ATOM   4024  C   PRO B 110     105.206 197.098 174.490  1.00  0.64           C
ATOM   4025  O   PRO B 110     105.415 197.214 175.704  1.00  0.64           O
ATOM   4026  CB  PRO B 110     105.922 199.107 173.165  1.00  0.64           C
ATOM   4027  CG  PRO B 110     105.065 199.011 171.950  1.00  0.64           C
ATOM   4028  CD  PRO B 110     105.471 197.764 171.203  1.00  0.64           C
ATOM   4029  N   MET B 111     104.118 196.504 174.007  1.00  0.53           N
ATOM   4030  CA  MET B 111     103.084 195.960 174.876  1.00  0.53           C
ATOM   4031  C   MET B 111     103.453 194.612 175.479  1.00  0.53           C
ATOM   4032  O   MET B 111     102.650 194.054 176.233  1.00  0.53           O
ATOM   4033  CB  MET B 111     101.766 195.835 174.106  1.00  0.53           C
ATOM   4034  CG  MET B 111     101.154 197.145 173.590  1.00  0.53           C
ATOM   4035  SD  MET B 111     101.002 198.510 174.773  1.00  0.53           S
ATOM   4036  CE  MET B 111     102.580 199.351 174.643  1.00  0.53           C
ATOM   4037  N   ALA B 112     104.632 194.077 175.171  1.00  0.65           N
ATOM   4038  CA  ALA B 112     105.032 192.800 175.734  1.00  0.65           C
ATOM   4039  C   ALA B 112     105.189 192.914 177.250  1.00  0.65           C
ATOM   4040  O   ALA B 112     105.254 194.006 177.820  1.00  0.65           O
ATOM   4041  CB  ALA B 112     106.330 192.314 175.095  1.00  0.65           C
ATOM   4042  N   GLY B 113     105.254 191.758 177.903  1.00  0.66           N
ATOM   4043  CA  GLY B 113     105.183 191.712 179.349  1.00  0.66           C
ATOM   4044  C   GLY B 113     106.378 192.256 180.102  1.00  0.66           C
ATOM   4045  O   GLY B 113     106.284 193.303 180.748  1.00  0.66           O
ATOM   4046  N   GLY B 114     107.512 191.568 180.023  1.00  0.74           N
ATOM   4047  CA  GLY B 114     108.617 191.879 180.907  1.00  0.74           C
ATOM   4048  C   GLY B 114     109.905 192.264 180.214  1.00  0.74           C
ATOM   4049  O   GLY B 114     110.991 191.874 180.653  1.00  0.74           O
ATOM   4050  N   LEU B 115     109.804 193.037 179.132  1.00  0.69           N
ATOM   4051  CA  LEU B 115     110.997 193.469 178.417  1.00  0.69           C
ATOM   4052  C   LEU B 115     111.861 194.423 179.225  1.00  0.69           C
ATOM   4053  O   LEU B 115     112.966 194.751 178.782  1.00  0.69           O
ATOM   4054  CB  LEU B 115     110.606 194.122 177.096  1.00  0.69           C
ATOM   4055  CG  LEU B 115     109.820 193.224 176.146  1.00  0.69           C
ATOM   4056  CD1 LEU B 115     109.778 193.832 174.762  1.00  0.69           C
ATOM   4057  CD2 LEU B 115     110.435 191.840 176.105  1.00  0.69           C
ATOM   4058  N   ASP B 116     111.397 194.880 180.387  1.00  0.69           N
ATOM   4059  CA  ASP B 116     112.228 195.719 181.239  1.00  0.69           C
ATOM   4060  C   ASP B 116     113.160 194.905 182.125  1.00  0.69           C
ATOM   4061  O   ASP B 116     114.098 195.468 182.699  1.00  0.69           O
ATOM   4062  CB  ASP B 116     111.349 196.618 182.108  1.00  0.69           C
ATOM   4063  CG  ASP B 116     110.324 195.836 182.905  1.00  0.69           C
ATOM   4064  OD1 ASP B 116     109.126 195.898 182.560  1.00  0.69           O
ATOM   4065  OD2 ASP B 116     110.713 195.160 183.880  1.00  0.69           O
ATOM   4066  N   SER B 117     112.922 193.604 182.250  1.00  0.75           N
ATOM   4067  CA  SER B 117     113.752 192.720 183.059  1.00  0.75           C
ATOM   4068  C   SER B 117     114.051 191.447 182.277  1.00  0.75           C
ATOM   4069  O   SER B 117     113.906 190.331 182.775  1.00  0.75           O
ATOM   4070  CB  SER B 117     113.076 192.404 184.390  1.00  0.75           C
ATOM   4071  OG  SER B 117     111.708 192.090 184.199  1.00  0.75           O
ATOM   4072  N   LEU B 118     114.464 191.609 181.021  1.00  0.75           N
ATOM   4073  CA  LEU B 118     114.636 190.451 180.153  1.00  0.75           C
ATOM   4074  C   LEU B 118     115.835 189.608 180.567  1.00  0.75           C
ATOM   4075  O   LEU B 118     115.784 188.376 180.495  1.00  0.75           O
ATOM   4076  CB  LEU B 118     114.779 190.903 178.703  1.00  0.75           C
ATOM   4077  CG  LEU B 118     114.674 189.802 177.653  1.00  0.75           C
ATOM   4078  CD1 LEU B 118     113.258 189.288 177.571  1.00  0.75           C
ATOM   4079  CD2 LEU B 118     115.129 190.316 176.306  1.00  0.75           C
ATOM   4080  N   PHE B 119     116.918 190.243 181.005  1.00  0.73           N
ATOM   4081  CA  PHE B 119     118.178 189.539 181.236  1.00  0.73           C
ATOM   4082  C   PHE B 119     118.305 189.142 182.706  1.00  0.73           C
ATOM   4083  O   PHE B 119     119.152 189.630 183.450  1.00  0.73           O
ATOM   4084  CB  PHE B 119     119.350 190.398 180.783  1.00  0.73           C
ATOM   4085  CG  PHE B 119     119.404 190.604 179.304  1.00  0.73           C
ATOM   4086  CD1 PHE B 119     119.439 189.524 178.448  1.00  0.73           C
ATOM   4087  CD2 PHE B 119     119.417 191.875 178.769  1.00  0.73           C
ATOM   4088  CE1 PHE B 119     119.486 189.705 177.088  1.00  0.73           C
ATOM   4089  CE2 PHE B 119     119.464 192.061 177.409  1.00  0.73           C
ATOM   4090  CZ  PHE B 119     119.499 190.974 176.568  1.00  0.73           C
ATOM   4091  N   MET B 120     117.440 188.227 183.109  1.00  0.70           N
ATOM   4092  CA  MET B 120     117.442 187.639 184.438  1.00  0.70           C
ATOM   4093  C   MET B 120     117.489 186.127 184.300  1.00  0.70           C
ATOM   4094  O   MET B 120     117.174 185.587 183.236  1.00  0.70           O
ATOM   4095  CB  MET B 120     116.195 188.053 185.234  1.00  0.70           C
ATOM   4096  CG  MET B 120     115.943 189.547 185.273  1.00  0.70           C
ATOM   4097  SD  MET B 120     117.000 190.398 186.457  1.00  0.70           S
ATOM   4098  CE  MET B 120     116.622 192.107 186.084  1.00  0.70           C
ATOM   4099  N   PRO B 121     117.894 185.411 185.356  1.00  0.75           N
ATOM   4100  CA  PRO B 121     117.800 183.945 185.321  1.00  0.75           C
ATOM   4101  C   PRO B 121     116.385 183.484 185.023  1.00  0.75           C
ATOM   4102  O   PRO B 121     115.430 184.238 185.234  1.00  0.75           O
ATOM   4103  CB  PRO B 121     118.249 183.532 186.726  1.00  0.75           C
ATOM   4104  CG  PRO B 121     119.139 184.628 187.161  1.00  0.75           C
ATOM   4105  CD  PRO B 121     118.584 185.888 186.565  1.00  0.75           C
ATOM   4106  N   SER B 122     116.238 182.262 184.516  1.00  0.76           N
ATOM   4107  CA  SER B 122     114.960 181.738 184.038  1.00  0.76           C
ATOM   4108  C   SER B 122     114.387 182.573 182.896  1.00  0.76           C
ATOM   4109  O   SER B 122     113.199 182.471 182.580  1.00  0.76           O
ATOM   4110  CB  SER B 122     113.939 181.624 185.177  1.00  0.76           C
ATOM   4111  OG  SER B 122     114.476 180.902 186.270  1.00  0.76           O
ATOM   4112  N   ARG B 123     115.219 183.403 182.277  1.00  0.71           N
ATOM   4113  CA  ARG B 123     114.847 184.199 181.113  1.00  0.71           C
ATOM   4114  C   ARG B 123     116.044 184.183 180.167  1.00  0.71           C
ATOM   4115  O   ARG B 123     116.950 183.354 180.296  1.00  0.71           O
ATOM   4116  CB  ARG B 123     114.426 185.619 181.520  1.00  0.71           C
ATOM   4117  CG  ARG B 123     113.393 185.689 182.629  1.00  0.71           C
ATOM   4118  CD  ARG B 123     112.524 186.923 182.494  1.00  0.71           C
ATOM   4119  NE  ARG B 123     111.708 186.881 181.287  1.00  0.71           N
ATOM   4120  CZ  ARG B 123     110.796 187.793 180.974  1.00  0.71           C
ATOM   4121  NH1 ARG B 123     110.096 187.679 179.855  1.00  0.71           N
ATOM   4122  NH2 ARG B 123     110.585 188.821 181.783  1.00  0.71           N
ATOM   4123  N   ILE B 124     116.057 185.090 179.193  1.00  0.75           N
ATOM   4124  CA  ILE B 124     117.181 185.169 178.269  1.00  0.75           C
ATOM   4125  C   ILE B 124     118.430 185.614 179.015  1.00  0.75           C
ATOM   4126  O   ILE B 124     118.426 186.639 179.707  1.00  0.75           O
ATOM   4127  CB  ILE B 124     116.861 186.130 177.118  1.00  0.75           C
ATOM   4128  CG1 ILE B 124     115.566 185.723 176.428  1.00  0.75           C
ATOM   4129  CG2 ILE B 124     117.996 186.149 176.124  1.00  0.75           C
ATOM   4130  CD1 ILE B 124     115.723 184.548 175.510  1.00  0.75           C
ATOM   4131  N   LEU B 125     119.510 184.844 178.882  1.00  0.76           N
ATOM   4132  CA  LEU B 125     120.806 185.255 179.413  1.00  0.76           C
ATOM   4133  C   LEU B 125     121.877 185.198 178.334  1.00  0.76           C
ATOM   4134  O   LEU B 125     121.566 185.020 177.154  1.00  0.76           O
ATOM   4135  CB  LEU B 125     121.222 184.395 180.605  1.00  0.76           C
ATOM   4136  CG  LEU B 125     120.461 184.618 181.904  1.00  0.76           C
ATOM   4137  CD1 LEU B 125     120.957 183.668 182.969  1.00  0.76           C
ATOM   4138  CD2 LEU B 125     120.634 186.050 182.348  1.00  0.76           C
ATOM   4139  N   ALA B 126     123.143 185.340 178.733  1.00  0.78           N
ATOM   4140  CA  ALA B 126     124.221 185.471 177.758  1.00  0.78           C
ATOM   4141  C   ALA B 126     124.431 184.187 176.967  1.00  0.78           C
ATOM   4142  O   ALA B 126     124.589 184.225 175.738  1.00  0.78           O
ATOM   4143  CB  ALA B 126     125.510 185.873 178.464  1.00  0.78           C
ATOM   4144  N   ILE B 127     124.460 183.044 177.654  1.00  0.73           N
ATOM   4145  CA  ILE B 127     124.671 181.778 176.962  1.00  0.73           C
ATOM   4146  C   ILE B 127     123.574 181.537 175.939  1.00  0.73           C
ATOM   4147  O   ILE B 127     123.821 180.946 174.884  1.00  0.73           O
ATOM   4148  CB  ILE B 127     124.771 180.626 177.978  1.00  0.73           C
ATOM   4149  CG1 ILE B 127     124.887 179.284 177.260  1.00  0.73           C
ATOM   4150  CG2 ILE B 127     123.578 180.633 178.905  1.00  0.73           C
ATOM   4151  CD1 ILE B 127     126.080 179.185 176.360  1.00  0.73           C
ATOM   4152  N   ASP B 128     122.360 182.016 176.205  1.00  0.73           N
ATOM   4153  CA  ASP B 128     121.284 181.843 175.238  1.00  0.73           C
ATOM   4154  C   ASP B 128     121.503 182.713 174.010  1.00  0.73           C
ATOM   4155  O   ASP B 128     121.250 182.279 172.882  1.00  0.73           O
ATOM   4156  CB  ASP B 128     119.945 182.156 175.890  1.00  0.73           C
ATOM   4157  CG  ASP B 128     119.487 181.054 176.808  1.00  0.73           C
ATOM   4158  OD1 ASP B 128     120.001 179.926 176.678  1.00  0.73           O
ATOM   4159  OD2 ASP B 128     118.627 181.315 177.670  1.00  0.73           O
ATOM   4160  N   ILE B 129     121.985 183.940 174.206  1.00  0.75           N
ATOM   4161  CA  ILE B 129     122.303 184.797 173.070  1.00  0.75           C
ATOM   4162  C   ILE B 129     123.375 184.154 172.204  1.00  0.75           C
ATOM   4163  O   ILE B 129     123.282 184.152 170.969  1.00  0.75           O
ATOM   4164  CB  ILE B 129     122.732 186.190 173.556  1.00  0.75           C
ATOM   4165  CG1 ILE B 129     121.560 186.895 174.227  1.00  0.75           C
ATOM   4166  CG2 ILE B 129     123.253 187.008 172.409  1.00  0.75           C
ATOM   4167  CD1 ILE B 129     121.956 188.144 174.951  1.00  0.75           C
ATOM   4168  N   GLN B 130     124.408 183.593 172.833  1.00  0.71           N
ATOM   4169  CA  GLN B 130     125.437 182.911 172.057  1.00  0.71           C
ATOM   4170  C   GLN B 130     124.864 181.714 171.314  1.00  0.71           C
ATOM   4171  O   GLN B 130     125.052 181.581 170.101  1.00  0.71           O
ATOM   4172  CB  GLN B 130     126.577 182.470 172.966  1.00  0.71           C
ATOM   4173  CG  GLN B 130     127.213 183.587 173.738  1.00  0.71           C
ATOM   4174  CD  GLN B 130     128.679 183.354 173.941  1.00  0.71           C
ATOM   4175  OE1 GLN B 130     129.373 182.901 173.036  1.00  0.71           O
ATOM   4176  NE2 GLN B 130     129.165 183.651 175.134  1.00  0.71           N
ATOM   4177  N   LEU B 131     124.150 180.840 172.025  1.00  0.72           N
ATOM   4178  CA  LEU B 131     123.574 179.647 171.421  1.00  0.72           C
ATOM   4179  C   LEU B 131     122.580 179.966 170.319  1.00  0.72           C
ATOM   4180  O   LEU B 131     122.282 179.093 169.502  1.00  0.72           O
ATOM   4181  CB  LEU B 131     122.880 178.804 172.485  1.00  0.72           C
ATOM   4182  CG  LEU B 131     123.733 177.745 173.164  1.00  0.72           C
ATOM   4183  CD1 LEU B 131     122.893 176.972 174.143  1.00  0.72           C
ATOM   4184  CD2 LEU B 131     124.321 176.825 172.133  1.00  0.72           C
ATOM   4185  N   HIS B 132     122.027 181.172 170.293  1.00  0.70           N
ATOM   4186  CA  HIS B 132     121.128 181.479 169.194  1.00  0.70           C
ATOM   4187  C   HIS B 132     121.863 182.101 168.018  1.00  0.70           C
ATOM   4188  O   HIS B 132     121.684 181.668 166.878  1.00  0.70           O
ATOM   4189  CB  HIS B 132     120.006 182.406 169.656  1.00  0.70           C
ATOM   4190  CG  HIS B 132     118.970 182.655 168.607  1.00  0.70           C
ATOM   4191  ND1 HIS B 132     118.053 181.700 168.226  1.00  0.70           N
ATOM   4192  CD2 HIS B 132     118.715 183.746 167.850  1.00  0.70           C
ATOM   4193  CE1 HIS B 132     117.273 182.197 167.284  1.00  0.70           C
ATOM   4194  NE2 HIS B 132     117.652 183.436 167.038  1.00  0.70           N
ATOM   4195  N   PHE B 133     122.702 183.101 168.268  1.00  0.71           N
ATOM   4196  CA  PHE B 133     123.237 183.881 167.162  1.00  0.71           C
ATOM   4197  C   PHE B 133     124.550 183.348 166.607  1.00  0.71           C
ATOM   4198  O   PHE B 133     124.793 183.484 165.405  1.00  0.71           O
ATOM   4199  CB  PHE B 133     123.414 185.336 167.593  1.00  0.71           C
ATOM   4200  CG  PHE B 133     122.120 186.069 167.771  1.00  0.71           C
ATOM   4201  CD1 PHE B 133     121.391 186.481 166.678  1.00  0.71           C
ATOM   4202  CD2 PHE B 133     121.630 186.337 169.030  1.00  0.71           C
ATOM   4203  CE1 PHE B 133     120.204 187.150 166.837  1.00  0.71           C
ATOM   4204  CE2 PHE B 133     120.443 187.008 169.192  1.00  0.71           C
ATOM   4205  CZ  PHE B 133     119.731 187.413 168.094  1.00  0.71           C
ATOM   4206  N   TYR B 134     125.406 182.738 167.426  1.00  0.73           N
ATOM   4207  CA  TYR B 134     126.729 182.338 166.966  1.00  0.73           C
ATOM   4208  C   TYR B 134     126.916 180.827 166.934  1.00  0.73           C
ATOM   4209  O   TYR B 134     127.235 180.270 165.884  1.00  0.73           O
ATOM   4210  CB  TYR B 134     127.788 182.996 167.847  1.00  0.73           C
ATOM   4211  CG  TYR B 134     127.754 184.494 167.755  1.00  0.73           C
ATOM   4212  CD1 TYR B 134     128.392 185.156 166.724  1.00  0.73           C
ATOM   4213  CD2 TYR B 134     127.064 185.245 168.682  1.00  0.73           C
ATOM   4214  CE1 TYR B 134     128.357 186.518 166.631  1.00  0.73           C
ATOM   4215  CE2 TYR B 134     127.022 186.606 168.595  1.00  0.73           C
ATOM   4216  CZ  TYR B 134     127.669 187.237 167.568  1.00  0.73           C
ATOM   4217  OH  TYR B 134     127.628 188.603 167.481  1.00  0.73           O
ATOM   4218  N   ILE B 135     126.728 180.144 168.053  1.00  0.73           N
ATOM   4219  CA  ILE B 135     126.816 178.690 168.071  1.00  0.73           C
ATOM   4220  C   ILE B 135     125.477 178.122 167.630  1.00  0.73           C
ATOM   4221  O   ILE B 135     124.439 178.455 168.205  1.00  0.73           O
ATOM   4222  CB  ILE B 135     127.193 178.188 169.470  1.00  0.73           C
ATOM   4223  CG1 ILE B 135     128.427 178.926 169.979  1.00  0.73           C
ATOM   4224  CG2 ILE B 135     127.450 176.704 169.442  1.00  0.73           C
ATOM   4225  CD1 ILE B 135     128.554 178.926 171.479  1.00  0.73           C
ATOM   4226  N   CYS B 136     125.495 177.271 166.609  1.00  0.74           N
ATOM   4227  CA  CYS B 136     124.285 176.680 166.033  1.00  0.74           C
ATOM   4228  C   CYS B 136     123.246 177.757 165.706  1.00  0.74           C
ATOM   4229  O   CYS B 136     122.153 177.819 166.267  1.00  0.74           O
ATOM   4230  CB  CYS B 136     123.725 175.573 166.941  1.00  0.74           C
ATOM   4231  SG  CYS B 136     122.770 176.013 168.419  1.00  0.74           S
ATOM   4232  N   ARG B 137     123.625 178.617 164.763  1.00  0.66           N
ATOM   4233  CA  ARG B 137     122.795 179.747 164.367  1.00  0.66           C
ATOM   4234  C   ARG B 137     121.418 179.285 163.918  1.00  0.66           C
ATOM   4235  O   ARG B 137     121.291 178.349 163.127  1.00  0.66           O
ATOM   4236  CB  ARG B 137     123.486 180.514 163.248  1.00  0.66           C
ATOM   4237  CG  ARG B 137     124.999 180.476 163.347  1.00  0.66           C
ATOM   4238  CD  ARG B 137     125.659 181.084 162.129  1.00  0.66           C
ATOM   4239  NE  ARG B 137     127.023 180.605 161.956  1.00  0.66           N
ATOM   4240  CZ  ARG B 137     127.338 179.414 161.464  1.00  0.66           C
ATOM   4241  NH1 ARG B 137     128.606 179.063 161.343  1.00  0.66           N
ATOM   4242  NH2 ARG B 137     126.388 178.573 161.090  1.00  0.66           N
ATOM   4243  N   CYS B 138     120.382 179.950 164.425  1.00  0.71           N
ATOM   4244  CA  CYS B 138     118.995 179.557 164.191  1.00  0.71           C
ATOM   4245  C   CYS B 138     118.273 180.504 163.244  1.00  0.71           C
ATOM   4246  O   CYS B 138     117.078 180.750 163.408  1.00  0.71           O
ATOM   4247  CB  CYS B 138     118.243 179.468 165.516  1.00  0.71           C
ATOM   4248  SG  CYS B 138     118.788 178.163 166.636  1.00  0.71           S
ATOM   4249  N   PHE B 139     118.959 181.061 162.250  1.00  0.69           N
ATOM   4250  CA  PHE B 139     118.286 181.926 161.290  1.00  0.69           C
ATOM   4251  C   PHE B 139     118.663 181.669 159.842  1.00  0.69           C
ATOM   4252  O   PHE B 139     117.996 182.211 158.958  1.00  0.69           O
ATOM   4253  CB  PHE B 139     118.559 183.398 161.612  1.00  0.69           C
ATOM   4254  CG  PHE B 139     120.002 183.704 161.851  1.00  0.69           C
ATOM   4255  CD1 PHE B 139     120.870 183.870 160.795  1.00  0.69           C
ATOM   4256  CD2 PHE B 139     120.491 183.820 163.132  1.00  0.69           C
ATOM   4257  CE1 PHE B 139     122.194 184.149 161.014  1.00  0.69           C
ATOM   4258  CE2 PHE B 139     121.814 184.101 163.354  1.00  0.69           C
ATOM   4259  CZ  PHE B 139     122.666 184.264 162.294  1.00  0.69           C
ATOM   4260  N   LEU B 140     119.691 180.888 159.562  1.00  0.66           N
ATOM   4261  CA  LEU B 140     120.059 180.617 158.182  1.00  0.66           C
ATOM   4262  C   LEU B 140     118.955 179.819 157.501  1.00  0.66           C
ATOM   4263  O   LEU B 140     118.458 178.847 158.076  1.00  0.66           O
ATOM   4264  CB  LEU B 140     121.369 179.845 158.121  1.00  0.66           C
ATOM   4265  CG  LEU B 140     122.514 180.379 158.972  1.00  0.66           C
ATOM   4266  CD1 LEU B 140     123.696 179.452 158.872  1.00  0.66           C
ATOM   4267  CD2 LEU B 140     122.891 181.762 158.514  1.00  0.66           C
ATOM   4268  N   PRO B 141     118.541 180.195 156.298  1.00  0.67           N
ATOM   4269  CA  PRO B 141     117.569 179.375 155.573  1.00  0.67           C
ATOM   4270  C   PRO B 141     118.179 178.039 155.192  1.00  0.67           C
ATOM   4271  O   PRO B 141     119.336 177.961 154.777  1.00  0.67           O
ATOM   4272  CB  PRO B 141     117.243 180.216 154.335  1.00  0.67           C
ATOM   4273  CG  PRO B 141     117.676 181.598 154.687  1.00  0.67           C
ATOM   4274  CD  PRO B 141     118.860 181.432 155.575  1.00  0.67           C
ATOM   4275  N   VAL B 142     117.387 176.981 155.340  1.00  0.63           N
ATOM   4276  CA  VAL B 142     117.856 175.622 155.115  1.00  0.63           C
ATOM   4277  C   VAL B 142     116.741 174.824 154.457  1.00  0.63           C
ATOM   4278  O   VAL B 142     115.554 175.083 154.675  1.00  0.63           O
ATOM   4279  CB  VAL B 142     118.311 174.959 156.433  1.00  0.63           C
ATOM   4280  CG1 VAL B 142     117.133 174.775 157.370  1.00  0.63           C
ATOM   4281  CG2 VAL B 142     119.006 173.641 156.162  1.00  0.63           C
ATOM   4282  N   SER B 143     117.129 173.858 153.630  1.00  0.65           N
ATOM   4283  CA  SER B 143     116.151 173.003 152.977  1.00  0.65           C
ATOM   4284  C   SER B 143     115.604 171.976 153.959  1.00  0.65           C
ATOM   4285  O   SER B 143     116.253 171.618 154.943  1.00  0.65           O
ATOM   4286  CB  SER B 143     116.773 172.301 151.773  1.00  0.65           C
ATOM   4287  OG  SER B 143     116.765 173.143 150.635  1.00  0.65           O
ATOM   4288  N   SER B 144     114.390 171.500 153.677  1.00  0.65           N
ATOM   4289  CA  SER B 144     113.722 170.585 154.596  1.00  0.65           C
ATOM   4290  C   SER B 144     114.492 169.284 154.759  1.00  0.65           C
ATOM   4291  O   SER B 144     114.476 168.685 155.840  1.00  0.65           O
ATOM   4292  CB  SER B 144     112.306 170.295 154.106  1.00  0.65           C
ATOM   4293  OG  SER B 144     112.331 169.676 152.832  1.00  0.65           O
ATOM   4294  N   SER B 145     115.178 168.836 153.711  1.00  0.67           N
ATOM   4295  CA  SER B 145     115.914 167.580 153.743  1.00  0.67           C
ATOM   4296  C   SER B 145     117.303 167.726 154.334  1.00  0.67           C
ATOM   4297  O   SER B 145     118.170 166.889 154.057  1.00  0.67           O
ATOM   4298  CB  SER B 145     116.015 166.994 152.334  1.00  0.67           C
ATOM   4299  OG  SER B 145     117.124 167.539 151.642  1.00  0.67           O
ATOM   4300  N   ASP B 146     117.544 168.765 155.127  1.00  0.64           N
ATOM   4301  CA  ASP B 146     118.874 169.043 155.650  1.00  0.64           C
ATOM   4302  C   ASP B 146     118.800 169.418 157.121  1.00  0.64           C
ATOM   4303  O   ASP B 146     119.417 170.390 157.565  1.00  0.64           O
ATOM   4304  CB  ASP B 146     119.556 170.144 154.841  1.00  0.64           C
ATOM   4305  CG  ASP B 146     121.062 170.101 154.953  1.00  0.64           C
ATOM   4306  OD1 ASP B 146     121.602 170.549 155.983  1.00  0.64           O
ATOM   4307  OD2 ASP B 146     121.710 169.612 154.006  1.00  0.64           O
ATOM   4308  N   MET B 147     118.033 168.662 157.900  1.00  0.58           N
ATOM   4309  CA  MET B 147     117.980 168.853 159.340  1.00  0.58           C
ATOM   4310  C   MET B 147     118.647 167.721 160.109  1.00  0.58           C
ATOM   4311  O   MET B 147     118.695 167.767 161.344  1.00  0.58           O
ATOM   4312  CB  MET B 147     116.528 169.008 159.799  1.00  0.58           C
ATOM   4313  CG  MET B 147     115.911 170.345 159.441  1.00  0.58           C
ATOM   4314  SD  MET B 147     116.953 171.732 159.915  1.00  0.58           S
ATOM   4315  CE  MET B 147     117.096 171.467 161.678  1.00  0.58           C
ATOM   4316  N   ILE B 148     119.195 166.730 159.413  1.00  0.57           N
ATOM   4317  CA  ILE B 148     119.698 165.516 160.041  1.00  0.57           C
ATOM   4318  C   ILE B 148     121.159 165.694 160.437  1.00  0.57           C
ATOM   4319  O   ILE B 148     121.517 165.604 161.623  1.00  0.57           O
ATOM   4320  CB  ILE B 148     119.521 164.319 159.093  1.00  0.57           C
ATOM   4321  CG1 ILE B 148     118.089 164.279 158.546  1.00  0.57           C
ATOM   4322  CG2 ILE B 148     119.881 163.027 159.792  1.00  0.57           C
ATOM   4323  CD1 ILE B 148     117.005 164.448 159.590  1.00  0.57           C
ATOM   4324  N   ARG B 149     122.013 165.937 159.439  1.00  0.60           N
ATOM   4325  CA  ARG B 149     123.415 166.219 159.719  1.00  0.60           C
ATOM   4326  C   ARG B 149     123.549 167.382 160.690  1.00  0.60           C
ATOM   4327  O   ARG B 149     124.412 167.370 161.579  1.00  0.60           O
ATOM   4328  CB  ARG B 149     124.154 166.518 158.416  1.00  0.60           C
ATOM   4329  CG  ARG B 149     125.657 166.650 158.568  1.00  0.60           C
ATOM   4330  CD  ARG B 149     126.303 167.085 157.262  1.00  0.60           C
ATOM   4331  NE  ARG B 149     126.032 168.486 156.947  1.00  0.60           N
ATOM   4332  CZ  ARG B 149     125.224 168.893 155.972  1.00  0.60           C
ATOM   4333  NH1 ARG B 149     125.041 170.189 155.760  1.00  0.60           N
ATOM   4334  NH2 ARG B 149     124.599 168.007 155.210  1.00  0.60           N
ATOM   4335  N   ASN B 150     122.689 168.391 160.540  1.00  0.66           N
ATOM   4336  CA  ASN B 150     122.723 169.536 161.440  1.00  0.66           C
ATOM   4337  C   ASN B 150     122.393 169.125 162.867  1.00  0.66           C
ATOM   4338  O   ASN B 150     123.038 169.587 163.813  1.00  0.66           O
ATOM   4339  CB  ASN B 150     121.762 170.616 160.954  1.00  0.66           C
ATOM   4340  CG  ASN B 150     122.339 171.438 159.827  1.00  0.66           C
ATOM   4341  OD1 ASN B 150     121.840 171.413 158.706  1.00  0.66           O
ATOM   4342  ND2 ASN B 150     123.402 172.174 160.120  1.00  0.66           N
ATOM   4343  N   ALA B 151     121.403 168.246 163.045  1.00  0.68           N
ATOM   4344  CA  ALA B 151     121.071 167.779 164.388  1.00  0.68           C
ATOM   4345  C   ALA B 151     122.234 167.018 165.014  1.00  0.68           C
ATOM   4346  O   ALA B 151     122.540 167.193 166.203  1.00  0.68           O
ATOM   4347  CB  ALA B 151     119.819 166.906 164.346  1.00  0.68           C
ATOM   4348  N   ASN B 152     122.905 166.178 164.226  1.00  0.67           N
ATOM   4349  CA  ASN B 152     124.014 165.393 164.761  1.00  0.67           C
ATOM   4350  C   ASN B 152     125.169 166.297 165.197  1.00  0.67           C
ATOM   4351  O   ASN B 152     125.700 166.183 166.320  1.00  0.67           O
ATOM   4352  CB  ASN B 152     124.471 164.405 163.698  1.00  0.67           C
ATOM   4353  CG  ASN B 152     123.333 163.562 163.187  1.00  0.67           C
ATOM   4354  OD1 ASN B 152     122.451 163.170 163.945  1.00  0.67           O
ATOM   4355  ND2 ASN B 152     123.338 163.283 161.890  1.00  0.67           N
ATOM   4356  N   LEU B 153     125.569 167.211 164.310  1.00  0.70           N
ATOM   4357  CA  LEU B 153     126.613 168.161 164.663  1.00  0.70           C
ATOM   4358  C   LEU B 153     126.203 169.018 165.848  1.00  0.70           C
ATOM   4359  O   LEU B 153     127.053 169.400 166.655  1.00  0.70           O
ATOM   4360  CB  LEU B 153     126.956 169.030 163.459  1.00  0.70           C
ATOM   4361  CG  LEU B 153     127.564 168.229 162.312  1.00  0.70           C
ATOM   4362  CD1 LEU B 153     127.673 169.071 161.057  1.00  0.70           C
ATOM   4363  CD2 LEU B 153     128.919 167.679 162.717  1.00  0.70           C
ATOM   4364  N   GLY B 154     124.912 169.323 165.980  1.00  0.76           N
ATOM   4365  CA  GLY B 154     124.462 170.065 167.142  1.00  0.76           C
ATOM   4366  C   GLY B 154     124.658 169.292 168.428  1.00  0.76           C
ATOM   4367  O   GLY B 154     125.060 169.857 169.451  1.00  0.76           O
ATOM   4368  N   TYR B 155     124.368 167.991 168.399  1.00  0.65           N
ATOM   4369  CA  TYR B 155     124.626 167.175 169.580  1.00  0.65           C
ATOM   4370  C   TYR B 155     126.090 167.257 169.981  1.00  0.65           C
ATOM   4371  O   TYR B 155     126.417 167.457 171.159  1.00  0.65           O
ATOM   4372  CB  TYR B 155     124.234 165.720 169.343  1.00  0.65           C
ATOM   4373  CG  TYR B 155     124.568 164.848 170.531  1.00  0.65           C
ATOM   4374  CD1 TYR B 155     123.812 164.905 171.688  1.00  0.65           C
ATOM   4375  CD2 TYR B 155     125.653 163.991 170.506  1.00  0.65           C
ATOM   4376  CE1 TYR B 155     124.117 164.122 172.780  1.00  0.65           C
ATOM   4377  CE2 TYR B 155     125.964 163.205 171.593  1.00  0.65           C
ATOM   4378  CZ  TYR B 155     125.194 163.276 172.725  1.00  0.65           C
ATOM   4379  OH  TYR B 155     125.500 162.497 173.811  1.00  0.65           O
ATOM   4380  N   TYR B 156     126.990 167.113 169.007  1.00  0.69           N
ATOM   4381  CA  TYR B 156     128.412 167.135 169.357  1.00  0.69           C
ATOM   4382  C   TYR B 156     128.846 168.508 169.866  1.00  0.69           C
ATOM   4383  O   TYR B 156     129.589 168.607 170.855  1.00  0.69           O
ATOM   4384  CB  TYR B 156     129.255 166.703 168.165  1.00  0.69           C
ATOM   4385  CG  TYR B 156     129.392 165.209 168.083  1.00  0.69           C
ATOM   4386  CD1 TYR B 156     129.760 164.474 169.195  1.00  0.69           C
ATOM   4387  CD2 TYR B 156     129.134 164.533 166.906  1.00  0.69           C
ATOM   4388  CE1 TYR B 156     129.877 163.110 169.135  1.00  0.69           C
ATOM   4389  CE2 TYR B 156     129.250 163.167 166.838  1.00  0.69           C
ATOM   4390  CZ  TYR B 156     129.621 162.461 167.955  1.00  0.69           C
ATOM   4391  OH  TYR B 156     129.739 161.095 167.890  1.00  0.69           O
ATOM   4392  N   LYS B 157     128.395 169.572 169.200  1.00  0.76           N
ATOM   4393  CA  LYS B 157     128.643 170.935 169.653  1.00  0.76           C
ATOM   4394  C   LYS B 157     128.288 171.100 171.120  1.00  0.76           C
ATOM   4395  O   LYS B 157     129.110 171.538 171.929  1.00  0.76           O
ATOM   4396  CB  LYS B 157     127.816 171.914 168.824  1.00  0.76           C
ATOM   4397  CG  LYS B 157     128.544 172.660 167.748  1.00  0.76           C
ATOM   4398  CD  LYS B 157     127.525 173.326 166.857  1.00  0.76           C
ATOM   4399  CE  LYS B 157     128.166 174.032 165.698  1.00  0.76           C
ATOM   4400  NZ  LYS B 157     127.138 174.440 164.709  1.00  0.76           N
ATOM   4401  N   LEU B 158     127.043 170.775 171.470  1.00  0.77           N
ATOM   4402  CA  LEU B 158     126.566 171.053 172.819  1.00  0.77           C
ATOM   4403  C   LEU B 158     127.272 170.182 173.846  1.00  0.77           C
ATOM   4404  O   LEU B 158     127.586 170.645 174.950  1.00  0.77           O
ATOM   4405  CB  LEU B 158     125.058 170.855 172.891  1.00  0.77           C
ATOM   4406  CG  LEU B 158     124.292 171.785 171.958  1.00  0.77           C
ATOM   4407  CD1 LEU B 158     122.805 171.549 172.071  1.00  0.77           C
ATOM   4408  CD2 LEU B 158     124.633 173.218 172.271  1.00  0.77           C
ATOM   4409  N   GLU B 159     127.539 168.923 173.503  1.00  0.73           N
ATOM   4410  CA  GLU B 159     128.253 168.053 174.427  1.00  0.73           C
ATOM   4411  C   GLU B 159     129.629 168.619 174.756  1.00  0.73           C
ATOM   4412  O   GLU B 159     130.017 168.713 175.928  1.00  0.73           O
ATOM   4413  CB  GLU B 159     128.352 166.658 173.819  1.00  0.73           C
ATOM   4414  CG  GLU B 159     128.978 165.601 174.690  1.00  0.73           C
ATOM   4415  CD  GLU B 159     129.657 164.531 173.862  1.00  0.73           C
ATOM   4416  OE1 GLU B 159     130.202 163.573 174.440  1.00  0.73           O
ATOM   4417  OE2 GLU B 159     129.648 164.654 172.620  1.00  0.73           O
ATOM   4418  N   PHE B 160     130.365 169.060 173.738  1.00  0.76           N
ATOM   4419  CA  PHE B 160     131.707 169.553 174.021  1.00  0.76           C
ATOM   4420  C   PHE B 160     131.715 170.953 174.621  1.00  0.76           C
ATOM   4421  O   PHE B 160     132.659 171.297 175.337  1.00  0.76           O
ATOM   4422  CB  PHE B 160     132.558 169.495 172.762  1.00  0.76           C
ATOM   4423  CG  PHE B 160     133.281 168.200 172.608  1.00  0.76           C
ATOM   4424  CD1 PHE B 160     134.309 167.870 173.464  1.00  0.76           C
ATOM   4425  CD2 PHE B 160     132.911 167.296 171.639  1.00  0.76           C
ATOM   4426  CE1 PHE B 160     134.971 166.679 173.340  1.00  0.76           C
ATOM   4427  CE2 PHE B 160     133.572 166.103 171.512  1.00  0.76           C
ATOM   4428  CZ  PHE B 160     134.601 165.794 172.365  1.00  0.76           C
ATOM   4429  N   LEU B 161     130.683 171.761 174.382  1.00  0.81           N
ATOM   4430  CA  LEU B 161     130.571 173.026 175.103  1.00  0.81           C
ATOM   4431  C   LEU B 161     130.341 172.785 176.587  1.00  0.81           C
ATOM   4432  O   LEU B 161     130.972 173.423 177.439  1.00  0.81           O
ATOM   4433  CB  LEU B 161     129.442 173.868 174.526  1.00  0.81           C
ATOM   4434  CG  LEU B 161     129.863 175.017 173.627  1.00  0.81           C
ATOM   4435  CD1 LEU B 161     130.595 174.486 172.425  1.00  0.81           C
ATOM   4436  CD2 LEU B 161     128.637 175.777 173.203  1.00  0.81           C
ATOM   4437  N   LYS B 162     129.418 171.882 176.917  1.00  0.77           N
ATOM   4438  CA  LYS B 162     129.246 171.505 178.311  1.00  0.77           C
ATOM   4439  C   LYS B 162     130.545 170.976 178.893  1.00  0.77           C
ATOM   4440  O   LYS B 162     130.821 171.179 180.078  1.00  0.77           O
ATOM   4441  CB  LYS B 162     128.137 170.466 178.438  1.00  0.77           C
ATOM   4442  CG  LYS B 162     127.688 170.206 179.854  1.00  0.77           C
ATOM   4443  CD  LYS B 162     126.550 169.208 179.878  1.00  0.77           C
ATOM   4444  CE  LYS B 162     126.033 169.002 181.286  1.00  0.77           C
ATOM   4445  NZ  LYS B 162     127.022 168.293 182.143  1.00  0.77           N
ATOM   4446  N   SER B 163     131.359 170.309 178.073  1.00  0.80           N
ATOM   4447  CA  SER B 163     132.664 169.852 178.545  1.00  0.80           C
ATOM   4448  C   SER B 163     133.586 171.023 178.864  1.00  0.80           C
ATOM   4449  O   SER B 163     134.284 171.013 179.883  1.00  0.80           O
ATOM   4450  CB  SER B 163     133.309 168.943 177.508  1.00  0.80           C
ATOM   4451  OG  SER B 163     134.601 168.562 177.934  1.00  0.80           O
ATOM   4452  N   ILE B 164     133.630 172.023 177.984  1.00  0.79           N
ATOM   4453  CA  ILE B 164     134.437 173.217 178.243  1.00  0.79           C
ATOM   4454  C   ILE B 164     134.015 173.866 179.549  1.00  0.79           C
ATOM   4455  O   ILE B 164     134.850 174.333 180.331  1.00  0.79           O
ATOM   4456  CB  ILE B 164     134.324 174.217 177.077  1.00  0.79           C
ATOM   4457  CG1 ILE B 164     135.255 173.838 175.936  1.00  0.79           C
ATOM   4458  CG2 ILE B 164     134.645 175.617 177.545  1.00  0.79           C
ATOM   4459  CD1 ILE B 164     135.130 174.747 174.752  1.00  0.79           C
ATOM   4460  N   LEU B 165     132.712 173.905 179.804  1.00  0.80           N
ATOM   4461  CA  LEU B 165     132.219 174.615 180.976  1.00  0.80           C
ATOM   4462  C   LEU B 165     132.473 173.833 182.260  1.00  0.80           C
ATOM   4463  O   LEU B 165     132.953 174.395 183.249  1.00  0.80           O
ATOM   4464  CB  LEU B 165     130.732 174.917 180.811  1.00  0.80           C
ATOM   4465  CG  LEU B 165     130.094 175.741 181.920  1.00  0.80           C
ATOM   4466  CD1 LEU B 165     130.768 177.087 182.018  1.00  0.80           C
ATOM   4467  CD2 LEU B 165     128.623 175.909 181.634  1.00  0.80           C
ATOM   4468  N   THR B 166     132.169 172.533 182.264  1.00  0.79           N
ATOM   4469  CA  THR B 166     132.232 171.764 183.503  1.00  0.79           C
ATOM   4470  C   THR B 166     133.658 171.399 183.897  1.00  0.79           C
ATOM   4471  O   THR B 166     133.928 171.183 185.083  1.00  0.79           O
ATOM   4472  CB  THR B 166     131.382 170.496 183.389  1.00  0.79           C
ATOM   4473  OG1 THR B 166     131.230 169.907 184.683  1.00  0.79           O
ATOM   4474  CG2 THR B 166     132.033 169.486 182.470  1.00  0.79           C
ATOM   4475  N   GLY B 167     134.575 171.322 182.940  1.00  0.83           N
ATOM   4476  CA  GLY B 167     135.962 171.043 183.235  1.00  0.83           C
ATOM   4477  C   GLY B 167     136.387 169.594 183.158  1.00  0.83           C
ATOM   4478  O   GLY B 167     137.428 169.247 183.725  1.00  0.83           O
ATOM   4479  N   GLN B 168     135.626 168.737 182.482  1.00  0.72           N
ATOM   4480  CA  GLN B 168     135.998 167.338 182.336  1.00  0.72           C
ATOM   4481  C   GLN B 168     135.501 166.814 180.997  1.00  0.72           C
ATOM   4482  O   GLN B 168     134.377 167.106 180.584  1.00  0.72           O
ATOM   4483  CB  GLN B 168     135.441 166.489 183.482  1.00  0.72           C
ATOM   4484  CG  GLN B 168     133.931 166.382 183.512  1.00  0.72           C
ATOM   4485  CD  GLN B 168     133.453 165.206 184.335  1.00  0.72           C
ATOM   4486  OE1 GLN B 168     134.089 164.823 185.316  1.00  0.72           O
ATOM   4487  NE2 GLN B 168     132.329 164.622 183.936  1.00  0.72           N
ATOM   4488  N   SER B 169     136.355 166.047 180.320  1.00  0.71           N
ATOM   4489  CA  SER B 169     136.053 165.573 178.981  1.00  0.71           C
ATOM   4490  C   SER B 169     134.810 164.688 178.991  1.00  0.71           C
ATOM   4491  O   SER B 169     134.435 164.143 180.030  1.00  0.71           O
ATOM   4492  CB  SER B 169     137.245 164.807 178.414  1.00  0.71           C
ATOM   4493  OG  SER B 169     138.206 165.699 177.878  1.00  0.71           O
ATOM   4494  N   PRO B 170     134.149 164.542 177.843  1.00 30.00           N
ATOM   4495  CA  PRO B 170     132.947 163.705 177.788  1.00 30.00           C
ATOM   4496  C   PRO B 170     133.252 162.264 178.155  1.00 30.00           C
ATOM   4497  O   PRO B 170     134.310 161.728 177.820  1.00 30.00           O
ATOM   4498  CB  PRO B 170     132.503 163.822 176.330  1.00 30.00           C
ATOM   4499  CG  PRO B 170     133.092 165.072 175.855  1.00 30.00           C
ATOM   4500  CD  PRO B 170     134.394 165.220 176.562  1.00 30.00           C
ATOM   4501  N   ALA B 171     132.304 161.636 178.848  1.00 30.00           N
ATOM   4502  CA  ALA B 171     132.498 160.267 179.307  1.00 30.00           C
ATOM   4503  C   ALA B 171     132.649 159.306 178.134  1.00 30.00           C
ATOM   4504  O   ALA B 171     133.696 158.674 177.958  1.00 30.00           O
ATOM   4505  CB  ALA B 171     131.329 159.852 180.201  1.00 30.00           C
ATOM   4506  N   ASN B 172     131.612 159.195 177.312  1.00 30.00           N
ATOM   4507  CA  ASN B 172     131.543 158.191 176.252  1.00 30.00           C
ATOM   4508  C   ASN B 172     131.864 158.858 174.920  1.00 30.00           C
ATOM   4509  O   ASN B 172     130.980 159.371 174.235  1.00 30.00           O
ATOM   4510  CB  ASN B 172     130.166 157.543 176.233  1.00 30.00           C
ATOM   4511  CG  ASN B 172     130.234 156.048 176.063  1.00 30.00           C
ATOM   4512  OD1 ASN B 172     131.137 155.533 175.413  1.00 30.00           O
ATOM   4513  ND2 ASN B 172     129.277 155.340 176.648  1.00 30.00           N
ATOM   4514  N   PHE B 173     133.141 158.842 174.544  1.00 30.00           N
ATOM   4515  CA  PHE B 173     133.549 159.439 173.274  1.00 30.00           C
ATOM   4516  C   PHE B 173     134.901 158.883 172.865  1.00 30.00           C
ATOM   4517  O   PHE B 173     135.889 159.073 173.580  1.00 30.00           O
ATOM   4518  CB  PHE B 173     133.609 160.957 173.381  1.00 30.00           C
ATOM   4519  CG  PHE B 173     133.875 161.644 172.076  1.00 30.00           C
ATOM   4520  CD1 PHE B 173     132.847 161.890 171.189  1.00 30.00           C
ATOM   4521  CD2 PHE B 173     135.152 162.049 171.738  1.00 30.00           C
ATOM   4522  CE1 PHE B 173     133.088 162.523 169.992  1.00 30.00           C
ATOM   4523  CE2 PHE B 173     135.395 162.682 170.541  1.00 30.00           C
ATOM   4524  CZ  PHE B 173     134.362 162.918 169.668  1.00 30.00           C
ATOM   4525  N   CYS B 174     134.942 158.203 171.723  1.00 30.00           N
ATOM   4526  CA  CYS B 174     136.181 157.788 171.075  1.00 30.00           C
ATOM   4527  C   CYS B 174     136.231 158.472 169.720  1.00 30.00           C
ATOM   4528  O   CYS B 174     135.347 158.255 168.887  1.00 30.00           O
ATOM   4529  CB  CYS B 174     136.244 156.268 170.918  1.00 30.00           C
ATOM   4530  SG  CYS B 174     137.881 155.608 170.540  1.00 30.00           S
ATOM   4531  N   PHE B 175     137.251 159.306 169.506  1.00 30.00           N
ATOM   4532  CA  PHE B 175     137.276 160.146 168.313  1.00 30.00           C
ATOM   4533  C   PHE B 175     137.277 159.301 167.048  1.00 30.00           C
ATOM   4534  O   PHE B 175     136.426 159.474 166.169  1.00 30.00           O
ATOM   4535  CB  PHE B 175     138.480 161.080 168.338  1.00 30.00           C
ATOM   4536  CG  PHE B 175     138.429 162.138 167.285  1.00 30.00           C
ATOM   4537  CD1 PHE B 175     137.378 163.028 167.238  1.00 30.00           C
ATOM   4538  CD2 PHE B 175     139.421 162.238 166.336  1.00 30.00           C
ATOM   4539  CE1 PHE B 175     137.321 163.998 166.268  1.00 30.00           C
ATOM   4540  CE2 PHE B 175     139.369 163.208 165.368  1.00 30.00           C
ATOM   4541  CZ  PHE B 175     138.316 164.087 165.333  1.00 30.00           C
ATOM   4542  N   LYS B 176     138.233 158.385 166.931  1.00 30.00           N
ATOM   4543  CA  LYS B 176     138.152 157.390 165.874  1.00 30.00           C
ATOM   4544  C   LYS B 176     136.884 156.562 166.050  1.00 30.00           C
ATOM   4545  O   LYS B 176     136.384 156.388 167.164  1.00 30.00           O
ATOM   4546  CB  LYS B 176     139.384 156.490 165.889  1.00 30.00           C
ATOM   4547  CG  LYS B 176     140.696 157.242 165.976  1.00 30.00           C
ATOM   4548  CD  LYS B 176     141.820 156.330 166.428  1.00 30.00           C
ATOM   4549  CE  LYS B 176     141.613 155.868 167.859  1.00 30.00           C
ATOM   4550  NZ  LYS B 176     141.749 156.986 168.829  1.00 30.00           N
ATOM   4551  N   SER B 177     136.350 156.081 164.924  1.00 30.00           N
ATOM   4552  CA  SER B 177     135.093 155.339 164.852  1.00 30.00           C
ATOM   4553  C   SER B 177     133.898 156.261 165.057  1.00 30.00           C
ATOM   4554  O   SER B 177     132.749 155.838 164.904  1.00 30.00           O
ATOM   4555  CB  SER B 177     135.057 154.192 165.865  1.00 30.00           C
ATOM   4556  OG  SER B 177     134.700 154.674 167.146  1.00 30.00           O
ATOM   4557  N   MET B 178     134.158 157.515 165.394  1.00 30.00           N
ATOM   4558  CA  MET B 178     133.171 158.582 165.366  1.00 30.00           C
ATOM   4559  C   MET B 178     133.694 159.691 164.463  1.00 30.00           C
ATOM   4560  O   MET B 178     134.749 159.560 163.837  1.00 30.00           O
ATOM   4561  CB  MET B 178     132.874 159.109 166.771  1.00 30.00           C
ATOM   4562  CG  MET B 178     132.172 158.117 167.674  1.00 30.00           C
ATOM   4563  SD  MET B 178     132.218 158.627 169.400  1.00 30.00           S
ATOM   4564  CE  MET B 178     132.190 157.046 170.231  1.00 30.00           C
ATOM   4565  N   TRP B 179     132.944 160.784 164.396  1.00 30.00           N
ATOM   4566  CA  TRP B 179     133.340 161.935 163.596  1.00 30.00           C
ATOM   4567  C   TRP B 179     133.536 161.566 162.128  1.00 30.00           C
ATOM   4568  O   TRP B 179     132.645 161.762 161.305  1.00 30.00           O
ATOM   4569  CB  TRP B 179     134.623 162.555 164.157  1.00 30.00           C
ATOM   4570  CG  TRP B 179     135.069 163.735 163.389  1.00 30.00           C
ATOM   4571  CD1 TRP B 179     136.144 163.814 162.563  1.00 30.00           C
ATOM   4572  CD2 TRP B 179     134.439 165.015 163.355  1.00 30.00           C
ATOM   4573  NE1 TRP B 179     136.229 165.068 162.018  1.00 30.00           N
ATOM   4574  CE2 TRP B 179     135.190 165.825 162.490  1.00 30.00           C
ATOM   4575  CE3 TRP B 179     133.313 165.555 163.977  1.00 30.00           C
ATOM   4576  CZ2 TRP B 179     134.854 167.144 162.230  1.00 30.00           C
ATOM   4577  CZ3 TRP B 179     132.981 166.860 163.718  1.00 30.00           C
ATOM   4578  CH2 TRP B 179     133.748 167.642 162.853  1.00 30.00           C
ATOM   4579  N   THR B 241     127.307 204.844 161.878  1.00 30.00           N
ATOM   4580  CA  THR B 241     127.821 203.636 162.509  1.00 30.00           C
ATOM   4581  C   THR B 241     129.306 203.772 162.817  1.00 30.00           C
ATOM   4582  O   THR B 241     129.883 202.934 163.506  1.00 30.00           O
ATOM   4583  CB  THR B 241     127.603 202.403 161.623  1.00 30.00           C
ATOM   4584  OG1 THR B 241     128.046 201.231 162.318  1.00 30.00           O
ATOM   4585  CG2 THR B 241     128.380 202.544 160.327  1.00 30.00           C
ATOM   4586  N   LYS B 242     129.919 204.836 162.304  1.00 30.00           N
ATOM   4587  CA  LYS B 242     131.344 205.086 162.509  1.00 30.00           C
ATOM   4588  C   LYS B 242     131.541 205.619 163.920  1.00 30.00           C
ATOM   4589  O   LYS B 242     131.533 206.825 164.163  1.00 30.00           O
ATOM   4590  CB  LYS B 242     131.875 206.059 161.466  1.00 30.00           C
ATOM   4591  CG  LYS B 242     130.894 207.152 161.090  1.00 30.00           C
ATOM   4592  CD  LYS B 242     131.499 208.119 160.091  1.00 30.00           C
ATOM   4593  CE  LYS B 242     130.562 209.284 159.827  1.00 30.00           C
ATOM   4594  NZ  LYS B 242     129.188 208.821 159.494  1.00 30.00           N
ATOM   4595  N   ALA B 243     131.718 204.700 164.866  1.00 30.00           N
ATOM   4596  CA  ALA B 243     131.980 205.063 166.252  1.00 30.00           C
ATOM   4597  C   ALA B 243     132.528 203.842 166.972  1.00 30.00           C
ATOM   4598  O   ALA B 243     131.911 202.774 166.941  1.00 30.00           O
ATOM   4599  CB  ALA B 243     130.716 205.574 166.942  1.00 30.00           C
ATOM   4600  N   ASP B 244     133.676 204.004 167.619  1.00 30.00           N
ATOM   4601  CA  ASP B 244     134.360 202.887 168.244  1.00 30.00           C
ATOM   4602  C   ASP B 244     133.637 202.439 169.511  1.00 30.00           C
ATOM   4603  O   ASP B 244     132.667 203.050 169.964  1.00 30.00           O
ATOM   4604  CB  ASP B 244     135.799 203.270 168.573  1.00 30.00           C
ATOM   4605  CG  ASP B 244     135.890 204.580 169.333  1.00 30.00           C
ATOM   4606  OD1 ASP B 244     137.019 205.046 169.594  1.00 30.00           O
ATOM   4607  OD2 ASP B 244     134.832 205.151 169.665  1.00 30.00           O
ATOM   4608  N   TYR B 245     134.133 201.345 170.084  1.00 30.00           N
ATOM   4609  CA  TYR B 245     133.671 200.841 171.366  1.00 30.00           C
ATOM   4610  C   TYR B 245     134.781 200.738 172.397  1.00 30.00           C
ATOM   4611  O   TYR B 245     134.504 200.357 173.537  1.00 30.00           O
ATOM   4612  CB  TYR B 245     133.033 199.455 171.205  1.00 30.00           C
ATOM   4613  CG  TYR B 245     131.651 199.455 170.605  1.00 30.00           C
ATOM   4614  CD1 TYR B 245     131.473 199.473 169.235  1.00 30.00           C
ATOM   4615  CD2 TYR B 245     130.525 199.416 171.410  1.00 30.00           C
ATOM   4616  CE1 TYR B 245     130.220 199.464 168.683  1.00 30.00           C
ATOM   4617  CE2 TYR B 245     129.265 199.407 170.865  1.00 30.00           C
ATOM   4618  CZ  TYR B 245     129.119 199.432 169.500  1.00 30.00           C
ATOM   4619  OH  TYR B 245     127.862 199.425 168.946  1.00 30.00           O
ATOM   4620  N   CYS B 246     136.022 201.071 172.026  1.00 30.00           N
ATOM   4621  CA  CYS B 246     137.177 200.793 172.874  1.00 30.00           C
ATOM   4622  C   CYS B 246     137.007 201.342 174.281  1.00 30.00           C
ATOM   4623  O   CYS B 246     137.610 200.824 175.229  1.00 30.00           O
ATOM   4624  CB  CYS B 246     138.438 201.373 172.236  1.00 30.00           C
ATOM   4625  SG  CYS B 246     138.711 200.860 170.530  1.00 30.00           S
ATOM   4626  N   GLY B 247     136.200 202.389 174.439  1.00 30.00           N
ATOM   4627  CA  GLY B 247     135.895 202.873 175.770  1.00 30.00           C
ATOM   4628  C   GLY B 247     135.216 201.828 176.627  1.00 30.00           C
ATOM   4629  O   GLY B 247     135.467 201.752 177.830  1.00 30.00           O
ATOM   4630  N   LEU B 248     134.367 200.996 176.023  1.00 30.00           N
ATOM   4631  CA  LEU B 248     133.675 199.967 176.791  1.00 30.00           C
ATOM   4632  C   LEU B 248     134.639 198.893 177.269  1.00 30.00           C
ATOM   4633  O   LEU B 248     134.564 198.454 178.421  1.00 30.00           O
ATOM   4634  CB  LEU B 248     132.561 199.347 175.956  1.00 30.00           C
ATOM   4635  CG  LEU B 248     131.764 198.272 176.684  1.00 30.00           C
ATOM   4636  CD1 LEU B 248     131.223 198.825 177.983  1.00 30.00           C
ATOM   4637  CD2 LEU B 248     130.637 197.761 175.814  1.00 30.00           C
ATOM   4638  N   LEU B 249     135.549 198.455 176.399  1.00 30.00           N
ATOM   4639  CA  LEU B 249     136.517 197.435 176.788  1.00 30.00           C
ATOM   4640  C   LEU B 249     137.484 197.968 177.833  1.00 30.00           C
ATOM   4641  O   LEU B 249     137.713 197.328 178.864  1.00 30.00           O
ATOM   4642  CB  LEU B 249     137.281 196.942 175.566  1.00 30.00           C
ATOM   4643  CG  LEU B 249     136.441 196.352 174.446  1.00 30.00           C
ATOM   4644  CD1 LEU B 249     137.308 196.144 173.228  1.00 30.00           C
ATOM   4645  CD2 LEU B 249     135.824 195.050 174.900  1.00 30.00           C
ATOM   4646  N   LEU B 250     138.072 199.137 177.580  1.00 30.00           N
ATOM   4647  CA  LEU B 250     139.053 199.672 178.514  1.00 30.00           C
ATOM   4648  C   LEU B 250     138.409 200.098 179.826  1.00 30.00           C
ATOM   4649  O   LEU B 250     139.071 200.085 180.869  1.00 30.00           O
ATOM   4650  CB  LEU B 250     139.795 200.842 177.875  1.00 30.00           C
ATOM   4651  CG  LEU B 250     141.072 201.303 178.573  1.00 30.00           C
ATOM   4652  CD1 LEU B 250     141.878 200.109 179.041  1.00 30.00           C
ATOM   4653  CD2 LEU B 250     141.893 202.174 177.642  1.00 30.00           C
ATOM   4654  N   GLY B 251     137.131 200.468 179.801  1.00 30.00           N
ATOM   4655  CA  GLY B 251     136.434 200.871 181.004  1.00 30.00           C
ATOM   4656  C   GLY B 251     136.341 199.746 182.008  1.00 30.00           C
ATOM   4657  O   GLY B 251     136.858 199.854 183.123  1.00 30.00           O
ATOM   4658  N   THR B 252     135.687 198.657 181.623  1.00 30.00           N
ATOM   4659  CA  THR B 252     135.695 197.449 182.432  1.00 30.00           C
ATOM   4660  C   THR B 252     137.008 196.714 182.182  1.00 30.00           C
ATOM   4661  O   THR B 252     137.964 197.273 181.639  1.00 30.00           O
ATOM   4662  CB  THR B 252     134.480 196.581 182.127  1.00 30.00           C
ATOM   4663  OG1 THR B 252     134.572 195.364 182.874  1.00 30.00           O
ATOM   4664  CG2 THR B 252     134.423 196.251 180.658  1.00 30.00           C
ATOM   4665  N   TRP B 253     137.076 195.454 182.604  1.00 30.00           N
ATOM   4666  CA  TRP B 253     138.264 194.622 182.431  1.00 30.00           C
ATOM   4667  C   TRP B 253     139.465 195.223 183.160  1.00 30.00           C
ATOM   4668  O   TRP B 253     140.502 195.529 182.571  1.00 30.00           O
ATOM   4669  CB  TRP B 253     138.575 194.398 180.947  1.00 30.00           C
ATOM   4670  CG  TRP B 253     137.641 193.452 180.273  1.00 30.00           C
ATOM   4671  CD1 TRP B 253     136.899 193.696 179.162  1.00 30.00           C
ATOM   4672  CD2 TRP B 253     137.350 192.107 180.663  1.00 30.00           C
ATOM   4673  NE1 TRP B 253     136.161 192.589 178.833  1.00 30.00           N
ATOM   4674  CE2 TRP B 253     136.422 191.600 179.742  1.00 30.00           C
ATOM   4675  CE3 TRP B 253     137.784 191.285 181.703  1.00 30.00           C
ATOM   4676  CZ2 TRP B 253     135.921 190.311 179.827  1.00 30.00           C
ATOM   4677  CZ3 TRP B 253     137.283 190.006 181.786  1.00 30.00           C
ATOM   4678  CH2 TRP B 253     136.364 189.531 180.855  1.00 30.00           C
ATOM   4679  N   GLN B 254     139.295 195.398 184.469  1.00 30.00           N
ATOM   4680  CA  GLN B 254     140.399 195.671 185.376  1.00 30.00           C
ATOM   4681  C   GLN B 254     140.804 194.431 186.160  1.00 30.00           C
ATOM   4682  O   GLN B 254     141.458 194.544 187.201  1.00 30.00           O
ATOM   4683  CB  GLN B 254     140.041 196.813 186.324  1.00 30.00           C
ATOM   4684  CG  GLN B 254     139.825 198.133 185.618  1.00 30.00           C
ATOM   4685  CD  GLN B 254     140.707 198.284 184.397  1.00 30.00           C
ATOM   4686  OE1 GLN B 254     140.227 198.265 183.266  1.00 30.00           O
ATOM   4687  NE2 GLN B 254     142.005 198.440 184.620  1.00 30.00           N
ATOM   4688  N   GLY B 255     140.418 193.253 185.681  1.00 30.00           N
ATOM   4689  CA  GLY B 255     140.875 192.007 186.253  1.00 30.00           C
ATOM   4690  C   GLY B 255     142.253 191.670 185.735  1.00 30.00           C
ATOM   4691  O   GLY B 255     143.124 192.542 185.676  1.00 30.00           O
ATOM   4692  N   THR B 256     142.468 190.416 185.344  1.00 30.00           N
ATOM   4693  CA  THR B 256     143.763 189.969 184.849  1.00 30.00           C
ATOM   4694  C   THR B 256     143.779 189.797 183.336  1.00 30.00           C
ATOM   4695  O   THR B 256     144.647 189.102 182.805  1.00 30.00           O
ATOM   4696  CB  THR B 256     144.163 188.662 185.528  1.00 30.00           C
ATOM   4697  OG1 THR B 256     143.182 187.661 185.241  1.00 30.00           O
ATOM   4698  CG2 THR B 256     144.252 188.854 187.029  1.00 30.00           C
ATOM   4699  N   ASP B 257     142.843 190.423 182.631  1.00 30.00           N
ATOM   4700  CA  ASP B 257     142.701 190.221 181.197  1.00 30.00           C
ATOM   4701  C   ASP B 257     143.737 190.973 180.375  1.00 30.00           C
ATOM   4702  O   ASP B 257     143.768 190.806 179.153  1.00 30.00           O
ATOM   4703  CB  ASP B 257     141.297 190.634 180.749  1.00 30.00           C
ATOM   4704  CG  ASP B 257     141.032 190.316 179.296  1.00 30.00           C
ATOM   4705  OD1 ASP B 257     141.363 189.196 178.870  1.00 30.00           O
ATOM   4706  OD2 ASP B 257     140.508 191.187 178.576  1.00 30.00           O
ATOM   4707  N   LEU B 258     144.592 191.788 180.987  1.00 30.00           N
ATOM   4708  CA  LEU B 258     145.557 192.552 180.206  1.00 30.00           C
ATOM   4709  C   LEU B 258     146.995 192.134 180.481  1.00 30.00           C
ATOM   4710  O   LEU B 258     147.683 191.692 179.555  1.00 30.00           O
ATOM   4711  CB  LEU B 258     145.356 194.045 180.473  1.00 30.00           C
ATOM   4712  CG  LEU B 258     144.035 194.542 179.888  1.00 30.00           C
ATOM   4713  CD1 LEU B 258     143.725 195.948 180.350  1.00 30.00           C
ATOM   4714  CD2 LEU B 258     144.083 194.473 178.378  1.00 30.00           C
ATOM   4715  N   LEU B 259     147.465 192.245 181.723  1.00 30.00           N
ATOM   4716  CA  LEU B 259     148.797 191.789 182.133  1.00 30.00           C
ATOM   4717  C   LEU B 259     149.898 192.276 181.181  1.00 30.00           C
ATOM   4718  O   LEU B 259     150.974 191.684 181.098  1.00 30.00           O
ATOM   4719  CB  LEU B 259     148.811 190.258 182.280  1.00 30.00           C
ATOM   4720  CG  LEU B 259     149.936 189.474 182.971  1.00 30.00           C
ATOM   4721  CD1 LEU B 259     149.334 188.407 183.870  1.00 30.00           C
ATOM   4722  CD2 LEU B 259     150.857 188.810 181.960  1.00 30.00           C
ATOM   4723  N   GLY B 260     149.665 193.377 180.473  1.00 30.00           N
ATOM   4724  CA  GLY B 260     150.613 193.839 179.478  1.00 30.00           C
ATOM   4725  C   GLY B 260     151.798 194.582 180.054  1.00 30.00           C
ATOM   4726  O   GLY B 260     152.338 194.191 181.092  1.00 30.00           O
ATOM   4727  N   GLY B 261     152.218 195.651 179.382  1.00 30.00           N
ATOM   4728  CA  GLY B 261     153.305 196.470 179.860  1.00 30.00           C
ATOM   4729  C   GLY B 261     152.943 197.194 181.141  1.00 30.00           C
ATOM   4730  O   GLY B 261     153.484 196.909 182.214  1.00 30.00           O
ATOM   4731  N   PRO B 262     152.027 198.152 181.054  1.00 30.00           N
ATOM   4732  CA  PRO B 262     151.489 198.788 182.256  1.00 30.00           C
ATOM   4733  C   PRO B 262     150.219 198.092 182.735  1.00 30.00           C
ATOM   4734  O   PRO B 262     149.655 197.227 182.063  1.00 30.00           O
ATOM   4735  CB  PRO B 262     151.187 200.213 181.780  1.00 30.00           C
ATOM   4736  CG  PRO B 262     150.825 200.038 180.349  1.00 30.00           C
ATOM   4737  CD  PRO B 262     151.618 198.860 179.829  1.00 30.00           C
ATOM   4738  N   GLY B 263     149.777 198.494 183.922  1.00 30.00           N
ATOM   4739  CA  GLY B 263     148.575 197.942 184.517  1.00 30.00           C
ATOM   4740  C   GLY B 263     148.319 198.453 185.921  1.00 30.00           C
ATOM   4741  O   GLY B 263     148.780 197.866 186.900  1.00 30.00           O
ATOM   4742  N   ALA B 279     133.127 208.781 176.404  1.00 30.00           N
ATOM   4743  CA  ALA B 279     132.080 208.840 177.416  1.00 30.00           C
ATOM   4744  C   ALA B 279     131.687 207.440 177.864  1.00 30.00           C
ATOM   4745  O   ALA B 279     130.827 207.271 178.724  1.00 30.00           O
ATOM   4746  CB  ALA B 279     130.871 209.586 176.886  1.00 30.00           C
ATOM   4747  N   GLU B 280     132.329 206.433 177.272  1.00 30.00           N
ATOM   4748  CA  GLU B 280     132.028 205.053 177.636  1.00 30.00           C
ATOM   4749  C   GLU B 280     132.719 204.658 178.934  1.00 30.00           C
ATOM   4750  O   GLU B 280     132.098 204.046 179.811  1.00 30.00           O
ATOM   4751  CB  GLU B 280     132.441 204.113 176.507  1.00 30.00           C
ATOM   4752  CG  GLU B 280     131.637 204.280 175.237  1.00 30.00           C
ATOM   4753  CD  GLU B 280     130.224 203.768 175.382  1.00 30.00           C
ATOM   4754  OE1 GLU B 280     129.993 202.900 176.247  1.00 30.00           O
ATOM   4755  OE2 GLU B 280     129.344 204.235 174.633  1.00 30.00           O
ATOM   4756  N   LEU B 281     134.005 204.990 179.072  1.00 30.00           N
ATOM   4757  CA  LEU B 281     134.751 204.600 180.264  1.00 30.00           C
ATOM   4758  C   LEU B 281     134.119 205.165 181.527  1.00 30.00           C
ATOM   4759  O   LEU B 281     134.080 204.484 182.557  1.00 30.00           O
ATOM   4760  CB  LEU B 281     136.210 205.053 180.137  1.00 30.00           C
ATOM   4761  CG  LEU B 281     137.320 204.496 181.046  1.00 30.00           C
ATOM   4762  CD1 LEU B 281     138.685 204.839 180.464  1.00 30.00           C
ATOM   4763  CD2 LEU B 281     137.239 205.002 182.481  1.00 30.00           C
ATOM   4764  N   ALA B 282     133.615 206.398 181.469  1.00 30.00           N
ATOM   4765  CA  ALA B 282     133.006 206.999 182.650  1.00 30.00           C
ATOM   4766  C   ALA B 282     131.791 206.201 183.102  1.00 30.00           C
ATOM   4767  O   ALA B 282     131.601 205.957 184.299  1.00 30.00           O
ATOM   4768  CB  ALA B 282     132.624 208.449 182.360  1.00 30.00           C
ATOM   4769  N   LEU B 283     130.964 205.772 182.154  1.00 30.00           N
ATOM   4770  CA  LEU B 283     129.718 205.090 182.470  1.00 30.00           C
ATOM   4771  C   LEU B 283     129.838 203.575 182.434  1.00 30.00           C
ATOM   4772  O   LEU B 283     128.815 202.896 182.301  1.00 30.00           O
ATOM   4773  CB  LEU B 283     128.625 205.549 181.505  1.00 30.00           C
ATOM   4774  CG  LEU B 283     128.710 207.032 181.141  1.00 30.00           C
ATOM   4775  CD1 LEU B 283     127.796 207.375 179.978  1.00 30.00           C
ATOM   4776  CD2 LEU B 283     128.390 207.901 182.351  1.00 30.00           C
ATOM   4777  N   ALA B 284     131.048 203.030 182.538  1.00 30.00           N
ATOM   4778  CA  ALA B 284     131.270 201.586 182.556  1.00 30.00           C
ATOM   4779  C   ALA B 284     131.874 201.119 183.873  1.00 30.00           C
ATOM   4780  O   ALA B 284     132.786 200.290 183.884  1.00 30.00           O
ATOM   4781  CB  ALA B 284     132.156 201.174 181.386  1.00 30.00           C
ATOM   4782  N   ILE B 285     131.392 201.639 185.000  1.00 30.00           N
ATOM   4783  CA  ILE B 285     131.959 201.351 186.316  1.00 30.00           C
ATOM   4784  C   ILE B 285     130.841 200.819 187.207  1.00 30.00           C
ATOM   4785  O   ILE B 285     130.061 201.595 187.769  1.00 30.00           O
ATOM   4786  CB  ILE B 285     132.623 202.581 186.943  1.00 30.00           C
ATOM   4787  CG1 ILE B 285     133.359 203.395 185.876  1.00 30.00           C
ATOM   4788  CG2 ILE B 285     133.581 202.161 188.047  1.00 30.00           C
ATOM   4789  CD1 ILE B 285     134.595 202.712 185.327  1.00 30.00           C
ATOM   4790  N   THR B 286     130.760 199.496 187.337  1.00 30.00           N
ATOM   4791  CA  THR B 286     129.848 198.801 188.240  1.00 30.00           C
ATOM   4792  C   THR B 286     130.360 197.377 188.402  1.00 30.00           C
ATOM   4793  O   THR B 286     131.020 196.848 187.504  1.00 30.00           O
ATOM   4794  CB  THR B 286     128.406 198.790 187.711  1.00 30.00           C
ATOM   4795  OG1 THR B 286     128.075 200.072 187.164  1.00 30.00           O
ATOM   4796  CG2 THR B 286     127.431 198.469 188.830  1.00 30.00           C
ATOM   4797  N   ARG B 287     130.058 196.758 189.550  1.00 30.00           N
ATOM   4798  CA  ARG B 287     130.556 195.406 189.769  1.00 30.00           C
ATOM   4799  C   ARG B 287     129.727 194.685 190.816  1.00 30.00           C
ATOM   4800  O   ARG B 287     129.372 195.297 191.832  1.00 30.00           O
ATOM   4801  CB  ARG B 287     132.026 195.431 190.198  1.00 30.00           C
ATOM   4802  CG  ARG B 287     132.789 194.172 189.846  1.00 30.00           C
ATOM   4803  CD  ARG B 287     134.285 194.416 189.857  1.00 30.00           C
ATOM   4804  NE  ARG B 287     134.655 195.566 189.040  1.00 30.00           N
ATOM   4805  CZ  ARG B 287     135.164 195.479 187.816  1.00 30.00           C
ATOM   4806  NH1 ARG B 287     135.364 194.291 187.264  1.00 30.00           N
ATOM   4807  NH2 ARG B 287     135.473 196.579 187.146  1.00 30.00           N
ATOM   4808  N   PRO B 288     129.401 193.401 190.612  1.00 30.00           N
ATOM   4809  CA  PRO B 288     128.679 192.643 191.640  1.00 30.00           C
ATOM   4810  C   PRO B 288     129.606 192.076 192.700  1.00 30.00           C
ATOM   4811  O   PRO B 288     130.814 192.330 192.675  1.00 30.00           O
ATOM   4812  CB  PRO B 288     128.008 191.528 190.836  1.00 30.00           C
ATOM   4813  CG  PRO B 288     128.951 191.286 189.729  1.00 30.00           C
ATOM   4814  CD  PRO B 288     129.559 192.622 189.375  1.00 30.00           C
ATOM   4815  N   GLU B 289     129.050 191.298 193.629  1.00 30.00           N
ATOM   4816  CA  GLU B 289     129.809 190.818 194.777  1.00 30.00           C
ATOM   4817  C   GLU B 289     129.654 189.318 194.985  1.00 30.00           C
ATOM   4818  O   GLU B 289     130.526 188.677 195.579  1.00 30.00           O
ATOM   4819  CB  GLU B 289     129.381 191.572 196.038  1.00 30.00           C
ATOM   4820  CG  GLU B 289     127.891 191.483 196.346  1.00 30.00           C
ATOM   4821  CD  GLU B 289     127.521 190.262 197.166  1.00 30.00           C
ATOM   4822  OE1 GLU B 289     128.419 189.683 197.812  1.00 30.00           O
ATOM   4823  OE2 GLU B 289     126.331 189.884 197.166  1.00 30.00           O
ATOM   4824  N   ALA B 290     128.546 188.750 194.512  1.00 30.00           N
ATOM   4825  CA  ALA B 290     128.302 187.328 194.710  1.00 30.00           C
ATOM   4826  C   ALA B 290     129.211 186.448 193.867  1.00 30.00           C
ATOM   4827  O   ALA B 290     129.302 185.246 194.138  1.00 30.00           O
ATOM   4828  CB  ALA B 290     126.842 186.996 194.404  1.00 30.00           C
ATOM   4829  N   GLY B 291     129.886 187.008 192.860  1.00 30.00           N
ATOM   4830  CA  GLY B 291     130.719 186.241 191.966  1.00 30.00           C
ATOM   4831  C   GLY B 291     132.173 186.684 192.015  1.00 30.00           C
ATOM   4832  O   GLY B 291     132.537 187.658 192.683  1.00 30.00           O
ATOM   4833  N   ASP B 292     133.003 185.948 191.285  1.00 30.00           N
ATOM   4834  CA  ASP B 292     134.442 186.191 191.236  1.00 30.00           C
ATOM   4835  C   ASP B 292     134.686 187.461 190.435  1.00 30.00           C
[truncated: 2,124,746 more chars]
